# Supplementary material for: Proteomic identification of early urinary-biomarkers of acute kidney injury in preterm infants
Source: Sci Rep. 2020 Mar 4;10:4057. doi: 10.1038/s41598-020-60890-x (PMC7055268; doi:10.1038/s41598-020-60890-x)
Supplement: Supplementary file 1 — Supplementary information. [file 41598_2020_60890_MOESM1_ESM.xlsx]

## Sheet: Titile page
Title
Proteomic identification of early urinary-biomarkers of acute kidney injury in preterm infants
Young Hwa Jung, MD2,3, Dohyun Han, PhD4, Seung Han Shin, MD1,2, Ee-Kyung Kim, MD, PhD1,2, Han-Suk Kim, MD*, PhD1,2
1Department of Pediatrics, Seoul National University Children’s Hospital, Seoul, South Korea
2Seoul National University College of Medicine, Seoul, South Korea
3Department of Pediatrics, Seoul National University Bundang Hospital, Seongnam-si, South Korea
4Proteomics core facility, Biomedical Research Institute, Seoul National University Hospital, Seoul, South Korea
Supplementary materials

## Sheet: Supplementary table S1
Supplementary table S1. List of the total identified proteins in discovery phase
Protein IDs	Majority protein IDs	Peptide counts (all)	Peptide counts (razor+unique)	Peptide counts (unique)	Protein names	Gene names	Number of proteins	Peptides	Razor + unique peptides	Unique peptides	Peptides 1_P03_POST_1	Peptides 1_P03_POST_2	Peptides 1_P03_PRE_1	Peptides 1_P03_PRE_2	Peptides 2_P04_POST_1	Peptides 2_P04_POST_2	Peptides 2_P04_PRE_1	Peptides 2_P04_PRE_2	Peptides 3_P0606_POST_1	Peptides 3_P0606_POST_2	Peptides 3_P0606_PRE_1	Peptides 3_P0606_PRE_2	Peptides 4_P0609_POST_1	Peptides 4_P0609_POST_2	Peptides 4_P0609_PRE_1	Peptides 4_P0609_PRE_2	Peptides 5_U23_POST_1	Peptides 5_U23_POST_2	Peptides 5_U23_PRE_1	Peptides 5_U23_PRE_2	Peptides POST_POOL	Peptides PRE_POOL	Razor + unique peptides 1_P03_POST_1	Razor + unique peptides 1_P03_POST_2	Razor + unique peptides 1_P03_PRE_1	Razor + unique peptides 1_P03_PRE_2	Razor + unique peptides 2_P04_POST_1	Razor + unique peptides 2_P04_POST_2	Razor + unique peptides 2_P04_PRE_1	Razor + unique peptides 2_P04_PRE_2	Razor + unique peptides 3_P0606_POST_1	Razor + unique peptides 3_P0606_POST_2	Razor + unique peptides 3_P0606_PRE_1	Razor + unique peptides 3_P0606_PRE_2	Razor + unique peptides 4_P0609_POST_1	Razor + unique peptides 4_P0609_POST_2	Razor + unique peptides 4_P0609_PRE_1	Razor + unique peptides 4_P0609_PRE_2	Razor + unique peptides 5_U23_POST_1
A00001	A00001	11	11	11			1	11	11	11	9	9	9	8	9	10	10	10	8	10	10	9	9	9	9	11	10	10	11	9	11	11	9	9	9	8	9	10	10	10	8	10	10	9	9	9	9	11	10
A0A075B6H9	A0A075B6H9	2	2	1		IGLV4-69	1	2	2	1	2	2	2	1	0	0	0	0	0	0	0	0	1	2	0	0	0	0	0	0	1	1	2	2	2	1	0	0	0	0	0	0	0	0	1	2	0	0	0
A0A075B6I0	A0A075B6I0	2	2	2		IGLV8-61	1	2	2	2	2	2	2	2	2	2	1	1	0	0	0	0	2	2	1	1	1	1	1	0	2	2	2	2	2	2	2	2	1	1	0	0	0	0	2	2	1	1	1
A0A075B6I1	A0A075B6I1	2	2	2		IGLV4-60	1	2	2	2	0	1	1	2	0	0	0	0	0	0	0	0	0	0	0	0	0	0	0	0	0	0	0	1	1	2	0	0	0	0	0	0	0	0	0	0	0	0	0
A0A075B6I2;P06319	A0A075B6I2	4;1	3;1	2;0		IGLV6-57	2	4	3	2	2	1	1	1	1	1	1	1	0	0	0	0	1	1	1	1	1	1	1	1	3	4	1	1	1	1	1	1	1	1	0	0	0	0	1	1	1	1	1
A0A075B6I5;P01702;P06316;P06888	A0A075B6I5;P01702;P06316;P06888	3;3;3;2	2;2;2;1	1;1;1;0	Ig lambda chain V-I region NIG-64;Ig lambda chain V-I region BL2;Ig lambda chain V-I region EPS	IGLV1-51	4	3	2	1	3	3	3	2	2	2	2	2	2	1	2	1	2	2	2	1	2	2	2	2	2	2	2	2	2	2	2	2	2	2	2	1	2	1	2	2	2	1	2
A0A075B6I8	A0A075B6I8	4	2	2		IGLV1-47	1	4	2	2	2	1	1	1	2	2	2	2	1	1	2	1	1	1	1	1	1	1	1	1	3	4	0	0	0	0	1	1	1	1	0	0	1	0	0	0	0	0	0
A0A075B6I9	A0A075B6I9	3	3	1		IGLV7-46	1	3	3	1	3	3	2	2	2	2	3	3	2	1	2	2	3	3	3	1	2	2	2	2	3	3	3	3	2	2	2	2	3	3	2	1	2	2	3	3	3	1	2
A0A075B6J0	A0A075B6J0	2	1	1		IGLV1-40	1	2	1	1	1	0	0	0	1	0	0	0	0	0	0	0	0	0	0	0	0	0	0	0	1	2	0	0	0	0	1	0	0	0	0	0	0	0	0	0	0	0	0
A0A075B6J4	A0A075B6J4	6	5	1		IGLV3-25	1	6	5	1	4	4	4	4	3	2	2	2	2	2	1	2	3	3	3	2	2	2	2	3	6	6	3	3	3	3	3	2	2	2	2	2	1	2	3	3	3	2	2
A0A075B6J5;P01705	A0A075B6J5;P01705	2;1	2;1	2;1	Ig lambda chain V-II region NEI	IGLV2-23	2	2	2	2	2	2	2	2	2	2	1	1	0	0	0	0	1	1	0	0	1	1	1	1	1	1	2	2	2	2	2	2	1	1	0	0	0	0	1	1	0	0	1
A0A075B6J7;P01720	A0A075B6J7	6;1	5;1	2;0		IGLV3-21	2	6	5	2	3	3	3	3	1	1	1	1	0	0	1	1	2	2	0	1	0	1	1	1	5	6	2	2	2	2	1	1	1	1	0	0	1	1	2	2	0	1	0
A0A075B6J8	A0A075B6J8	4	1	1		IGLV3-19	1	4	1	1	3	3	3	3	2	3	3	3	3	2	2	2	3	3	3	3	3	3	3	2	3	3	0	0	0	1	1	1	1	1	1	0	0	0	1	1	1	1	1
A0A075B6J9	A0A075B6J9	3	2	2		IGLV2-18	1	3	2	2	2	1	1	1	0	0	0	0	1	1	1	1	0	0	0	0	1	0	1	1	2	3	1	1	1	1	0	0	0	0	1	1	1	1	0	0	0	0	1
A0A075B6K1	A0A075B6K1	1	1	1		IGLV2-14	1	1	1	1	0	0	0	0	0	0	0	0	0	0	0	0	0	0	0	0	0	0	0	0	1	1	0	0	0	0	0	0	0	0	0	0	0	0	0	0	0	0	0
A0A075B6K3	A0A075B6K3	4	1	1		IGLV2-11	1	4	1	1	3	2	2	2	2	1	2	2	1	1	1	1	2	2	1	1	2	2	2	2	2	3	1	1	1	1	1	1	1	1	1	1	1	1	1	1	0	0	1
A0A075B6K4	A0A075B6K4	5	2	1		IGLV3-10	1	5	2	1	3	3	4	4	3	2	2	1	1	1	0	1	2	2	2	2	2	2	2	2	5	4	0	0	1	1	1	1	0	0	0	0	0	0	0	0	0	0	0
A0A075B6K5;A0A075B6K2	A0A075B6K5	5;2	2;0	2;0		IGLV3-9	2	5	2	2	4	4	4	4	2	1	2	1	0	0	1	1	2	2	0	1	0	1	1	1	5	3	1	1	1	1	1	0	1	0	0	0	0	0	0	0	0	0	0
A0A075B6K9;P0CG05;A0A075B6L0;P0CG06	A0A075B6K9;P0CG05;A0A075B6L0;P0CG06	8;8;7;6	4;4;4;3	3;3;3;2	Ig lambda-2 chain C regions;Ig lambda-3 chain C regions	IGLC2;IGLC3	4	8	4	3	7	7	6	5	4	4	5	5	5	5	4	5	5	5	4	5	5	4	4	4	7	7	4	4	3	3	2	2	2	2	2	2	2	2	2	2	2	2	2
A0A075B6L1;A0M8Q6	A0A075B6L1;A0M8Q6	5;5	3;3	2;2	Ig lambda-7 chain C region	IGLC7	2	5	3	2	5	5	5	4	2	2	2	2	2	2	2	2	2	2	1	3	2	1	2	2	3	3	3	3	3	3	0	0	0	0	0	0	0	0	0	0	0	1	0
A0A075B6N7	A0A075B6N7	16	4	4		IGHA2	1	16	4	4	10	9	8	8	5	5	0	1	8	8	7	7	11	10	1	1	3	4	1	0	16	10	1	0	0	0	0	0	0	0	1	1	0	1	2	1	0	0	0
A0A075B6R9	A0A075B6R9	2	1	1		IGKV2D-24	1	2	1	1	2	2	2	2	2	2	2	2	2	1	2	1	2	2	2	2	2	2	2	2	2	2	1	1	1	1	1	1	1	1	1	0	1	1	1	1	1	1	1
A0A075B6S3;P06310	A0A075B6S3;P06310	2;2	1;1	1;1	Ig kappa chain V-II region RPMI 6410	IGKV2-30	2	2	1	1	2	2	2	2	1	1	1	1	1	1	1	1	1	1	1	1	2	2	2	1	2	1	1	1	1	1	0	0	0	0	0	0	0	0	0	0	0	0	1
A0A075B6S6	A0A075B6S6	2	1	1		IGKV2D-30	1	2	1	1	2	2	1	1	1	1	1	1	1	1	1	1	1	1	1	1	1	1	1	1	1	1	1	1	0	0	0	0	0	0	0	0	0	0	0	0	0	0	0
A0A075B730;A0A087X1U6	A0A075B730;A0A087X1U6	8;8	8;8	2;2		EPPK1	2	8	8	2	6	3	0	1	0	0	0	0	0	0	0	0	0	0	2	1	1	1	0	0	0	0	6	3	0	1	0	0	0	0	0	0	0	0	0	0	2	1	1
A0A075B738;A0A075B728;A0A075B727;P16284-5;P16284-3;P16284-4;P16284-2;P16284-6;P16284;A0A075B737	A0A075B738;A0A075B728;A0A075B727;P16284-5;P16284-3;P16284-4;P16284-2;P16284-6;P16284;A0A075B737	4;3;3;3;3;3;3;3;3;2	4;3;3;3;3;3;3;3;3;2	4;3;3;3;3;3;3;3;3;2	Platelet endothelial cell adhesion molecule	PECAM1	10	4	4	4	0	0	0	0	3	3	2	2	1	1	1	1	1	1	1	1	1	1	1	0	2	1	0	0	0	0	3	3	2	2	1	1	1	1	1	1	1	1	1
A0A087WUP0;B4DTF2;A0A087WTN9;A0A075B752;Q5T2P8-2;Q5VT79;Q5T2P8;P13928;A0A075B765;Q5VT79-2	A0A087WUP0;B4DTF2;A0A087WTN9;A0A075B752;Q5T2P8-2;Q5VT79;Q5T2P8;P13928;A0A075B765;Q5VT79-2	2;2;2;2;2;2;2;2;1;1	2;2;2;2;2;2;2;2;1;1	2;2;2;2;2;2;2;2;1;1	Annexin;Annexin A8-like protein 1;Annexin A8-like protein 2;Annexin A8	ANXA8L1;ANXA8;ANXA8L2	10	2	2	2	0	0	0	0	0	0	0	0	0	0	0	0	1	1	0	0	0	0	0	0	1	0	0	0	0	0	0	0	0	0	0	0	0	0	1	1	0	0	0
A0A087WX88;A0A075B781;P54317	A0A087WX88;A0A075B781;P54317	4;4;4	4;4;4	4;4;4	Triacylglycerol lipase;Pancreatic lipase-related protein 2	PNLIPRP2	3	4	4	4	2	2	2	1	0	0	0	0	0	0	0	0	0	0	0	0	0	0	0	0	0	1	2	2	2	1	0	0	0	0	0	0	0	0	0	0	0	0	0
A0A075B7B8	A0A075B7B8	2	1	1		IGHV3OR16-12	1	2	1	1	2	2	2	2	1	2	2	2	2	2	2	2	2	1	1	2	1	2	2	1	2	2	1	1	1	1	1	1	1	1	1	1	1	1	1	1	1	1	1
U3KQE2;K7EIV0;A0A075B7C0;P04632;U3KPR7;K7EKD8;K7ELJ7;K7EM73	U3KQE2;K7EIV0;A0A075B7C0;P04632;U3KPR7;K7EKD8;K7ELJ7;K7EM73	6;6;6;6;5;5;5;3	6;6;6;6;5;5;5;3	3;3;3;3;2;2;2;3	Calpain small subunit 1	CAPNS1	8	6	6	3	0	0	0	0	0	0	0	0	0	0	0	1	5	5	3	0	4	4	1	0	2	1	0	0	0	0	0	0	0	0	0	0	0	1	5	5	3	0	4
A0A075B7D0	A0A075B7D0	1	1	1		IGHV1OR15-1	1	1	1	1	1	1	1	1	0	0	0	0	0	0	0	0	0	0	0	0	0	0	0	0	0	0	1	1	1	1	0	0	0	0	0	0	0	0	0	0	0	0	0
A0A075B7D8	A0A075B7D8	3	2	2		IGHV3OR15-7	1	3	2	2	3	2	2	1	0	0	0	0	0	0	0	0	1	1	0	0	0	0	0	0	2	2	2	1	1	1	0	0	0	0	0	0	0	0	1	1	0	0	0
A0A075B7E8	A0A075B7E8	4	3	3		IGHV3OR16-13	1	4	3	3	2	3	1	1	0	1	1	1	1	1	2	2	1	0	0	1	0	1	1	0	4	2	1	2	0	0	0	0	0	0	0	0	1	1	0	0	0	0	0
A0A075B7F0	A0A075B7F0	3	1	0		IGHV3OR16-10	1	3	1	0	3	3	2	2	1	1	2	2	1	1	1	1	2	2	1	1	2	1	0	0	2	2	1	1	0	0	0	0	0	0	0	0	0	0	0	0	0	0	0
A0A087WSX0	A0A087WSX0	2	2	2		IGLV5-45	1	2	2	2	2	2	1	0	0	0	0	0	0	0	0	0	0	0	0	0	0	0	0	0	1	1	2	2	1	0	0	0	0	0	0	0	0	0	0	0	0	0	0
A0A087WSX3;P01764	A0A087WSX3;P01764	4;3	4;3	1;0	Ig heavy chain V-III region 23	IGHV3-23	2	4	4	1	3	2	3	2	1	2	1	2	2	1	1	1	3	2	1	1	1	2	2	0	4	2	3	2	3	2	1	2	1	2	2	1	1	1	3	2	1	1	1
A0A087WT99;Q9H0W9-3;Q9H0W9-2;Q9H0W9;E9PJU8;E9PQS1;Q9H0W9-4;E9PR95;E9PSC3;E9PLC5;E9PLB3;E9PIP1;E9PPB5	A0A087WT99;Q9H0W9-3;Q9H0W9-2;Q9H0W9;E9PJU8;E9PQS1;Q9H0W9-4	3;3;3;3;2;2;2;1;1;1;1;1;1	3;3;3;3;2;2;2;1;1;1;1;1;1	3;3;3;3;2;2;2;1;1;1;1;1;1	Ester hydrolase C11orf54	C11orf54	13	3	3	3	1	1	1	0	2	2	0	0	0	0	0	0	0	0	0	0	1	1	0	0	3	2	1	1	1	0	2	2	0	0	0	0	0	0	0	0	0	0	1
A0A087WTA8;P08123	A0A087WTA8;P08123	37;37	36;36	36;36	Collagen alpha-2(I) chain	COL1A2	2	37	36	36	1	1	1	3	23	23	22	22	21	20	21	20	9	7	17	22	17	14	19	17	31	28	1	1	1	3	22	22	21	21	20	19	20	19	8	6	16	21	16
D6R9R8;A0A087WTB5;P08887-2;P08887;H0Y9B1	D6R9R8;A0A087WTB5;P08887-2;P08887;H0Y9B1	2;2;2;2;1	2;2;2;2;1	2;2;2;2;1	Interleukin-6 receptor subunit alpha	IL6R	5	2	2	2	0	0	0	0	0	0	0	0	0	0	0	0	0	0	0	0	0	0	0	0	1	2	0	0	0	0	0	0	0	0	0	0	0	0	0	0	0	0	0
A0A087WTF6;P13591-1;A0A087WX77;A0A087WWD4;A0A087WV75;P13591;H7BYX6;A0A087WTE4;P13591-4;P13591-3;P13591-5;P13591-6;A0A087WWJ5;A0A087X1V2;A0A087WVU1;A0A087WVD0;A0A087WZS4;A0A087WTR3	A0A087WTF6;P13591-1;A0A087WX77;A0A087WWD4;A0A087WV75;P13591;H7BYX6;A0A087WTE4;P13591-4;P13591-3;P13591-5;P13591-6	18;18;17;17;17;17;16;16;16;16;13;11;5;3;3;2;2;1	18;18;17;17;17;17;16;16;16;16;13;11;5;3;3;2;2;1	18;18;17;17;17;17;16;16;16;16;13;11;5;3;3;2;2;1	Neural cell adhesion molecule 1	NCAM1	18	18	18	18	1	1	0	0	6	8	10	10	11	8	6	8	5	6	4	4	5	3	8	9	11	10	1	1	0	0	6	8	10	10	11	8	6	8	5	6	4	4	5
A0A087WTK0;A0A087WVC6;Q12913-2;Q12913;E9PJ83	A0A087WTK0;A0A087WVC6;Q12913-2;Q12913	6;6;6;6;1	6;6;6;6;1	6;6;6;6;1	Protein-tyrosine-phosphatase;Receptor-type tyrosine-protein phosphatase eta	PTPRJ	5	6	6	6	0	0	0	0	4	2	3	2	3	2	2	2	1	1	3	2	2	2	2	3	5	4	0	0	0	0	4	2	3	2	3	2	2	2	1	1	3	2	2
A0A087WTK4;A0A087WVN6;P80362;P01610;P01607;P01600;P01599	A0A087WTK4;A0A087WVN6;P80362;P01610;P01607;P01600;P01599	2;1;1;1;1;1;1	1;0;0;0;0;0;0	1;0;0;0;0;0;0	Ig kappa chain V-I region WAT;Ig kappa chain V-I region WEA;Ig kappa chain V-I region Rei;Ig kappa chain V-I region Hau;Ig kappa chain V-I region Gal		7	2	1	1	2	1	1	1	1	1	1	1	1	1	1	1	1	1	1	1	1	1	1	1	2	1	1	0	0	0	0	0	0	0	0	0	0	0	0	0	0	0	0
A0A087WTM7;P04114	A0A087WTM7;P04114	7;7	7;7	7;7	Apolipoprotein B-100;Apolipoprotein B-48	APOB	2	7	7	7	3	2	3	3	0	0	1	1	0	0	0	0	0	0	0	0	3	2	0	0	1	1	3	2	3	3	0	0	1	1	0	0	0	0	0	0	0	0	3
F8W6X9;A0A087WTQ6;Q7Z5N4-3;Q7Z5N4	F8W6X9;A0A087WTQ6;Q7Z5N4-3;Q7Z5N4	3;3;3;3	3;3;3;3	3;3;3;3	Protein sidekick-1	SDK1	4	3	3	3	0	0	0	0	0	0	0	0	0	0	0	1	0	0	0	0	0	0	0	0	1	1	0	0	0	0	0	0	0	0	0	0	0	1	0	0	0	0	0
H0YC10;H0YAS7;H0YAS6;H0YB75;A0A087WTT1;E7EQV3;E7ERJ7;P11940-2;Q9H361;P11940	H0YC10;H0YAS7;H0YAS6;H0YB75;A0A087WTT1;E7EQV3;E7ERJ7;P11940-2;Q9H361;P11940	1;1;1;1;1;1;1;1;1;1	1;1;1;1;1;1;1;1;1;1	1;1;1;1;1;1;1;1;1;1	Polyadenylate-binding protein;Polyadenylate-binding protein 1;Polyadenylate-binding protein 3	PABPC1;PABPC3	10	1	1	1	0	0	0	0	1	1	0	0	0	0	0	0	0	0	0	0	1	0	1	0	0	0	0	0	0	0	1	1	0	0	0	0	0	0	0	0	0	0	1
A0A087WTZ5;E9PJ81;E9PRQ7;Q04323;Q04323-2	A0A087WTZ5;E9PJ81;E9PRQ7;Q04323;Q04323-2	1;1;1;1;1	1;1;1;1;1	1;1;1;1;1	UBX domain-containing protein 1	UBXN1	5	1	1	1	0	0	0	0	1	1	0	1	0	0	0	0	0	0	0	0	0	0	1	1	1	1	0	0	0	0	1	1	0	1	0	0	0	0	0	0	0	0	0
E5RJI5;A0A087WU84;P41145	E5RJI5;A0A087WU84;P41145	1;1;1	1;1;1	1;1;1	Kappa-type opioid receptor	OPRK1	3	1	1	1	0	0	0	0	0	0	1	1	1	1	1	1	0	0	0	0	0	0	1	1	0	1	0	0	0	0	0	0	1	1	1	1	1	1	0	0	0	0	0
A0A087WU91	A0A087WU91	5	4	4		IGHV3-49	1	5	4	4	3	3	3	2	0	0	1	1	0	0	0	1	2	2	0	0	0	0	0	0	4	3	2	2	2	1	0	0	1	1	0	0	0	0	1	1	0	0	0
A0A087WUA5;Q9H223	A0A087WUA5;Q9H223	2;2	2;2	1;1	EH domain-containing protein 4	EHD4	2	2	2	1	0	0	0	0	0	0	0	0	0	0	0	0	0	0	0	0	0	0	0	0	2	0	0	0	0	0	0	0	0	0	0	0	0	0	0	0	0	0	0
A0A087WUL2;P49720;A0A087WXQ8;A0A087WY10	A0A087WUL2;P49720;A0A087WXQ8;A0A087WY10	5;5;3;3	5;5;3;3	5;5;3;3	Proteasome subunit beta type-3	PSMB3	4	5	5	5	0	0	0	0	0	0	0	0	0	0	0	0	1	0	1	1	1	1	0	0	5	2	0	0	0	0	0	0	0	0	0	0	0	0	1	0	1	1	1
A0A087WUT8;O95196-2;O95196	A0A087WUT8;O95196-2;O95196	1;1;1	1;1;1	1;1;1	Chondroitin sulfate proteoglycan 5	CSPG5	3	1	1	1	0	0	0	0	0	0	0	0	0	1	1	0	0	0	1	1	0	0	0	0	1	1	0	0	0	0	0	0	0	0	0	1	1	0	0	0	1	1	0
K7EIP4;A0A087WV15;Q16787-4;Q16787-1;Q16787-3;Q16787	K7EIP4;A0A087WV15;Q16787-4;Q16787-1;Q16787-3;Q16787	2;2;2;2;2;2	2;2;2;2;2;2	2;2;2;2;2;2	Laminin subunit alpha-3	LAMA3	6	2	2	2	1	1	0	0	0	0	0	0	0	1	1	1	0	0	0	0	0	0	1	1	1	1	1	1	0	0	0	0	0	0	0	1	1	1	0	0	0	0	0
R4GN02;A0A096LNW5;A0A087WV16;Q7Z3S9;Q7Z3S9-3	R4GN02;A0A096LNW5;A0A087WV16;Q7Z3S9;Q7Z3S9-3	2;2;2;2;2	1;1;1;1;1	1;1;1;1;1	Notch homolog 2 N-terminal-like protein	NOTCH2;NOTCH2NL	5	2	1	1	0	0	0	0	0	0	0	0	0	0	1	1	2	2	1	0	0	0	0	0	2	1	0	0	0	0	0	0	0	0	0	0	0	0	1	1	0	0	0
A0A087X1R2;A0A087X0P3;A0A087WV17;Q8IYS5-6;Q8IYS5-2;Q8IYS5-3;Q8IYS5-4;Q8IYS5-5;Q8IYS5;Q8IYS5-7	A0A087X1R2;A0A087X0P3;A0A087WV17;Q8IYS5-6;Q8IYS5-2;Q8IYS5-3;Q8IYS5-4;Q8IYS5-5;Q8IYS5;Q8IYS5-7	3;3;3;3;3;3;3;3;3;3	3;3;3;3;3;3;3;3;3;3	3;3;3;3;3;3;3;3;3;3	Osteoclast-associated immunoglobulin-like receptor	OSCAR	10	3	3	3	0	0	0	0	1	1	1	1	1	2	1	1	1	1	1	1	2	1	1	1	2	3	0	0	0	0	1	1	1	1	1	2	1	1	1	1	1	1	2
Q5T123;A0A087WV23;Q9H299	Q5T123;A0A087WV23;Q9H299	8;8;8	8;8;8	8;8;8	SH3 domain-binding glutamic acid-rich-like protein 3	SH3BGRL3	3	8	8	8	2	2	3	3	4	4	3	4	4	4	5	3	3	4	4	3	4	4	4	4	6	6	2	2	3	3	4	4	3	4	4	4	5	3	3	4	4	3	4
A0A087WYF5;A0A087WYT0;A0A087WV42;A0A087WZY1;P02810	A0A087WYF5;A0A087WYT0;A0A087WV42;A0A087WZY1;P02810	3;3;3;3;3	3;3;3;3;3	3;3;3;3;3	Salivary acidic proline-rich phosphoprotein 1/2;Salivary acidic proline-rich phosphoprotein 1/2;Salivary acidic proline-rich phosphoprotein 3/4;Peptide P-C	PRH1	5	3	3	3	0	0	0	0	2	2	2	2	2	2	2	2	0	0	1	0	0	0	2	2	3	3	0	0	0	0	2	2	2	2	2	2	2	2	0	0	1	0	0
A0A087WV47;A0A087X010;P01857	A0A087WV47;A0A087X010;P01857	23;18;18	23;18;18	2;0;0	Ig gamma-1 chain C region	IGHG1	3	23	23	2	14	14	14	14	14	14	17	17	14	14	15	15	15	15	15	14	15	14	14	13	19	23	14	14	14	14	14	14	17	17	14	14	15	15	15	15	15	14	15
J3KRY2;J3QKY0;A0A087WVA8;Q8IWB9;Q8IWB9-2	J3KRY2;J3QKY0;A0A087WVA8;Q8IWB9;Q8IWB9-2	1;1;1;1;1	1;1;1;1;1	1;1;1;1;1	Testis-expressed sequence 2 protein	TEX2	5	1	1	1	0	0	0	0	0	0	1	1	1	1	1	1	1	1	1	1	1	1	1	1	0	0	0	0	0	0	0	0	1	1	1	1	1	1	1	1	1	1	1
A0A087WVE7;A0A096LNX8;Q96GP6-2;Q96GP6	A0A087WVE7;A0A096LNX8;Q96GP6-2;Q96GP6	3;3;3;3	3;3;3;3	3;3;3;3	Scavenger receptor class F member 2	SCARF2	4	3	3	3	0	0	1	0	1	1	2	2	2	2	2	2	2	2	2	2	2	2	1	1	2	2	0	0	1	0	1	1	2	2	2	2	2	2	2	2	2	2	2
A0A087WVJ0;A0A087X2A4;A0A087WWM1;P15941-7;P15941-17;P15941-11;P15941-8;P15941-4;P15941-3;P15941;P15941-2;B1AVQ7;A0A087X0L2;P15941-15;P15941-6;A6ZIE4;A6ZIE3;P15941-12;P15941-16;P15941-9;P15941-13;P15941-10;A0A087X061;A0A087WZZ6;Q7Z536	A0A087WVJ0;A0A087X2A4;A0A087WWM1;P15941-7;P15941-17;P15941-11;P15941-8;P15941-4;P15941-3;P15941;P15941-2;B1AVQ7;A0A087X0L2;P15941-15;P15941-6;A6ZIE4;A6ZIE3;P15941-12;P15941-16;P15941-9;P15941-13;P15941-10	6;6;6;6;6;6;6;6;6;6;6;5;4;4;4;3;3;3;3;3;3;3;2;2;2	6;6;6;6;6;6;6;6;6;6;6;5;4;4;4;3;3;3;3;3;3;3;2;2;2	6;6;6;6;6;6;6;6;6;6;6;5;4;4;4;3;3;3;3;3;3;3;2;2;2	Mucin-1;Mucin-1 subunit alpha;Mucin-1 subunit beta	MUC1	25	6	6	6	2	2	2	2	2	3	3	2	4	4	5	4	2	2	3	4	2	3	4	3	5	6	2	2	2	2	2	3	3	2	4	4	5	4	2	2	3	4	2
A0A087WVM2;Q8N6Q3;Q8N6Q3-2	A0A087WVM2;Q8N6Q3;Q8N6Q3-2	2;2;1	2;2;1	2;2;1	CD177 antigen	CD177	3	2	2	2	0	0	0	1	1	1	1	1	0	0	0	0	1	1	0	0	1	1	0	1	2	1	0	0	0	1	1	1	1	1	0	0	0	0	1	1	0	0	1
A0A087WVM3;O00622	A0A087WVM3;O00622	1;1	1;1	1;1	Protein CYR61	CYR61	2	1	1	1	0	0	0	0	0	0	0	0	0	0	0	0	0	0	0	0	0	0	0	0	1	1	0	0	0	0	0	0	0	0	0	0	0	0	0	0	0	0	0
A0A087WVW2;A0A075B6N8;P01860	A0A087WVW2;A0A075B6N8;P01860	17;15;15	2;0;0	2;0;0	Ig gamma-3 chain C region	IGHG3	3	17	2	2	9	9	9	10	11	11	12	11	10	9	11	11	10	10	10	11	9	8	9	10	15	14	0	0	0	0	0	0	0	0	0	0	0	0	0	0	0	0	0
A0A087WW18;D3DPQ2;H7C3R6;A0A087X0V4;A8K0B5;Q8IWT0-2;Q8IWT0	A0A087WW18;D3DPQ2;H7C3R6;A0A087X0V4;A8K0B5;Q8IWT0-2;Q8IWT0	1;1;1;1;1;1;1	1;1;1;1;1;1;1	1;1;1;1;1;1;1	Protein archease	ZBTB8OS	7	1	1	1	0	0	0	0	0	0	0	0	1	0	1	1	0	0	0	0	0	0	1	1	0	1	0	0	0	0	0	0	0	0	1	0	1	1	0	0	0	0	0
A0A087WW89;P01777	A0A087WW89	6;1	6;1	2;0		IGHV3-72	2	6	6	2	6	6	5	4	1	2	1	2	1	1	3	3	3	3	2	1	1	2	2	2	5	5	6	6	5	4	1	2	1	2	1	1	3	3	3	3	2	1	1
A0A087WWC0;A0A087X1F1;A0A087X1M5;A0A087X0U8;A0A087WXC9;Q13477-2;Q13477-3;Q13477;Q13477-4	A0A087WWC0;A0A087X1F1;A0A087X1M5;A0A087X0U8;A0A087WXC9;Q13477-2;Q13477-3;Q13477	4;4;4;4;4;4;4;4;1	4;4;4;4;4;4;4;4;1	4;4;4;4;4;4;4;4;1	Mucosal addressin cell adhesion molecule 1	MADCAM1	9	4	4	4	0	0	1	1	1	2	2	2	2	2	2	2	2	2	2	1	1	1	0	1	4	4	0	0	1	1	1	2	2	2	2	2	2	2	2	2	2	1	1
A0A087WWC9;A0A087WXC3;A0A087WWU7;A0A087WYN7;A0A087WWT5;A0A087WX49;A0A075B6K7;P01715	A0A087WWC9;A0A087WXC3;A0A087WWU7;A0A087WYN7;A0A087WWT5;A0A087WX49	10;10;10;10;10;10;3;2	3;3;3;3;3;3;3;2	1;1;1;1;1;1;1;0		IGLL5	8	10	3	1	9	9	9	8	6	7	7	6	6	7	5	5	7	7	6	6	7	6	7	6	9	10	3	3	3	3	2	2	1	0	0	1	1	0	1	1	1	1	1
A0A087WWF1;Q8WWX9	A0A087WWF1;Q8WWX9	2;2	2;2	2;2	Selenoprotein M	SELM	2	2	2	2	0	0	0	0	0	0	0	0	0	0	0	0	0	0	0	0	0	0	2	1	0	1	0	0	0	0	0	0	0	0	0	0	0	0	0	0	0	0	0
A0A087WWP7;A0A087X1P0;P23470-2;P23470	A0A087WWP7;A0A087X1P0;P23470-2;P23470	11;11;11;11	11;11;11;11	11;11;11;11	Protein-tyrosine-phosphatase;Receptor-type tyrosine-protein phosphatase gamma	PTPRG	4	11	11	11	0	0	0	0	4	3	3	3	4	4	6	6	4	3	4	5	3	3	3	5	10	9	0	0	0	0	4	3	3	3	4	4	6	6	4	3	4	5	3
A0A087WWU8;P06753-5;P06753-2;Q5VU59;P06753-4;P06753-3;P06753-6;D6R904;Q5VU61;D6RFM2;P06753-7	A0A087WWU8;P06753-5;P06753-2;Q5VU59;P06753-4;P06753-3;P06753-6;D6R904;Q5VU61	9;9;9;8;8;8;8;7;7;3;2	4;4;4;4;3;3;3;3;4;3;1	3;3;3;3;3;3;3;3;3;3;0	Tropomyosin alpha-3 chain	TPM3;DKFZp686J1372	11	9	4	3	0	0	0	0	1	0	0	0	4	2	3	2	5	5	5	5	6	6	2	3	5	4	0	0	0	0	1	0	0	0	2	1	2	1	2	2	2	2	4
A0A087WYL9;A0A087WWV8	A0A087WYL9;A0A087WWV8	9;9	1;1	1;1		IGKC;IGKV1-8	2	9	1	1	7	7	8	7	8	8	7	7	7	7	6	6	9	9	7	7	7	7	7	6	9	8	0	0	1	0	0	0	0	0	0	0	0	0	1	1	0	0	0
Q59G71;A0A087WWW7;E9PGF5;E9PF55;Q9HBL0	Q59G71;A0A087WWW7;E9PGF5;E9PF55;Q9HBL0	2;2;2;2;2	2;2;2;2;2	2;2;2;2;2	Tensin-1	TNS1	5	2	2	2	0	0	0	0	0	0	1	1	0	0	0	0	0	0	0	0	0	0	1	1	1	0	0	0	0	0	0	0	1	1	0	0	0	0	0	0	0	0	0
A0A087WX08;Q9UEY8-2;Q9UEY8	A0A087WX08;Q9UEY8-2;Q9UEY8	1;1;1	1;1;1	1;1;1	Gamma-adducin	ADD3	3	1	1	1	0	0	0	0	0	0	0	0	0	0	0	0	0	0	0	0	0	0	1	1	0	1	0	0	0	0	0	0	0	0	0	0	0	0	0	0	0	0	0
A0A087WX10;P54803-5;P54803-4;P54803;G3V4M2;G3V5E8;G3V255;E7EPA4;P54803-3	A0A087WX10;P54803-5;P54803-4;P54803;G3V4M2;G3V5E8;G3V255;E7EPA4;P54803-3	2;2;2;2;1;1;1;1;1	2;2;2;2;1;1;1;1;1	2;2;2;2;1;1;1;1;1	Galactocerebrosidase	GALC	9	2	2	2	0	0	0	0	0	0	0	0	0	0	0	0	0	0	0	0	0	0	0	0	2	2	0	0	0	0	0	0	0	0	0	0	0	0	0	0	0	0	0
A0A087WX18;P01911;Q5Y7A7;P01912;REV__E5RFL3;H0Y7G7;H0Y5P2;P04440	A0A087WX18;P01911;Q5Y7A7;P01912	6;6;5;5;1;1;1;1	2;2;2;2;0;1;1;1	0;0;0;0;0;0;0;0	HLA class II histocompatibility antigen, DRB1-15 beta chain;HLA class II histocompatibility antigen, DRB1-13 beta chain;HLA class II histocompatibility antigen, DRB1-3 chain	HLA-DRB1	8	6	2	0	2	2	1	0	4	3	2	3	1	0	1	0	2	2	1	1	2	1	1	1	4	3	1	1	1	0	1	1	1	1	0	0	0	0	0	0	0	0	0
A0A087WX59;Q16186	A0A087WX59;Q16186	1;1	1;1	1;1	Proteasomal ubiquitin receptor ADRM1	ADRM1	2	1	1	1	0	0	0	0	0	0	1	1	0	0	0	0	0	0	0	0	0	0	1	1	0	1	0	0	0	0	0	0	1	1	0	0	0	0	0	0	0	0	0
A0A087WYF1;A0A087WX80;P24043	A0A087WYF1;A0A087WX80;P24043	5;5;5	5;5;5	5;5;5	Laminin subunit alpha-2	LAMA2	3	5	5	5	0	0	0	0	0	0	1	0	0	0	0	0	0	0	0	0	1	0	0	0	1	4	0	0	0	0	0	0	1	0	0	0	0	0	0	0	0	0	1
C9JWJ3;C9J0E2;C9J480;A0A087WXB8;Q9Y274;C9JXM2;C9IZL6;Q9Y274-2	C9JWJ3;C9J0E2;C9J480;A0A087WXB8;Q9Y274;C9JXM2;C9IZL6;Q9Y274-2	2;2;2;2;2;1;1;1	2;2;2;2;2;1;1;1	2;2;2;2;2;1;1;1	Type 2 lactosamine alpha-2,3-sialyltransferase	ST3GAL6	8	2	2	2	0	0	0	0	0	0	0	0	0	0	0	0	0	0	0	0	0	0	0	0	2	1	0	0	0	0	0	0	0	0	0	0	0	0	0	0	0	0	0
A0A087WXT0;A0A087WXC4;Q9UQP3	A0A087WXT0;A0A087WXC4;Q9UQP3	2;2;2	2;2;2	2;2;2	Tenascin-N	TNN	3	2	2	2	0	0	0	0	1	1	1	1	1	1	1	1	0	0	1	1	1	0	1	1	2	2	0	0	0	0	1	1	1	1	1	1	1	1	0	0	1	1	1
E9PGB2;J3QSS3;A0A087WXK5;Q9BZC7-2;Q9BZC7;Q9BZC7-3	E9PGB2;J3QSS3;A0A087WXK5;Q9BZC7-2;Q9BZC7;Q9BZC7-3	2;2;2;2;2;2	2;2;2;2;2;2	2;2;2;2;2;2	ATP-binding cassette sub-family A member 2	ABCA2	6	2	2	2	0	0	0	0	0	1	0	0	1	0	0	0	0	0	0	0	0	0	0	0	0	1	0	0	0	0	0	1	0	0	1	0	0	0	0	0	0	0	0
A0A087WXL1;P41439;A0A087WYI3;P41439-2;P41439-3;F5H2G8;A0A087WXH3	A0A087WXL1;P41439;A0A087WYI3;P41439-2;P41439-3	7;7;6;4;4;3;1	5;5;4;2;4;2;1	5;5;4;2;4;2;1	Folate receptor gamma	FOLR3	7	7	5	5	0	0	0	0	0	0	0	0	4	5	2	2	0	0	0	0	0	0	0	0	4	2	0	0	0	0	0	0	0	0	3	4	2	2	0	0	0	0	0
A0A087WXL8	A0A087WXL8	17	9	1		IGHG3	1	17	9	1	11	11	11	12	12	12	14	13	11	10	12	12	12	12	11	12	10	9	9	11	15	16	5	5	5	6	6	6	8	7	5	4	6	6	6	6	5	6	4
A0A087WXM8;P50895;K7ENU8;K7ERB7	A0A087WXM8;P50895;K7ENU8	13;13;9;1	13;13;9;1	13;13;9;1	Basal cell adhesion molecule	BCAM	4	13	13	13	1	1	2	1	5	5	7	7	7	8	10	9	3	3	6	6	8	8	9	8	10	9	1	1	2	1	5	5	7	7	7	8	10	9	3	3	6	6	8
A0A087WXW9;P20908;H7BY82	A0A087WXW9;P20908	10;10;1	10;10;1	10;10;1	Collagen alpha-1(V) chain	COL5A1	3	10	10	10	0	1	2	2	1	1	2	2	2	3	2	2	2	2	2	2	2	2	1	1	6	7	0	1	2	2	1	1	2	2	2	3	2	2	2	2	2	2	2
A0A087WXX2;P05062;Q5T7D5	A0A087WXX2;P05062;Q5T7D5	4;4;3	3;3;2	3;3;2	Fructose-bisphosphate aldolase;Fructose-bisphosphate aldolase B	ALDOB	3	4	3	3	1	1	0	0	0	1	1	1	1	1	3	1	2	1	1	1	1	1	1	1	2	3	0	0	0	0	0	0	0	0	0	0	2	0	1	0	0	0	0
E5RIU6;A0A087WZZ9;A0A087WY43;P06493;F8VXD2;K7ELV5;F8VYH9;F8VZZ0;F8VTV8;F8VWX7;F8VZ51;K7EJ83;E7ESI2;H0YAZ9;Q9BVE2;E7EUK8;G3V5T9;E5RGN0;A0A087X209;A0A087WZU2;F5H6Z0;J3QSD7;P11802-2;P06493-2;Q00535-2;P24941-2;Q00535;P24941;P11802;Q00526;Q00534;Q96Q40-2;P50750;Q96Q40-4;Q96Q40-3;O94921-3;Q96Q40-5;Q96Q40;O94921-2;O94921;Q07002;Q07002-2;P50750-2;Q00536;Q00536-3;Q07002-3;Q00537-2;Q00537;Q00536-2;Q9NYV4-3…	E5RIU6;A0A087WZZ9;A0A087WY43;P06493;F8VXD2;K7ELV5;F8VYH9;F8VZZ0;F8VTV8;F8VWX7;F8VZ51;K7EJ83;E7ESI2;H0YAZ9;Q9BVE2;E7EUK8;G3V5T9;E5RGN0;A0A087X209;A0A087WZU2;F5H6Z0;J3QSD7;P11802-2;P06493-2;Q00535-2;P24941-2;Q00535;P24941;P11802;Q00526;Q00534;Q96Q40-2;P50750;Q96Q40-4;Q96Q40-3;O94921-3;Q96Q40-5;Q96Q40;O94921-2;O94921;Q07002;Q07002-2;P50750-2;Q00536;Q00536-3;Q07002-3;Q00537-2;Q00537;Q00536-2;Q9NYV4-3…	2;2;2;2;1;1;1;1;1;1;1;1;1;1;1;1;1;1;1;1;1;1;1;1;1;1;1;1;1;1;1;1;1;1;1;1;1;1;1;1;1;1;1;1;1;1;1;1;1;1;1;1	2;2;2;2;1;1;1;1;1;1;1;1;1;1;1;1;1;1;1;1;1;1;1;1;1;1;1;1;1;1;1;1;1;1;1;1;1;1;1;1;1;1;1;1;1;1;1;1;1;1;1;1	1;1;1;1;0;0;0;0;0;0;0;0;0;0;0;0;0;0;0;0;0;0;0;1;0;0;0;0;0;0;0;0;0;0;0;0;0;0;0;0;0;0;0;0;0;0;0;0;0;0;0;0	Cyclin-dependent kinase 1;Cyclin-dependent kinase 4;Cyclin-dependent-like kinase 5;Cyclin-dependent kinase 2;Cyclin-dependent kinase 3;Cyclin-dependent kinase 6;Cyclin-dependent kinase 15;Cyclin-dependent kinase 9;Cyclin-dependent kinase 14;Cyclin-dependent kinase 18;Cyclin-dependent kinase 16;Cyclin-dependent kinase 17;Cyclin-dependent kinase 12	CDK1;CDK4;CDK3;CDK2;CDK16;CDK13;CDK14;CDK17;CDK12;CDK5;CDK6;CDK15;CDK9;CDK18	52	2	2	1	0	0	0	0	1	0	0	0	0	0	0	0	0	0	0	0	0	0	0	0	2	0	0	0	0	0	1	0	0	0	0	0	0	0	0	0	0	0	0
A0A087WY55;Q9NP79;Q5TGM0;Q9NP79-2	A0A087WY55;Q9NP79;Q5TGM0;Q9NP79-2	4;4;2;2	4;4;2;2	4;4;2;2	Vacuolar protein sorting-associated protein VTA1 homolog	VTA1	4	4	4	4	0	0	0	0	0	0	0	0	1	1	1	1	0	0	0	1	0	0	0	0	1	1	0	0	0	0	0	0	0	0	1	1	1	1	0	0	0	1	0
A0A087WY61;Q14980-5;Q14980-2;Q14980;F5H6Y5;F5H4J1;H0YFY6;Q14980-4;Q14980-3	A0A087WY61;Q14980-5;Q14980-2;Q14980	3;2;2;2;1;1;1;1;1	3;2;2;2;1;1;1;1;1	3;2;2;2;1;1;1;1;1	Nuclear mitotic apparatus protein 1	NUMA1	9	3	3	3	1	1	1	1	0	0	0	1	1	1	1	1	1	1	1	1	2	1	0	0	1	1	1	1	1	1	0	0	0	1	1	1	1	1	1	1	1	1	2
A0A087WY73;Q16378	A0A087WY73;Q16378	1;1	1;1	1;1	Proline-rich protein 4	PRR4	2	1	1	1	0	0	0	0	1	1	1	1	0	0	0	0	0	0	0	0	0	0	0	0	1	0	0	0	0	0	1	1	1	1	0	0	0	0	0	0	0	0	0
A0A087WYC5;A0A087WSX2	A0A087WYC5	22;3	3;3	2;2		IGHG1	2	22	3	2	12	11	11	11	11	11	12	12	10	10	12	12	11	11	12	11	11	11	11	11	18	20	3	2	1	1	0	0	0	0	0	0	0	0	1	1	1	0	1
A0A087WYE1	A0A087WYE1	20	1	0		IGHG1	1	20	1	0	11	11	11	11	13	13	14	14	12	12	13	13	12	12	13	12	12	12	11	12	16	20	1	1	1	1	1	1	1	1	1	1	1	1	1	1	1	1	1
A0A087WZS0;A0A087WYG6;Q9BZG9-2;G3V0Z9	A0A087WZS0;A0A087WYG6;Q9BZG9-2;G3V0Z9	3;3;3;2	2;2;2;1	2;2;2;1	Ly-6/neurotoxin-like protein 1	LYNX1	4	3	2	2	0	0	1	1	1	1	3	3	2	1	1	1	1	1	1	0	1	1	0	1	2	2	0	0	1	1	0	0	2	2	1	0	1	1	1	1	1	0	1
A0A087WYJ9	A0A087WYJ9	21	3	3		IGHM	1	21	3	3	16	16	15	14	5	5	5	6	7	6	8	6	13	13	8	8	10	9	5	4	21	17	2	2	2	2	0	0	2	2	2	2	2	1	2	2	2	2	2
A0A087WZ51;A0A087WYR3;O43399-2;O43399-4;O43399;O43399-3;O43399-5;O43399-7;O43399-6	A0A087WZ51;A0A087WYR3;O43399-2;O43399-4;O43399;O43399-3;O43399-5;O43399-7;O43399-6	3;3;3;3;3;3;3;3;2	3;3;3;3;3;3;3;3;2	3;3;3;3;3;3;3;3;2	Tumor protein D54	TPD52L2	9	3	3	3	0	0	1	1	0	1	0	2	2	2	0	0	2	2	2	0	2	2	2	2	1	1	0	0	1	1	0	1	0	2	2	2	0	0	2	2	2	0	2
A0A087WYR4;A0A087WU42;A0A087X2A1;B9A064;A0A075B6K8;P0CG04;A0A087WZW9	A0A087WYR4;A0A087WU42;A0A087X2A1;B9A064;A0A075B6K8;P0CG04	11;7;7;7;6;6;4	11;7;7;7;6;6;4	1;0;0;0;0;0;1	Immunoglobulin lambda-like polypeptide 5;Ig lambda-1 chain C regions	IGLL5;IGLC1	7	11	11	1	9	8	8	7	6	6	8	8	7	7	5	6	8	8	7	7	8	6	7	6	8	10	9	8	8	7	6	6	8	8	7	7	5	6	8	8	7	7	8
A0A087WYS1;E7EUC7;Q16851-2;Q16851;C9JNZ1;C9JTZ5;C9JUW1;C9JWG0;C9JVG3;C9JQU9	A0A087WYS1;E7EUC7;Q16851-2;Q16851	7;7;7;7;3;2;2;2;2;2	7;7;7;7;3;2;2;2;2;2	7;7;7;7;3;2;2;2;2;2	UTP--glucose-1-phosphate uridylyltransferase	UGP2	10	7	7	7	0	0	0	0	0	0	0	0	0	0	0	0	5	6	5	1	2	1	0	0	3	1	0	0	0	0	0	0	0	0	0	0	0	0	5	6	5	1	2
A0A087WYV6;A0A087WZU5;O43657	A0A087WYV6;A0A087WZU5;O43657	2;2;2	2;2;2	2;2;2	Tetraspanin-6	TSPAN6	3	2	2	2	1	1	1	0	1	0	1	0	0	0	0	0	1	1	0	0	0	0	0	0	0	0	1	1	1	0	1	0	1	0	0	0	0	0	1	1	0	0	0
A0A087WYV8;P35556;D6RJI3;P35556-2;E9PHW4;A0A087WV40	A0A087WYV8;P35556;D6RJI3;P35556-2;E9PHW4	13;13;9;9;8;6	10;10;7;7;5;5	10;10;7;7;5;5	Fibrillin-2	FBN2	6	13	10	10	0	0	0	1	4	4	4	4	2	1	4	5	1	1	1	3	2	2	4	3	7	9	0	0	0	1	3	3	4	3	1	1	3	4	1	1	1	3	2
A0A087WYY1;Q9Y646;E5RJA8;E5RH35;E5RJZ7;E5RJP8	A0A087WYY1;Q9Y646;E5RJA8;E5RH35;E5RJZ7;E5RJP8	10;10;6;5;5;5	10;10;6;5;5;5	10;10;6;5;5;5	Carboxypeptidase Q	CPQ	6	10	10	10	2	2	1	1	5	5	5	5	4	4	4	4	4	4	3	5	4	3	4	4	10	8	2	2	1	1	5	5	5	5	4	4	4	4	4	4	3	5	4
A0A087WYY6;Q13835-2;Q13835	A0A087WYY6;Q13835-2;Q13835	7;7;7	7;7;7	7;7;7	Plakophilin-1	PKP1	3	7	7	7	6	7	0	0	0	0	0	0	0	0	0	0	0	0	0	0	0	1	1	1	1	1	6	7	0	0	0	0	0	0	0	0	0	0	0	0	0	0	0
A0A087WZ82;P54710-2;P54710	A0A087WZ82;P54710-2;P54710	1;1;1	1;1;1	1;1;1	Sodium/potassium-transporting ATPase subunit gamma	FXYD6;FXYD2	3	1	1	1	0	0	0	0	0	0	0	0	0	0	1	1	0	0	0	0	0	0	1	1	1	1	0	0	0	0	0	0	0	0	0	0	1	1	0	0	0	0	0
A0A087WZA8;F6SYP7;P98153-3;P98153	A0A087WZA8;F6SYP7;P98153-3;P98153	1;1;1;1	1;1;1;1	1;1;1;1	Integral membrane protein DGCR2/IDD	DGCR2	4	1	1	1	0	0	0	0	0	0	1	1	1	1	1	1	1	1	1	0	1	1	1	1	1	0	0	0	0	0	0	0	1	1	1	1	1	1	1	1	1	0	1
A0A087WZH7;P29966	A0A087WZH7;P29966	8;8	8;8	8;8	Myristoylated alanine-rich C-kinase substrate	MARCKS	2	8	8	8	0	0	0	0	4	5	5	5	5	5	4	3	0	0	4	4	5	5	6	6	6	7	0	0	0	0	4	5	5	5	5	5	4	3	0	0	4	4	5
A0A087WZH9	A0A087WZH9	2	1	0		IGKV1D-33	1	2	1	0	2	2	2	2	2	2	2	2	1	2	2	2	2	2	2	2	2	2	2	2	2	2	1	1	1	1	1	1	1	1	0	1	1	1	1	1	1	1	1
E5RHC7;E5RH59;E5RFW7;E5RFH0;E5RGU4;A0A087WZK9;B3KS98;O15372	E5RHC7;E5RH59;E5RFW7;E5RFH0;E5RGU4;A0A087WZK9;B3KS98;O15372	1;1;1;1;1;1;1;1	1;1;1;1;1;1;1;1	1;1;1;1;1;1;1;1	Eukaryotic translation initiation factor 3 subunit H	EIF3H	8	1	1	1	1	1	0	0	0	0	0	0	0	0	0	0	0	0	0	0	0	0	0	0	0	1	1	1	0	0	0	0	0	0	0	0	0	0	0	0	0	0	0
D6RHI9;A0A087WZM2;O00584;D6REQ6;H0YAE9;A0A087WWI1;O00584-2;J3QQ64	D6RHI9;A0A087WZM2;O00584;D6REQ6;H0YAE9	12;12;12;11;6;3;3;1	12;12;12;11;6;3;3;1	12;12;12;11;6;3;3;1	Ribonuclease T2	RNASET2	8	12	12	12	1	2	3	3	2	4	6	5	4	5	7	5	4	4	2	3	4	4	1	3	6	11	1	2	3	3	2	4	6	5	4	5	7	5	4	4	2	3	4
A0A087X0T8;A0A087X105;A0A087WZW4;A0A087X1W8;A0A087WZR6;X5DQS5;Q9BY67-5;Q9BY67;Q9BY67-4;Q9BY67-3;Q9BY67-2;F5H125;H0YG94;F5H8J9	A0A087X0T8;A0A087X105;A0A087WZW4;A0A087X1W8;A0A087WZR6;X5DQS5;Q9BY67-5;Q9BY67;Q9BY67-4;Q9BY67-3;Q9BY67-2	6;6;6;6;6;6;6;6;6;6;5;2;2;1	6;6;6;6;6;6;6;6;6;6;5;2;2;1	6;6;6;6;6;6;6;6;6;6;5;2;2;1	Cell adhesion molecule 1	CADM1	14	6	6	6	0	0	0	0	2	2	3	3	3	3	3	3	3	3	3	4	3	2	2	2	4	6	0	0	0	0	2	2	3	3	3	3	3	3	3	3	3	4	3
A0A087WZW1;P04118;A0A087X0Q7	A0A087WZW1;P04118	4;4;1	4;4;1	4;4;1	Colipase	CLPS	3	4	4	4	2	2	2	2	4	4	3	2	2	3	2	3	2	2	2	2	2	2	4	4	4	4	2	2	2	2	4	4	3	2	2	3	2	3	2	2	2	2	2
A0A087WZW8;A0A087WTX5;P01834;A0A075B6H6;A0A087WUS2;P04433	A0A087WZW8;A0A087WTX5;P01834;A0A075B6H6	9;8;7;6;1;1	9;8;7;6;1;1	1;0;0;0;1;1	Ig kappa chain C region	IGKV3-11;IGKC	6	9	9	1	8	8	8	8	9	9	8	8	8	8	6	7	9	9	8	8	8	8	8	7	9	9	8	8	8	8	9	9	8	8	8	8	6	7	9	9	8	8	8
A0A087X054;Q9Y4L1;D3DSV6;Q9BXT5	A0A087X054;Q9Y4L1	6;6;1;1	6;6;1;1	6;6;1;1	Hypoxia up-regulated protein 1	HYOU1	4	6	6	6	1	1	2	2	1	1	1	1	1	1	2	3	1	1	1	1	1	1	2	1	3	3	1	1	2	2	1	1	1	1	1	1	2	3	1	1	1	1	1
A0A087X079	A0A087X079	22	1	0		IGHG1	1	22	1	0	12	12	13	13	13	13	15	15	12	12	14	14	13	13	13	13	13	12	12	12	18	22	0	0	1	1	0	0	0	0	0	0	1	1	0	0	0	0	0
A0A087X090;P14324-2;P14324	A0A087X090;P14324-2;P14324	2;2;2	2;2;2	2;2;2	Farnesyl pyrophosphate synthase	FDPS	3	2	2	2	0	0	0	0	0	0	0	0	0	0	0	0	0	1	1	0	1	1	1	1	0	0	0	0	0	0	0	0	0	0	0	0	0	0	0	1	1	0	1
B0ZBE8;A0A087X094;P01160	B0ZBE8;A0A087X094;P01160	1;1;1	1;1;1	1;1;1	Natriuretic peptides A;Atrial natriuretic factor	NPPA	3	1	1	1	0	0	0	0	0	0	1	1	1	1	1	0	0	0	1	0	0	0	1	1	0	0	0	0	0	0	0	0	1	1	1	1	1	0	0	0	1	0	0
A0A087X0D5;P09668;E9PKT6	A0A087X0D5;P09668	7;7;3	7;7;3	7;7;3	Pro-cathepsin H;Cathepsin H mini chain;Cathepsin H;Cathepsin H heavy chain;Cathepsin H light chain	CTSH	3	7	7	7	3	4	2	2	4	4	4	4	4	4	3	4	3	3	2	4	2	2	3	3	7	6	3	4	2	2	4	4	4	4	4	4	3	4	3	3	2	4	2
A0A087X0K0;P39059	A0A087X0K0;P39059	15;15	15;15	15;15	Collagen alpha-1(XV) chain;Restin;Restin-2;Restin-3;Restin-4	COL15A1	2	15	15	15	2	1	2	5	7	5	7	6	9	6	9	7	10	10	10	8	8	7	8	9	12	15	2	1	2	5	7	5	7	6	9	6	9	7	10	10	10	8	8
A0A087X0K9;G5E9E7;G3V1L9;Q07157-2;Q07157	A0A087X0K9;G5E9E7;G3V1L9;Q07157-2;Q07157	2;2;2;2;2	2;2;2;2;2	2;2;2;2;2	Tight junction protein ZO-1	TJP1	5	2	2	2	0	0	0	0	1	1	0	0	0	0	0	0	0	0	0	0	0	0	0	0	1	1	0	0	0	0	1	1	0	0	0	0	0	0	0	0	0	0	0
A0A087X0M8;O00533;O00533-2	A0A087X0M8;O00533;O00533-2	3;3;3	3;3;3	3;3;3	Neural cell adhesion molecule L1-like protein;Processed neural cell adhesion molecule L1-like protein	CHL1	3	3	3	3	0	0	0	0	1	1	2	2	1	2	1	0	0	1	1	0	0	0	1	0	2	2	0	0	0	0	1	1	2	2	1	2	1	0	0	1	1	0	0
A0A087X0N5	A0A087X0N5	3	3	2			1	3	3	2	2	2	1	1	1	1	1	1	1	1	1	1	1	1	1	1	1	1	1	1	3	2	2	2	1	1	1	1	1	1	1	1	1	1	1	1	1	1	1
A0A087X0N9;A6NP22;Q9H195;Q02505-5;Q02505;Q02505-4	A0A087X0N9;A6NP22;Q9H195;Q02505-5;Q02505	5;5;4;4;4;2	5;5;4;4;4;2	5;5;4;4;4;2	Mucin-3B;Mucin-3A	MUC3A;MUC3B	6	5	5	5	1	1	1	0	0	0	0	0	0	0	0	0	1	1	0	0	0	0	0	0	5	0	1	1	1	0	0	0	0	0	0	0	0	0	1	1	0	0	0
A0A087X0P5;P10696	A0A087X0P5;P10696	4;4	1;1	1;1	Alkaline phosphatase;Alkaline phosphatase, placental-like	ALPPL2	2	4	1	1	3	3	2	2	1	1	0	0	0	1	0	0	4	4	0	0	2	2	0	0	4	3	0	0	0	0	0	0	0	0	0	0	0	0	1	1	0	0	0
A0A087X0P6;A0A075B6S2	A0A087X0P6;A0A075B6S2	5;4	5;4	3;2		IGKV2D-29	2	5	5	3	3	3	3	3	3	2	2	2	2	2	2	1	2	2	2	3	2	2	2	2	5	2	3	3	3	3	3	2	2	2	2	2	2	1	2	2	2	3	2
A0A087X0S5;P12109	A0A087X0S5;P12109	41;41	41;41	41;41	Collagen alpha-1(VI) chain	COL6A1	2	41	41	41	2	1	6	3	20	18	19	20	24	23	25	26	24	25	22	22	21	19	22	22	32	35	2	1	6	3	20	18	19	20	24	23	25	26	24	25	22	22	21
A0A087X0T3;A7E2Y1;P11055	A0A087X0T3;A7E2Y1;P11055	2;2;1	2;2;1	2;2;1	Myosin-7B;Myosin-3	MYH7B;MYH3	3	2	2	2	0	0	0	0	0	0	0	0	0	0	0	0	0	1	1	0	1	1	0	0	1	0	0	0	0	0	0	0	0	0	0	0	0	0	0	1	1	0	1
M0R0Y6;M0QYQ7;M0R0N3;M0R019;M0R2T0;A0A087X0X3;P52272-2;P52272	M0R0Y6;M0QYQ7;M0R0N3;M0R019;M0R2T0;A0A087X0X3;P52272-2;P52272	1;1;1;1;1;1;1;1	1;1;1;1;1;1;1;1	1;1;1;1;1;1;1;1	Heterogeneous nuclear ribonucleoprotein M	HNRNPM	8	1	1	1	0	0	0	0	1	1	1	1	1	1	1	0	0	0	1	1	0	0	1	1	1	1	0	0	0	0	1	1	1	1	1	1	1	0	0	0	1	1	0
A0A087X130;A0A087WT11	A0A087X130	9;1	2;1	0;0		IGKC	2	9	2	0	8	8	6	6	7	7	7	7	7	6	5	5	8	8	6	6	6	6	7	6	9	8	2	2	0	0	0	0	1	1	1	0	0	0	1	1	0	0	0
D6RE16;E0CX15;A0A087X152;O95185-2;O95185	D6RE16;E0CX15;A0A087X152;O95185-2;O95185	4;4;4;4;4	4;4;4;4;4	4;4;4;4;4	Netrin receptor UNC5C	UNC5C	5	4	4	4	0	0	0	0	0	0	0	0	1	1	0	0	0	0	0	0	0	1	1	1	2	3	0	0	0	0	0	0	0	0	1	1	0	0	0	0	0	0	0
A0A087X1C7	A0A087X1C7	20	2	0		IGHG1	1	20	2	0	10	10	10	10	11	11	12	12	10	10	11	11	10	10	11	11	10	10	11	11	16	19	1	1	1	1	0	0	0	0	0	0	0	0	0	0	0	0	0
A0A087X1D0;H0YE23;P25942-2;P25942	A0A087X1D0;H0YE23;P25942-2;P25942	3;3;3;3	3;3;3;3	3;3;3;3	Tumor necrosis factor receptor superfamily member 5	CD40	4	3	3	3	0	0	0	0	2	2	0	0	0	0	0	0	1	1	0	0	1	0	1	2	2	3	0	0	0	0	2	2	0	0	0	0	0	0	1	1	0	0	1
A0A087X1J7;P22352;H0YBE4;E5RG32;H0YC19	A0A087X1J7;P22352	6;6;2;1;1	6;6;2;1;1	6;6;2;1;1	Glutathione peroxidase;Glutathione peroxidase 3	GPX3	5	6	6	6	2	1	2	1	4	4	5	5	4	3	1	2	3	4	4	4	4	4	4	3	6	6	2	1	2	1	4	4	5	5	4	3	1	2	3	4	4	4	4
A0A087X1J9;Q16663	A0A087X1J9;Q16663	1;1	1;1	1;1	C-C motif chemokine 15;CCL15(22-92);CCL15(25-92);CCL15(29-92)	CCL15	2	1	1	1	0	0	0	0	0	0	0	0	0	0	0	0	0	0	0	0	0	0	0	0	1	0	0	0	0	0	0	0	0	0	0	0	0	0	0	0	0	0	0
A0A087X1K9;E5RGR0;O75608-2;O75608;B4DP64;E5RJ48;E5RI35	A0A087X1K9;E5RGR0;O75608-2;O75608;B4DP64	3;3;3;3;2;1;1	3;3;3;3;2;1;1	3;3;3;3;2;1;1	Acyl-protein thioesterase 1	LYPLA1	7	3	3	3	0	0	0	1	2	2	2	3	2	1	2	2	0	0	0	0	0	0	1	1	1	2	0	0	0	1	2	2	2	3	2	1	2	2	0	0	0	0	0
A0A087X1T7;H0YM81;E7EX88;P16112-2;P16112;E7ENV9;Q6PID9;P16112-3	A0A087X1T7;H0YM81;E7EX88;P16112-2;P16112;E7ENV9;Q6PID9;P16112-3	15;15;15;13;13;12;11;10	15;15;15;13;13;12;11;10	12;12;12;10;10;12;11;10	Aggrecan core protein;Aggrecan core protein 2	ACAN	8	15	15	12	0	0	0	1	7	7	8	8	11	10	9	7	7	7	6	5	4	4	5	4	12	11	0	0	0	1	7	7	8	8	11	10	9	7	7	7	6	5	4
A0A087X1V9;P01617;A0A087X0Q4;A0A087WW87;A0A075B6R1;A0A075B6P5;P01614;P06309	A0A087X1V9;P01617;A0A087X0Q4;A0A087WW87;A0A075B6R1;A0A075B6P5;P01614;P06309	4;4;3;3;3;3;3;3	3;3;2;2;2;2;2;2	3;3;2;2;2;2;2;2	Ig kappa chain V-II region TEW;Ig kappa chain V-II region Cum;Ig kappa chain V-II region GM607	IGKC;IGKV2-40;IGKV2D-40;IGKV2D-28	8	4	3	3	4	4	4	4	2	2	2	2	2	1	2	3	3	3	3	2	3	3	2	2	3	2	3	3	3	3	1	1	1	1	1	0	1	2	2	2	2	1	2
A0A087X232;P09871;F8WCZ6;H0Y5D1;F5H7T4;B5MCV4	A0A087X232;P09871;F8WCZ6;H0Y5D1	9;9;7;5;3;2	8;8;7;4;3;1	8;8;7;4;3;1	Complement C1s subcomponent;Complement C1s subcomponent heavy chain;Complement C1s subcomponent light chain	C1S	6	9	8	8	1	2	7	6	0	0	0	0	1	2	2	2	2	2	1	2	1	2	0	0	3	5	1	2	6	6	0	0	0	0	1	2	2	2	2	2	1	2	1
A0A087X253;P63010-3;P63010;P63010-2	A0A087X253;P63010-3;P63010;P63010-2	5;5;5;5	3;3;3;3	3;3;3;3	AP-2 complex subunit beta	AP2B1	4	5	3	3	0	0	0	0	1	2	1	1	1	1	0	2	2	2	1	0	1	1	3	3	5	3	0	0	0	0	0	1	0	0	0	0	0	1	1	1	0	0	0
I3L192;A0A087X2B5;P35613-2;P35613;A0A087WUV8;P35613-4	I3L192;A0A087X2B5;P35613-2;P35613	5;5;5;5;2;2	5;5;5;5;2;2	3;3;3;3;0;0	Basigin	BSG	6	5	5	3	0	0	0	0	2	2	3	3	3	3	2	3	2	1	1	2	1	1	4	4	4	2	0	0	0	0	2	2	3	3	3	3	2	3	2	1	1	2	1
A0A087X2C0;A0A075B6N9;P01871;P01871-2;P04220	A0A087X2C0;A0A075B6N9;P01871;P01871-2;P04220	21;18;18;18;11	18;18;18;18;11	0;0;0;0;0	Ig mu chain C region;Ig mu heavy chain disease protein	IGHM	5	21	18	0	17	17	16	15	7	7	6	7	7	6	8	7	14	14	8	8	11	9	5	4	21	18	14	14	13	12	5	5	3	4	5	4	6	5	11	11	6	6	8
A0A087X2E2;P31997	A0A087X2E2;P31997	3;3	2;2	2;2	Carcinoembryonic antigen-related cell adhesion molecule 8	CEACAM8	2	3	2	2	1	1	0	0	1	1	0	0	0	0	1	0	1	1	0	0	1	1	0	0	3	2	0	0	0	0	0	0	0	0	0	0	0	0	0	0	0	0	0
A6XMV8;A0A096LNX4;A6XMV9;A0A096LP77;P07478;A0A096LPH0	A6XMV8;A0A096LNX4;A6XMV9;A0A096LP77;P07478;A0A096LPH0	6;6;6;6;6;5	6;6;6;6;6;5	3;3;3;3;3;2	Trypsin-2	PRSS2	6	6	6	3	3	3	2	2	6	6	5	4	4	4	4	5	4	4	2	2	4	4	5	4	5	4	3	3	2	2	6	6	5	4	4	4	4	5	4	4	2	2	4
A0A096LNZ9;A0A096LPJ4;P05161	A0A096LNZ9;A0A096LPJ4;P05161	3;3;3	3;3;3	3;3;3	Ubiquitin-like protein ISG15	ISG15	3	3	3	3	0	0	0	0	0	0	0	0	0	0	0	1	1	1	0	0	0	0	1	1	0	2	0	0	0	0	0	0	0	0	0	0	0	1	1	1	0	0	0
A0A096LPK4;P98088	A0A096LPK4;P98088	43;41	43;41	39;37	Mucin-5AC	MUC5AC	2	43	43	39	27	26	22	21	2	1	0	0	0	1	1	1	13	12	1	1	14	12	0	0	30	15	27	26	22	21	2	1	0	0	0	1	1	1	13	12	1	1	14
F8WC54;A0AVL1;Q13443-2;Q13443	F8WC54;A0AVL1;Q13443-2;Q13443	2;2;2;2	2;2;2;2	2;2;2;2	Disintegrin and metalloproteinase domain-containing protein 9	ADAM9	4	2	2	2	0	0	0	0	1	2	1	1	0	0	0	0	0	0	0	0	0	0	1	1	1	1	0	0	0	0	1	2	1	1	0	0	0	0	0	0	0	0	0
A2A2D0;P16949;P16949-2;E5RGX5;Q93045;Q93045-2	A2A2D0;P16949;P16949-2	3;3;3;1;1;1	3;3;3;1;1;1	3;3;3;1;1;1	Stathmin	STMN1	6	3	3	3	0	0	0	0	0	0	1	1	2	0	0	0	0	0	1	0	0	0	3	3	2	2	0	0	0	0	0	0	1	1	2	0	0	0	0	0	1	0	0
A2A2V1;P04156-2;P04156;X6RKS3	A2A2V1;P04156-2;P04156;X6RKS3	5;5;5;3	5;5;5;3	5;5;5;3	Major prion protein	PRNP	4	5	5	5	2	1	2	2	3	3	4	4	4	3	3	4	3	3	4	4	3	3	3	3	4	5	2	1	2	2	3	3	4	4	4	3	3	4	3	3	4	4	3
A2A341;Q9BX26	A2A341;Q9BX26	2;2	2;2	2;2	Synaptonemal complex protein 2	SYCP2	2	2	2	2	0	0	0	0	0	0	0	0	1	1	1	1	0	0	0	0	0	0	0	0	2	1	0	0	0	0	0	0	0	0	1	1	1	1	0	0	0	0	0
A2AAZ0;Q5Y7D6;Q5SU54;E9PIB1;P01920	A2AAZ0;Q5Y7D6;Q5SU54;E9PIB1;P01920	2;2;2;1;1	2;2;2;1;1	2;2;2;1;1	HLA class II histocompatibility antigen, DQ beta 1 chain	HLA-DQB1	5	2	2	2	1	1	0	0	0	0	0	0	0	0	0	0	0	0	0	0	0	0	0	0	1	1	1	1	0	0	0	0	0	0	0	0	0	0	0	0	0	0	0
A2ACR1;P28065-2;P28065;A2ACR0	A2ACR1;P28065-2;P28065	3;3;3;1	3;3;3;1	3;3;3;1	Proteasome subunit beta type;Proteasome subunit beta type-9	PSMB9	4	3	3	3	1	1	0	1	0	0	0	0	0	0	0	0	1	0	0	0	0	0	0	1	2	0	1	1	0	1	0	0	0	0	0	0	0	0	1	0	0	0	0
A3KFI5;E5RFZ1;A0A087WTY6;P41271;P41271-2;A3KFI2;A3KFI3;A3KFI4;A3KFI1	A3KFI5;E5RFZ1;A0A087WTY6;P41271;P41271-2;A3KFI2;A3KFI3;A3KFI4;A3KFI1	4;3;3;3;3;2;2;2;2	4;3;3;3;3;2;2;2;2	4;3;3;3;3;2;2;2;2	Neuroblastoma suppressor of tumorigenicity 1	NBL1	9	4	4	4	2	3	2	3	3	3	2	2	3	3	3	1	3	3	3	3	3	3	3	3	3	4	2	3	2	3	3	3	2	2	3	3	3	1	3	3	3	3	3
A6NC48;Q10588;H0Y984;Q10588-2;H0Y9Q9;H0Y8G4	A6NC48;Q10588;H0Y984;Q10588-2;H0Y9Q9;H0Y8G4	6;6;5;5;3;3	6;6;5;5;3;3	6;6;5;5;3;3	ADP-ribosyl cyclase/cyclic ADP-ribose hydrolase 2	BST1	6	6	6	6	1	1	0	0	0	0	1	1	1	1	1	1	1	2	1	1	1	1	1	1	5	5	1	1	0	0	0	0	1	1	1	1	1	1	1	2	1	1	1
C9J9K3;A6NE09;P08865	C9J9K3;A6NE09;P08865	1;1;1	1;1;1	1;1;1	40S ribosomal protein SA	RPSA;RPSAP58	3	1	1	1	0	0	0	0	0	0	0	0	0	0	0	0	0	0	0	0	0	0	0	0	1	0	0	0	0	0	0	0	0	0	0	0	0	0	0	0	0	0	0
A6NL93;A6NEL0;P05114	A6NL93;A6NEL0;P05114	2;2;2	2;2;2	2;2;2	Non-histone chromosomal protein HMG-14	HMGN1	3	2	2	2	0	0	0	0	0	0	2	2	1	1	0	0	0	0	1	1	2	2	0	1	2	2	0	0	0	0	0	0	2	2	1	1	0	0	0	0	1	1	2
A6NFX8;Q9UKK9;A6NJU6;A6NCQ0;H0YEY4;C9JYY9	A6NFX8;Q9UKK9;A6NJU6;A6NCQ0	7;7;6;5;3;2	7;7;6;5;3;2	7;7;6;5;3;2	ADP-sugar pyrophosphatase	NUDT5	6	7	7	7	0	0	0	1	2	2	1	1	2	3	2	2	3	3	1	1	2	2	3	3	6	4	0	0	0	1	2	2	1	1	2	3	2	2	3	3	1	1	2
A6NH11	A6NH11	2	2	2	Glycolipid transfer protein domain-containing protein 2	GLTPD2	1	2	2	2	0	0	0	0	1	1	1	1	1	1	1	1	0	1	1	1	1	1	1	1	1	1	0	0	0	0	1	1	1	1	1	1	1	1	0	1	1	1	1
A6NI73-4;A6NI73-3;A6NI73-2;A6NI73;O75022;O75022-3;O75022-2	A6NI73-4;A6NI73-3;A6NI73-2;A6NI73	4;4;4;4;1;1;1	4;4;4;4;1;1;1	4;4;4;4;1;1;1	Leukocyte immunoglobulin-like receptor subfamily A member 5	LILRA5	7	4	4	4	0	0	0	0	0	0	2	2	1	1	3	2	0	0	0	0	0	0	0	0	2	2	0	0	0	0	0	0	2	2	1	1	3	2	0	0	0	0	0
A6NL88	A6NL88	3	3	3	Protein shisa-7	SHISA7	1	3	3	3	0	0	0	0	0	0	0	1	2	1	0	0	0	0	0	0	0	0	0	0	2	3	0	0	0	0	0	0	0	1	2	1	0	0	0	0	0	0	0
A6NLU5	A6NLU5	5	5	5	V-set and transmembrane domain-containing protein 2B	VSTM2B	1	5	5	5	0	0	1	2	1	1	0	1	0	0	2	1	3	2	1	1	1	2	3	2	2	3	0	0	1	2	1	1	0	1	0	0	2	1	3	2	1	1	1
A6NMQ3;Q5T5H1;O43768-8;O43768-2;O43768;O43768-9;O43768-3;O43768-4;O43768-6;O43768-5;O43768-7	A6NMQ3;Q5T5H1;O43768-8;O43768-2;O43768;O43768-9;O43768-3;O43768-4;O43768-6;O43768-5;O43768-7	3;3;3;3;3;3;3;3;2;2;2	3;3;3;3;3;3;3;3;2;2;2	3;3;3;3;3;3;3;3;2;2;2	Alpha-endosulfine	ENSA	11	3	3	3	0	0	0	0	0	0	0	2	2	1	2	1	0	0	0	0	1	1	1	1	0	0	0	0	0	0	0	0	0	2	2	1	2	1	0	0	0	0	1
A6NMU8;Q8NFZ3-2;Q8NFZ3;Q8N0W4;Q8N0W4-2	A6NMU8;Q8NFZ3-2;Q8NFZ3;Q8N0W4;Q8N0W4-2	1;1;1;1;1	1;1;1;1;1	1;1;1;1;1	Neuroligin-4, Y-linked;Neuroligin-4, X-linked	NLGN4Y;NLGN4X	5	1	1	1	0	0	0	0	0	1	0	0	0	0	0	0	0	0	0	0	0	0	1	1	0	0	0	0	0	0	0	1	0	0	0	0	0	0	0	0	0	0	0
A6NMZ7;A6NMZ7-2	A6NMZ7;A6NMZ7-2	2;1	2;1	2;1	Collagen alpha-6(VI) chain	COL6A6	2	2	2	2	0	0	0	0	2	1	1	1	1	1	1	1	1	1	1	1	1	1	1	1	0	0	0	0	0	0	2	1	1	1	1	1	1	1	1	1	1	1	1
A6NNA4;O95460-3;O95460-4;O95460-2;O95460	A6NNA4;O95460-3;O95460-4;O95460-2;O95460	3;3;3;3;3	3;3;3;3;3	3;3;3;3;3	Matrilin-4	MATN4	5	3	3	3	0	0	0	1	2	2	2	2	2	2	2	2	2	2	2	2	2	2	2	2	2	3	0	0	0	1	2	2	2	2	2	2	2	2	2	2	2	2	2
A6NNI4;G8JLH6;P21926;F5GXT1;A0A087WZG3;A0A087WU13	A6NNI4;G8JLH6;P21926	5;5;5;2;2;2	5;5;5;2;2;2	5;5;5;2;2;2	Tetraspanin;CD9 antigen	CD9	6	5	5	5	0	0	0	0	3	2	2	2	3	3	2	2	2	2	2	2	3	2	0	0	3	2	0	0	0	0	3	2	2	2	3	3	2	2	2	2	2	2	3
A6PVN7;A6PVN8;C9IZ76;A6PVN6;Q5T949;Q5T948;A6PVN9;F6WIT2;A6PVN5;Q15257-3;Q15257-2;Q15257	A6PVN7;A6PVN8;C9IZ76;A6PVN6;Q5T949;Q5T948;A6PVN9;F6WIT2;A6PVN5;Q15257-3;Q15257-2;Q15257	2;2;2;2;2;2;2;2;2;2;2;2	2;2;2;2;2;2;2;2;2;2;2;2	2;2;2;2;2;2;2;2;2;2;2;2	Serine/threonine-protein phosphatase 2A activator	PPP2R4	12	2	2	2	0	0	1	1	0	0	0	0	0	0	1	1	0	0	0	0	0	0	0	0	1	2	0	0	1	1	0	0	0	0	0	0	1	1	0	0	0	0	0
A6PVP2;Q5VY43	A6PVP2;Q5VY43	1;1	1;1	1;1	Platelet endothelial aggregation receptor 1	PEAR1	2	1	1	1	0	0	0	0	0	0	0	0	0	1	0	0	0	0	0	0	0	0	0	0	0	1	0	0	0	0	0	0	0	0	0	1	0	0	0	0	0	0	0
A6XND1;A6XND0;P17936;P17936-2;B3KWK7;C9JMX4;H0Y5K2	A6XND1;A6XND0;P17936;P17936-2	5;5;5;5;2;1;1	5;5;5;5;2;1;1	5;5;5;5;2;1;1	Insulin-like growth factor-binding protein 3	IGFBP3	7	5	5	5	1	1	1	1	4	4	5	5	4	5	4	3	2	3	3	3	2	1	4	4	5	4	1	1	1	1	4	4	5	5	4	5	4	3	2	3	3	3	2
A8K2U0;H0YGG5;A8K2U0-2;H0YH14;F5GXP1;F5GYG7	A8K2U0;H0YGG5;A8K2U0-2	38;23;22;6;3;1	38;23;22;6;3;1	38;23;22;6;3;1	Alpha-2-macroglobulin-like protein 1	A2ML1	6	38	38	38	2	5	2	2	1	1	2	2	7	10	6	13	28	27	24	24	22	24	12	8	30	23	2	5	2	2	1	1	2	2	7	10	6	13	28	27	24	24	22
A8K7I4	A8K7I4	35	35	34	Calcium-activated chloride channel regulator 1	CLCA1	1	35	35	34	23	24	16	13	17	18	1	1	6	6	6	5	24	23	4	1	19	21	3	1	32	18	23	24	16	13	17	18	1	1	6	6	6	5	24	23	4	1	19
A8MTF8;P58499-3;P58499;P58499-2	A8MTF8;P58499-3;P58499;P58499-2	2;2;2;2	2;2;2;2	2;2;2;2	Protein FAM3B	FAM3B	4	2	2	2	0	0	0	0	0	0	0	0	0	0	0	0	1	1	0	0	0	0	0	0	1	2	0	0	0	0	0	0	0	0	0	0	0	0	1	1	0	0	0
A8MUA9;A8MU27;P61956-2;Q6EEV6;P61956;P55854;P55854-2	A8MUA9;A8MU27;P61956-2;Q6EEV6;P61956;P55854;P55854-2	1;1;1;1;1;1;1	1;1;1;1;1;1;1	1;1;1;1;1;1;1	Small ubiquitin-related modifier 2;Small ubiquitin-related modifier 4;Small ubiquitin-related modifier 3	SUMO3;SUMO2;SUMO4	7	1	1	1	0	0	0	0	1	1	1	1	1	1	1	1	0	0	1	1	1	1	1	1	1	1	0	0	0	0	1	1	1	1	1	1	1	1	0	0	1	1	1
A8MUE1;C9JST2;Q8NHJ6-2;Q8NHJ6;Q8NHJ6-3	A8MUE1;C9JST2;Q8NHJ6-2;Q8NHJ6;Q8NHJ6-3	5;5;5;5;5	5;5;5;5;5	5;5;5;5;5	Leukocyte immunoglobulin-like receptor subfamily B member 4	LILRB4	5	5	5	5	0	0	0	0	1	0	0	0	0	1	4	3	2	2	2	1	1	1	0	0	5	5	0	0	0	0	1	0	0	0	0	1	4	3	2	2	2	1	1
A8MZH8;A8MXQ1;P53801	A8MZH8;A8MXQ1;P53801	1;1;1	1;1;1	1;1;1	Pituitary tumor-transforming gene 1 protein-interacting protein	PTTG1IP	3	1	1	1	0	0	0	0	1	1	1	1	1	1	1	1	1	1	0	0	0	0	0	0	1	1	0	0	0	0	1	1	1	1	1	1	1	1	1	1	0	0	0
A8MXZ4;Q9NQ84;Q9NQ84-2;J9JIE0	A8MXZ4;Q9NQ84;Q9NQ84-2;J9JIE0	6;6;6;5	6;6;6;5	6;6;6;5	G-protein coupled receptor family C group 5 member C	GPRC5C	4	6	6	6	0	0	0	0	3	3	2	2	2	1	2	2	0	0	3	3	2	1	2	2	2	4	0	0	0	0	3	3	2	2	2	1	2	2	0	0	3	3	2
A9UJN9;A9UJP0;P01127-2;P01127	A9UJN9;A9UJP0;P01127-2;P01127	2;2;2;2	2;2;2;2	2;2;2;2	Platelet-derived growth factor subunit B	PDGFB	4	2	2	2	0	0	0	0	2	2	2	2	2	2	2	1	1	0	2	2	2	1	2	2	2	2	0	0	0	0	2	2	2	2	2	2	2	1	1	0	2	2	2
F2Z337;F2Z2F1;B0QYF8;P02144	F2Z337;F2Z2F1;B0QYF8;P02144	1;1;1;1	1;1;1;1	1;1;1;1	Myoglobin	MB	4	1	1	1	0	0	0	0	1	1	1	1	1	1	1	1	1	1	1	0	0	1	1	1	1	1	0	0	0	0	1	1	1	1	1	1	1	1	1	1	1	0	0
B0YIW2;P02656	B0YIW2;P02656	3;3	3;3	3;3	Apolipoprotein C-III	APOC3	2	3	3	3	0	0	0	0	3	3	3	3	3	2	2	2	1	0	3	1	1	1	2	2	2	3	0	0	0	0	3	3	3	3	3	2	2	2	1	0	3	1	1
B0YJC4;P08670;B0YJC5;H7C5W5;P41219;P41219-2;Q5JVS8	B0YJC4;P08670;B0YJC5	9;9;8;3;3;3;2	6;6;6;1;1;1;2	5;5;5;1;1;1;2	Vimentin	VIM	7	9	6	5	2	2	3	2	2	2	3	3	4	5	4	5	3	3	4	5	4	4	4	4	6	4	1	1	2	2	2	2	2	2	3	4	3	4	2	2	2	2	2
B1AH49;P25325;P25325-2	B1AH49;P25325;P25325-2	2;2;2	2;2;2	2;2;2	Sulfurtransferase;3-mercaptopyruvate sulfurtransferase	MPST	3	2	2	2	0	0	0	0	0	0	1	1	0	0	0	0	0	0	0	0	0	0	0	0	1	1	0	0	0	0	0	0	1	1	0	0	0	0	0	0	0	0	0
B1AH90;H0Y4Y9;A0A087X285;Q8IWY4	B1AH90;H0Y4Y9;A0A087X285;Q8IWY4	5;4;3;3	5;4;3;3	5;4;3;3	Signal peptide, CUB and EGF-like domain-containing protein 1	SCUBE1	4	5	5	5	0	0	0	0	4	3	3	3	3	3	3	2	2	2	2	2	1	2	3	3	4	2	0	0	0	0	4	3	3	3	3	3	3	2	2	2	2	2	1
B1AK87;B1AK88;P47756-2;P47756;B1AK85	B1AK87;B1AK88;P47756-2;P47756;B1AK85	8;8;8;7;6	8;8;8;7;6	8;8;8;7;6	F-actin-capping protein subunit beta	CAPZB	5	8	8	8	0	0	0	0	0	0	0	0	0	0	1	1	4	5	2	1	1	1	1	0	1	3	0	0	0	0	0	0	0	0	0	0	1	1	4	5	2	1	1
B1AKC9;P29323-2;P29323-3;P29323;Q6NVW1	B1AKC9;P29323-2;P29323-3;P29323;Q6NVW1	16;16;16;16;15	16;16;16;16;15	16;16;16;16;15	Receptor protein-tyrosine kinase;Ephrin type-B receptor 2	EPHB2	5	16	16	16	0	1	1	1	6	6	8	8	8	8	8	9	5	4	5	5	5	5	7	6	10	9	0	1	1	1	6	6	8	8	8	8	8	9	5	4	5	5	5
B1AKG0;Q03591;Q9BXR6	B1AKG0;Q03591	5;5;1	1;1;1	1;1;1	Complement factor H-related protein 1	CFHR1	3	5	1	1	3	3	3	1	1	2	2	2	1	1	1	1	2	1	1	1	2	2	1	1	3	2	1	1	1	1	0	1	1	1	1	1	1	1	1	1	1	1	1
B1ALD9;Q15063-3;Q15063-4;Q15063-7	B1ALD9;Q15063-3;Q15063-4;Q15063-7	10;9;7;5	1;1;1;1	1;1;1;1	Periostin	POSTN	4	10	1	1	0	0	0	0	5	4	5	5	5	3	4	3	0	0	4	4	2	1	8	8	6	6	0	0	0	0	0	0	0	0	0	0	0	0	0	0	0	0	0
B1AMG5;Q92824-2;Q92824;Q5JSG7	B1AMG5;Q92824-2;Q92824;Q5JSG7	2;2;2;1	2;2;2;1	2;2;2;1	Proprotein convertase subtilisin/kexin type 5	PCSK5	4	2	2	2	0	0	0	0	0	1	0	0	0	0	0	0	0	0	0	0	0	0	1	0	0	2	0	0	0	0	0	1	0	0	0	0	0	0	0	0	0	0	0
H0YDI1;B1AMW1;P19256-2;P19256-3;P19256	H0YDI1;B1AMW1;P19256-2;P19256-3;P19256	1;1;1;1;1	1;1;1;1;1	1;1;1;1;1	Lymphocyte function-associated antigen 3	CD58	5	1	1	1	0	0	0	0	1	1	1	1	1	1	1	1	1	0	1	1	1	1	1	1	1	1	0	0	0	0	1	1	1	1	1	1	1	1	1	0	1	1	1
B1AN15;E7EN73;Q8IZA0-2;Q8IZA0;H0Y4S8;B4DYG9	B1AN15;E7EN73;Q8IZA0-2;Q8IZA0	3;3;3;3;1;1	3;3;3;3;1;1	3;3;3;3;1;1	Dyslexia-associated protein KIAA0319-like protein	KIAA0319L	6	3	3	3	0	0	0	0	0	0	1	1	0	0	0	0	0	0	0	0	0	0	0	0	1	1	0	0	0	0	0	0	1	1	0	0	0	0	0	0	0	0	0
H3BLV0;B1AP13;H7BY55;P08174-4;P08174;P08174-3;P08174-5;P08174-2;P08174-6;P08174-7;B1AP15	H3BLV0;B1AP13;H7BY55;P08174-4;P08174;P08174-3;P08174-5;P08174-2;P08174-6;P08174-7;B1AP15	14;14;14;14;14;14;14;14;14;14;7	14;14;14;14;14;14;14;14;14;14;7	14;14;14;14;14;14;14;14;14;14;7	Complement decay-accelerating factor	CD55	11	14	14	14	3	2	4	5	7	6	9	8	8	9	9	7	7	7	8	9	6	7	8	8	13	12	3	2	4	5	7	6	9	8	8	9	9	7	7	7	8	9	6
B1AQ20;Q8WW52-2;Q8WW52	B1AQ20;Q8WW52-2;Q8WW52	3;3;3	3;3;3	3;3;3	Protein FAM151A	FAM151A	3	3	3	3	0	0	0	0	2	2	1	1	1	1	1	1	1	1	1	1	2	2	1	0	2	2	0	0	0	0	2	2	1	1	1	1	1	1	1	1	1	1	2
C9JIZ6;B1AVU8;P07602;P07602-2;P07602-3;Q5BJH1	C9JIZ6;B1AVU8;P07602;P07602-2;P07602-3;Q5BJH1	13;13;13;13;13;9	13;13;13;13;13;9	13;13;13;13;13;9	Prosaposin;Saposin-A;Saposin-B-Val;Saposin-B;Saposin-C;Saposin-D	PSAP	6	13	13	13	4	5	4	5	6	6	8	7	10	10	10	10	8	7	7	6	5	5	5	3	10	9	4	5	4	5	6	6	8	7	10	10	10	10	8	7	7	6	5
M0QZP4;B3KSI3;M0QZ10;M0QXF9;O15382-2;O15382	M0QZP4;B3KSI3;M0QZ10;M0QXF9;O15382-2;O15382	2;2;2;2;2;2	2;2;2;2;2;2	2;2;2;2;2;2	Branched-chain-amino-acid aminotransferase;Branched-chain-amino-acid aminotransferase, mitochondrial	BCAT2	6	2	2	2	0	0	0	0	0	0	0	0	0	0	0	0	0	0	0	0	0	0	0	0	1	1	0	0	0	0	0	0	0	0	0	0	0	0	0	0	0	0	0
B3KW70;F5GYX4;H0YG03;Q13361-2;Q13361;H0YGS3;F5H7Z2;F5H2W4;F5H413	B3KW70;F5GYX4;H0YG03;Q13361-2;Q13361;H0YGS3;F5H7Z2;F5H2W4	4;4;4;4;4;3;2;2;1	4;4;4;4;4;3;2;2;1	4;4;4;4;4;3;2;2;1	Microfibrillar-associated protein 5	MFAP5	9	4	4	4	0	0	0	0	3	3	2	1	0	0	0	1	1	1	0	1	1	1	2	1	3	3	0	0	0	0	3	3	2	1	0	0	0	1	1	1	0	1	1
K7EMV3;B4DEB1;K7EK07;K7ES00;Q71DI3;Q16695;P84243;P68431;K7EP01;Q5TEC6;Q6NXT2	K7EMV3;B4DEB1;K7EK07;K7ES00;Q71DI3;Q16695;P84243;P68431;K7EP01;Q5TEC6;Q6NXT2	3;3;3;3;3;3;3;3;2;2;2	3;3;3;3;3;3;3;3;2;2;2	3;3;3;3;3;3;3;3;2;2;2	Histone H3;Histone H3.2;Histone H3.1t;Histone H3.3;Histone H3.1;Histone H3.3C	H3F3B;H3F3A;HIST2H3A;HIST3H3;HIST1H3A;HIST2H3PS2;H3F3C	11	3	3	3	1	0	0	0	0	0	2	2	2	3	3	1	1	1	2	1	1	1	0	0	1	1	1	0	0	0	0	0	2	2	2	3	3	1	1	1	2	1	1
B4DF51;P20138-3;P20138-2;P20138	B4DF51;P20138-3;P20138-2;P20138	2;2;2;2	2;2;2;2	2;2;2;2	Myeloid cell surface antigen CD33	CD33	4	2	2	2	0	0	0	0	1	1	0	1	1	2	1	2	0	0	1	0	0	0	1	0	2	0	0	0	0	0	1	1	0	1	1	2	1	2	0	0	1	0	0
C9JP72;C9J3Y6;H7C3L6;C9IYB9;C9K0C5;B4DGG1;Q9H0X4-2;Q9H0X4	C9JP72;C9J3Y6;H7C3L6;C9IYB9;C9K0C5;B4DGG1;Q9H0X4-2;Q9H0X4	1;1;1;1;1;1;1;1	1;1;1;1;1;1;1;1	1;1;1;1;1;1;1;1	Protein ITFG3	ITFG3	8	1	1	1	0	0	0	0	0	0	0	0	0	0	0	0	0	0	0	0	0	0	0	0	1	0	0	0	0	0	0	0	0	0	0	0	0	0	0	0	0	0	0
B4DJV2;O75390;F8VRI6;F8VPF9;F8VPA1;F8W1S4;H0YH82;F8W642;F8VZK9;F8VX07;F8VRP1;F8VX68;H0YIC4;F8VWQ5;F8VR34;F8VTT8;F8W4S1	B4DJV2;O75390;F8VRI6;F8VPF9;F8VPA1;F8W1S4;H0YH82	4;4;2;2;2;2;2;1;1;1;1;1;1;1;1;1;1	4;4;2;2;2;2;2;1;1;1;1;1;1;1;1;1;1	4;4;2;2;2;2;2;1;1;1;1;1;1;1;1;1;1	Citrate synthase;Citrate synthase, mitochondrial	CS	17	4	4	4	0	0	0	0	0	0	0	0	0	0	0	0	0	0	0	0	0	0	0	0	4	0	0	0	0	0	0	0	0	0	0	0	0	0	0	0	0	0	0
B4DK69;P52895;S4R3P0;H0Y804;Q04828;S4R3Z2;P42330-2;P42330	B4DK69;P52895;S4R3P0;H0Y804;Q04828	3;3;2;2;2;1;1;1	3;3;2;2;2;1;1;1	3;3;2;2;2;1;1;1	Aldo-keto reductase family 1 member C2;Aldo-keto reductase family 1 member C1	AKR1C2;AKR1C1	8	3	3	3	0	0	0	0	0	0	0	0	0	0	1	2	0	0	0	0	0	0	0	0	1	3	0	0	0	0	0	0	0	0	0	0	1	2	0	0	0	0	0
B4DQI4;Q96IU4;F8W9U3;Q96IU4-2	B4DQI4;Q96IU4;F8W9U3	7;7;6;1	7;7;6;1	7;7;6;1	Alpha/beta hydrolase domain-containing protein 14B	ABHD14B	4	7	7	7	0	0	0	1	2	2	4	4	3	3	5	5	3	3	4	2	3	3	4	3	6	7	0	0	0	1	2	2	4	4	3	3	5	5	3	3	4	2	3
F2Z2F3;J3QSB7;B4DUC8;Q13126-7;Q13126-4;Q13126;Q13126-6;Q13126-5;Q13126-3;Q13126-2	F2Z2F3;J3QSB7;B4DUC8;Q13126-7;Q13126-4;Q13126;Q13126-6;Q13126-5;Q13126-3;Q13126-2	2;2;2;2;2;2;2;2;2;2	2;2;2;2;2;2;2;2;2;2	2;2;2;2;2;2;2;2;2;2	Purine nucleoside phosphorylase;S-methyl-5-thioadenosine phosphorylase	MTAP	10	2	2	2	0	0	0	0	0	0	0	0	0	0	0	0	0	0	0	0	1	0	0	0	2	0	0	0	0	0	0	0	0	0	0	0	0	0	0	0	0	0	1
J3QS39;J3QTR3;F5H6Q2;F5GYU3;F5H2Z3;F5H265;B4DV12;F5H388;F5H747;F5GXK7;J3QKN0;Q5PY61;Q96C32;P62987;P62979;P0CG47;P0CG48;M0R1V7;A0A087WV77;M0R1M6;M0R2S1;J3QLP7;F5GZ39;J3QSA3;K7EMA8;J3KSM4	J3QS39;J3QTR3;F5H6Q2;F5GYU3;F5H2Z3;F5H265;B4DV12;F5H388;F5H747;F5GXK7;J3QKN0;Q5PY61;Q96C32;P62987;P62979;P0CG47;P0CG48;M0R1V7;A0A087WV77;M0R1M6;M0R2S1;J3QLP7;F5GZ39;J3QSA3	10;10;10;10;10;10;10;10;10;10;10;10;10;10;10;10;10;8;8;7;7;7;6;5;3;1	10;10;10;10;10;10;10;10;10;10;10;10;10;10;10;10;10;8;8;7;7;7;6;5;3;1	3;3;3;3;3;3;3;3;3;3;3;3;3;3;3;3;3;2;2;3;3;0;0;0;0;0	Ubiquitin-60S ribosomal protein L40;Ubiquitin;60S ribosomal protein L40;Ubiquitin-40S ribosomal protein S27a;Ubiquitin;40S ribosomal protein S27a;Polyubiquitin-B;Ubiquitin;Polyubiquitin-C;Ubiquitin	UBB;RPS27A;UBC;UBA52;UBBP4	26	10	10	3	5	5	5	5	6	7	7	7	7	7	7	6	5	5	5	6	6	6	7	6	9	7	5	5	5	5	6	7	7	7	7	7	7	6	5	5	5	6	6
B4DV78;P09327;H7C0B6	B4DV78;P09327;H7C0B6	3;3;2	3;3;2	3;3;2	Villin-1	VIL1	3	3	3	3	0	0	0	0	1	1	1	1	0	0	0	0	0	0	0	0	1	1	1	1	3	0	0	0	0	0	1	1	1	1	0	0	0	0	0	0	0	0	1
I3L1J1;B4DYU0;I3L145;P04278-4;P04278-2;P04278-3;P04278;I3L4B9;I3L2F1;B0FWH6;B0FWH5;I3L2X4;P04278-5	I3L1J1;B4DYU0;I3L145;P04278-4;P04278-2;P04278-3;P04278	3;3;3;3;3;3;3;1;1;1;1;1;1	3;3;3;3;3;3;3;1;1;1;1;1;1	3;3;3;3;3;3;3;1;1;1;1;1;1	Sex hormone-binding globulin	SHBG	13	3	3	3	0	0	0	0	0	0	1	1	0	0	0	0	0	0	0	0	0	0	0	0	0	2	0	0	0	0	0	0	1	1	0	0	0	0	0	0	0	0	0
B4E1Z4;P00751;P00751-2;C9JRT3;F2Z3N2;H0Y3H6;P06681-2;P06681-3;C9JYQ5;A2ABG0	B4E1Z4;P00751	20;17;9;4;2;2;2;2;1;1	20;17;9;4;2;2;2;2;1;1	4;4;4;4;0;0;0;0;0;0	Complement factor B;Complement factor B Ba fragment;Complement factor B Bb fragment	CFB	10	20	20	4	5	6	10	10	6	5	5	6	4	4	6	4	9	7	5	5	8	8	5	5	11	11	5	6	10	10	6	5	5	6	4	4	6	4	9	7	5	5	8
B5A977;P20333-2;P20333	B5A977;P20333-2;P20333	7;7;7	7;7;7	7;7;7	Tumor necrosis factor receptor superfamily member 1B;Tumor necrosis factor receptor superfamily member 1b, membrane form;Tumor necrosis factor-binding protein 2	TNFR1B;TNFRSF1B	3	7	7	7	1	1	1	1	3	3	1	2	2	1	3	0	1	1	1	1	1	1	2	1	4	1	1	1	1	1	3	3	1	2	2	1	3	0	1	1	1	1	1
B5MBX2;P20062-2;P20062	B5MBX2;P20062-2;P20062	3;3;3	3;3;3	3;3;3	Transcobalamin-2	TCN2	3	3	3	3	0	0	0	0	0	0	0	0	0	0	0	0	0	0	0	0	0	0	0	0	3	1	0	0	0	0	0	0	0	0	0	0	0	0	0	0	0	0	0
B5MBZ0;Q9HC35-2;Q9HC35	B5MBZ0;Q9HC35-2;Q9HC35	2;2;2	2;2;2	2;2;2	Echinoderm microtubule-associated protein-like 4	EML4	3	2	2	2	1	1	0	0	1	1	1	0	0	0	0	0	0	0	0	0	0	0	1	1	0	0	1	1	0	0	1	1	1	0	0	0	0	0	0	0	0	0	0
C9JKY3;B5MCA4;P16422	C9JKY3;B5MCA4;P16422	2;2;2	2;2;2	2;2;2	Epithelial cell adhesion molecule	EPCAM	3	2	2	2	0	0	0	0	2	2	2	2	1	2	2	1	2	2	1	0	0	1	2	1	2	1	0	0	0	0	2	2	2	2	1	2	2	1	2	2	1	0	0
F8W8J5;B5MCX6;Q8TAG5;Q8TAG5-2	F8W8J5;B5MCX6;Q8TAG5;Q8TAG5-2	1;1;1;1	1;1;1;1	1;1;1;1	V-set and transmembrane domain-containing protein 2A	VSTM2A	4	1	1	1	0	0	0	0	1	1	1	1	1	1	1	1	1	1	0	0	0	0	0	0	1	0	0	0	0	0	1	1	1	1	1	1	1	1	1	1	0	0	0
E9PEH6;C9JR67;B7Z2R4;O43556;O43556-3;O43556-4	E9PEH6;C9JR67;B7Z2R4;O43556;O43556-3;O43556-4	7;7;7;7;7;7	7;7;7;7;7;7	7;7;7;7;7;7	Epsilon-sarcoglycan	SGCE	6	7	7	7	0	0	0	1	2	2	3	3	3	3	3	3	3	2	3	3	3	3	4	4	7	6	0	0	0	1	2	2	3	3	3	3	3	3	3	2	3	3	3
K7EMN4;F5GZ08;B7Z4G8;P51693;S4R3U6;P51693-2	K7EMN4;F5GZ08;B7Z4G8;P51693;S4R3U6;P51693-2	2;2;2;2;1;1	2;2;2;2;1;1	2;2;2;2;1;1	Amyloid-like protein 1;C30	APLP1	6	2	2	2	0	0	0	0	1	1	1	1	1	1	1	0	0	0	0	1	0	0	2	1	1	1	0	0	0	0	1	1	1	1	1	1	1	0	0	0	0	1	0
E7ES10;E9PCH5;E7EVY3;B7Z574;E7ESM9;P20810-3;P20810-4;P20810-8;P20810-2;P20810;P20810-9;P20810-5;P20810-10;P20810-7;P20810-6;H0Y7F0;H0Y9H6;E9PDE4;E7EQ12;E7EQA0;H0YD33;H0YA91;F8W7E0;E7EQK6;H0Y944;E9PSG1	E7ES10;E9PCH5;E7EVY3;B7Z574;E7ESM9;P20810-3;P20810-4;P20810-8;P20810-2;P20810;P20810-9;P20810-5;P20810-10;P20810-7;P20810-6;H0Y7F0;H0Y9H6;E9PDE4;E7EQ12;E7EQA0;H0YD33	6;6;6;6;6;6;6;6;6;6;6;6;6;6;6;5;5;5;4;4;4;2;2;1;1;1	6;6;6;6;6;6;6;6;6;6;6;6;6;6;6;5;5;5;4;4;4;2;2;1;1;1	6;6;6;6;6;6;6;6;6;6;6;6;6;6;6;5;5;5;4;4;4;2;2;1;1;1	Calpastatin	CAST	26	6	6	6	0	0	0	0	0	0	0	0	0	0	0	0	0	0	3	4	2	2	2	3	0	3	0	0	0	0	0	0	0	0	0	0	0	0	0	0	3	4	2
F8W1R7;J3KND3;G8JLA2;G3V1V0;B7Z6Z4;P60660-2;P60660;F8VPF3;G3V1Y7;F8W1I5;P14649;F8VXL3;H0YI43;F8VZU9;F8W180	F8W1R7;J3KND3;G8JLA2;G3V1V0;B7Z6Z4;P60660-2;P60660;F8VPF3;G3V1Y7;F8W1I5;P14649	4;4;4;4;4;4;4;3;2;2;2;1;1;1;1	4;4;4;4;4;4;4;3;2;2;2;1;1;1;1	4;4;4;4;4;4;4;3;2;2;2;1;1;1;1	Myosin light polypeptide 6;Myosin light chain 6B	MYL6;MYL6B	15	4	4	4	1	0	0	0	0	0	1	1	0	2	0	0	2	2	1	1	2	2	1	2	2	1	1	0	0	0	0	0	1	1	0	2	0	0	2	2	1	1	2
Q5JVE8;B7ZBK1;P00742;F8WBM7	Q5JVE8;B7ZBK1;P00742	5;5;5;2	5;5;5;2	5;5;5;2	Coagulation factor X;Factor X light chain;Factor X heavy chain;Activated factor Xa heavy chain	F10	4	5	5	5	1	1	2	1	1	1	3	3	3	3	2	2	2	3	2	2	3	3	2	1	3	2	1	1	2	1	1	1	3	3	3	3	2	2	2	3	2	2	3
F8W9W0;F8VP57;B7ZKW7;B7ZKJ3;P54756-2;P54756;P54756-3	F8W9W0;F8VP57;B7ZKW7;B7ZKJ3;P54756-2;P54756;P54756-3	4;4;4;4;4;4;3	3;3;3;3;3;3;2	3;3;3;3;3;3;2	Receptor protein-tyrosine kinase;Ephrin type-A receptor 5	EPHA5	7	4	3	3	0	0	0	0	1	1	1	1	2	1	2	1	0	0	0	0	0	0	0	0	1	2	0	0	0	0	0	0	0	0	1	0	1	1	0	0	0	0	0
B7ZKR5;Q3MIM8;P13497-3;P13497-4;P13497-5;P13497-2;P13497-6;P13497	B7ZKR5;Q3MIM8;P13497-3;P13497-4;P13497-5;P13497-2;P13497-6;P13497	2;2;2;2;2;2;2;2	2;2;2;2;2;2;2;2	2;2;2;2;2;2;2;2	Metalloendopeptidase;Bone morphogenetic protein 1	BMP1	8	2	2	2	0	0	0	0	0	0	0	0	0	0	0	0	0	0	0	0	0	0	1	0	0	2	0	0	0	0	0	0	0	0	0	0	0	0	0	0	0	0	0
B7ZKW8;Q6JBY9-2;Q6JBY9	B7ZKW8;Q6JBY9-2;Q6JBY9	1;1;1	1;1;1	1;1;1	CapZ-interacting protein	RCSD1	3	1	1	1	0	0	0	0	0	0	0	0	0	0	0	0	0	0	0	0	0	0	1	1	0	0	0	0	0	0	0	0	0	0	0	0	0	0	0	0	0	0	0
B7ZL91;Q16819	B7ZL91;Q16819	19;19	19;19	19;19	Metalloendopeptidase;Meprin A subunit alpha	MEP1A	2	19	19	19	12	12	13	9	7	7	2	2	4	5	3	6	12	11	3	5	10	11	4	4	16	13	12	12	13	9	7	7	2	2	4	5	3	6	12	11	3	5	10
B8ZZ19;P20472	B8ZZ19;P20472	1;1	1;1	1;1	Parvalbumin alpha	PVALB	2	1	1	1	0	0	0	0	0	0	0	0	1	1	1	1	1	0	0	0	0	0	0	0	1	1	0	0	0	0	0	0	0	0	1	1	1	1	1	0	0	0	0
B8ZZQ6;P06454-2;P06454;B8ZZA1;B8ZZW7;H7C2N1;A0A087WUT1	B8ZZQ6;P06454-2;P06454;B8ZZA1;B8ZZW7;H7C2N1;A0A087WUT1	7;7;7;5;5;5;4	7;7;7;5;5;5;4	7;7;7;5;5;5;4	Prothymosin alpha;Prothymosin alpha, N-terminally processed;Thymosin alpha-1	PTMA	7	7	7	7	0	0	0	0	0	1	5	3	4	3	3	2	0	0	2	1	4	4	4	2	6	5	0	0	0	0	0	1	5	3	4	3	3	2	0	0	2	1	4
B8ZZU8;I3L0M9;Q15370;Q15370-2	B8ZZU8;I3L0M9;Q15370;Q15370-2	2;2;2;2	2;2;2;2	2;2;2;2	Transcription elongation factor B polypeptide 2	TCEB2	4	2	2	2	0	0	0	0	0	0	1	1	1	1	1	1	0	0	1	1	0	0	1	1	1	0	0	0	0	0	0	0	1	1	1	1	1	1	0	0	1	1	0
F6UPZ7;B9A034;F6Q0M4;Q92956;Q92956-2	F6UPZ7;B9A034;F6Q0M4;Q92956	3;3;3;3;1	3;3;3;3;1	3;3;3;3;1	Tumor necrosis factor receptor superfamily member 14	TNFRSF14	5	3	3	3	0	0	1	0	3	3	3	3	3	2	3	3	2	2	1	1	2	2	3	2	3	2	0	0	1	0	3	3	3	3	3	2	3	3	2	2	1	1	2
H7BYC3;C9IY66;Q8WVV5-3;Q7KYR7-6;Q7KYR7-4;Q8WVV5-2;Q8WVV5;Q7KYR7;Q7KYR7-1;C9JNC3;Q7KYR7-5;C9JAJ6	H7BYC3;C9IY66;Q8WVV5-3;Q7KYR7-6;Q7KYR7-4;Q8WVV5-2;Q8WVV5;Q7KYR7;Q7KYR7-1;C9JNC3;Q7KYR7-5	6;6;6;6;6;6;6;6;6;5;5;2	6;6;6;6;6;6;6;6;6;5;5;2	6;6;6;6;6;6;6;6;6;5;5;2	Butyrophilin subfamily 2 member A2;Butyrophilin subfamily 2 member A1	BTN2A1;BTN2A2	12	6	6	6	1	1	1	1	4	4	5	5	6	6	4	4	4	4	5	4	5	6	3	3	4	5	1	1	1	1	4	4	5	5	6	6	4	4	4	4	5	4	5
C9IZ46;F8WFD9;Q8N114-2;Q8N114;Q8N114-5	C9IZ46;F8WFD9;Q8N114-2;Q8N114;Q8N114-5	4;4;4;4;2	4;4;4;4;2	4;4;4;4;2	Protein shisa-5	SHISA5	5	4	4	4	1	1	1	1	4	4	4	3	4	3	4	3	2	3	3	2	3	3	4	4	4	4	1	1	1	1	4	4	4	3	4	3	4	3	2	3	3	2	3
C9IZG4;O60888-3;O60888;O60888-2	C9IZG4;O60888-3;O60888;O60888-2	1;1;1;1	1;1;1;1	1;1;1;1	Protein CutA	CUTA	4	1	1	1	0	0	0	0	1	1	1	1	1	1	1	1	1	1	1	1	1	1	1	1	1	1	0	0	0	0	1	1	1	1	1	1	1	1	1	1	1	1	1
C9J0D1;Q71UI9-2;Q99878;Q96KK5;Q71UI9;P0C0S5;Q9BTM1;Q16777;Q93077;Q7L7L0;Q6FI13;P20671;P0C0S8;P04908;Q96QV6;P16104;Q9BTM1-2;C9J386;H0YFX9;Q71UI9-5;Q71UI9-3;Q71UI9-4;Q8IUE6	C9J0D1;Q71UI9-2;Q99878;Q96KK5;Q71UI9;P0C0S5;Q9BTM1;Q16777;Q93077;Q7L7L0;Q6FI13;P20671;P0C0S8;P04908;Q96QV6;P16104;Q9BTM1-2;C9J386;H0YFX9;Q71UI9-5;Q71UI9-3;Q71UI9-4;Q8IUE6	2;2;2;2;2;2;2;2;2;2;2;2;2;2;2;2;2;1;1;1;1;1;1	2;2;2;2;2;2;2;2;2;2;2;2;2;2;2;2;2;1;1;1;1;1;1	2;2;2;2;2;2;2;2;2;2;2;2;2;2;2;2;2;1;1;1;1;1;1	Histone H2A;Histone H2A.V;Histone H2A type 1-J;Histone H2A type 1-H;Histone H2A.Z;Histone H2A.J;Histone H2A type 2-C;Histone H2A type 1-C;Histone H2A type 3;Histone H2A type 2-A;Histone H2A type 1-D;Histone H2A type 1;Histone H2A type 1-B/E;Histone H2A type 1-A;Histone H2AX;Histone H2A type 2-B	H2AFV;HIST1H2AJ;HIST1H2AH;H2AFZ;H2AFJ;HIST2H2AC;HIST1H2AC;HIST3H2A;HIST2H2AA3;HIST1H2AD;HIST1H2AG;HIST1H2AB;HIST1H2AA;H2AFX;HIST2H2AB	23	2	2	2	1	1	0	0	0	0	1	1	1	1	0	0	1	1	1	1	0	0	0	0	2	2	1	1	0	0	0	0	1	1	1	1	0	0	1	1	1	1	0
C9J712;C9J0J7;C9JQ45;G5E9Q6;P35080-2;P35080;C9J2N0	C9J712;C9J0J7;C9JQ45;G5E9Q6;P35080-2;P35080;C9J2N0	2;2;2;2;2;2;1	2;2;2;2;2;2;1	2;2;2;2;2;2;1	Profilin;Profilin-2	PFN2	7	2	2	2	1	1	1	1	1	1	0	0	1	1	1	1	0	0	0	1	1	1	1	1	2	2	1	1	1	1	1	1	0	0	1	1	1	1	0	0	0	1	1
E9PKI2;C9J1B1;E9PNW0;E9PJJ2;E9PS34;E9PNJ7;E9PP22;E9PKT8;C9J6D1;C9JZI7;Q99733;Q99733-2;A8MXH2	E9PKI2;C9J1B1;E9PNW0;E9PJJ2;E9PS34;E9PNJ7;E9PP22;E9PKT8;C9J6D1;C9JZI7;Q99733;Q99733-2;A8MXH2	2;2;2;2;2;2;2;2;2;2;2;2;1	2;2;2;2;2;2;2;2;2;2;2;2;1	2;2;2;2;2;2;2;2;2;2;2;2;1	Nucleosome assembly protein 1-like 4	NAP1L4	13	2	2	2	0	0	0	0	0	0	1	1	1	1	0	0	0	0	0	0	0	0	1	0	0	2	0	0	0	0	0	0	1	1	1	1	0	0	0	0	0	0	0
C9J586;E7EU49;E9PG37;Q9NR81-4;Q9NR81;Q9NR81-3;Q9NR81-2	C9J586;E7EU49;E9PG37;Q9NR81-4;Q9NR81;Q9NR81-3;Q9NR81-2	2;2;2;2;2;2;2	2;2;2;2;2;2;2	2;2;2;2;2;2;2	Rho guanine nucleotide exchange factor 3	ARHGEF3	7	2	2	2	0	0	0	0	0	0	0	0	0	0	1	1	1	1	0	0	1	1	0	0	0	0	0	0	0	0	0	0	0	0	0	0	1	1	1	1	0	0	1
C9JY43;C9JD07;C9J8J7;C9JY13;C9J7D0;Q9UM44	C9JY43;C9JD07;C9J8J7;C9JY13;C9J7D0;Q9UM44	2;2;2;2;2;2	2;2;2;2;2;2	2;2;2;2;2;2	HERV-H LTR-associating protein 2	HHLA2	6	2	2	2	0	0	0	0	0	0	0	0	0	0	0	0	2	1	0	0	0	0	0	0	0	0	0	0	0	0	0	0	0	0	0	0	0	0	2	1	0	0	0
C9J8T4;C9JYN7;O43567;C9JRV0;F8WDJ5;C9J383;C9JU37;C9JYY4;C9J7B4;C9IY58;C9JCY0;O43567-2	C9J8T4;C9JYN7;O43567;C9JRV0;F8WDJ5;C9J383	3;3;3;2;2;2;1;1;1;1;1;1	3;3;3;2;2;2;1;1;1;1;1;1	3;3;3;2;2;2;1;1;1;1;1;1	E3 ubiquitin-protein ligase RNF13	RNF13	12	3	3	3	0	0	0	0	1	1	1	1	1	1	1	1	1	1	1	0	0	0	0	0	1	1	0	0	0	0	1	1	1	1	1	1	1	1	1	1	1	0	0
C9J8Z4;Q969P0-3;Q969P0	C9J8Z4;Q969P0-3;Q969P0	9;9;9	9;9;9	9;9;9	Immunoglobulin superfamily member 8	IGSF8	3	9	9	9	0	0	2	1	5	5	7	6	7	7	6	6	5	5	5	6	7	7	8	5	6	6	0	0	2	1	5	5	7	6	7	7	6	6	5	5	5	6	7
C9JB55	C9JB55	7	1	1		TF	1	7	1	1	2	2	3	3	4	4	5	5	4	3	4	3	4	4	3	4	3	3	4	3	3	4	0	0	0	0	0	0	1	1	1	0	0	0	0	0	0	0	0
C9JBA5;C9JMW0;Q5DX21-3;Q5DX21-2;Q5DX21	C9JBA5;C9JMW0;Q5DX21-3;Q5DX21-2;Q5DX21	1;1;1;1;1	1;1;1;1;1	1;1;1;1;1	Immunoglobulin superfamily member 11	IGSF11	5	1	1	1	0	0	0	0	0	0	0	0	0	0	0	0	0	0	0	0	0	0	0	0	1	1	0	0	0	0	0	0	0	0	0	0	0	0	0	0	0	0	0
C9JBB3;P10646-2;P10646;C9JKV3;C9JT76;C9JQ14;C9JP39;C9J103	C9JBB3;P10646-2;P10646;C9JKV3;C9JT76;C9JQ14	6;6;6;5;4;4;1;1	6;6;6;5;4;4;1;1	6;6;6;5;4;4;1;1	Tissue factor pathway inhibitor	TFPI	8	6	6	6	0	0	1	1	1	1	1	0	0	1	0	0	2	1	0	0	1	2	1	1	3	0	0	0	1	1	1	1	1	0	0	1	0	0	2	1	0	0	1
C9JBI3;P78330	C9JBI3;P78330	3;3	3;3	3;3	Phosphoserine phosphatase	PSPH	2	3	3	3	0	0	0	0	0	0	2	2	0	0	1	2	2	2	2	1	1	2	2	2	1	1	0	0	0	0	0	0	2	2	0	0	1	2	2	2	2	1	1
C9JEU5;C9JC84;P02679-2;P02679;C9JPQ9;C9JU00	C9JEU5;C9JC84;P02679-2;P02679	15;15;15;15;5;5	15;15;15;15;5;5	15;15;15;15;5;5	Fibrinogen gamma chain	FGG	6	15	15	15	3	3	4	2	1	2	3	4	4	5	4	5	7	7	4	4	5	4	2	2	10	6	3	3	4	2	1	2	3	4	4	5	4	5	7	7	4	4	5
C9JL19;C9JCQ4;C9JL25;E7EXB4;E7ESH4;P10809-2;P10809	C9JL19;C9JCQ4;C9JL25;E7EXB4;E7ESH4;P10809-2;P10809	1;1;1;1;1;1;1	1;1;1;1;1;1;1	1;1;1;1;1;1;1	60 kDa heat shock protein, mitochondrial	HSPD1	7	1	1	1	0	0	0	0	0	0	0	0	0	0	0	0	0	0	0	0	0	0	0	0	0	1	0	0	0	0	0	0	0	0	0	0	0	0	0	0	0	0	0
C9JEV6;H7C3G9;Q9UJ70;Q9UJ70-2;H0YE82;E9PPU6;H7C1L7;H0YEB7;H7C286	C9JEV6;H7C3G9;Q9UJ70;Q9UJ70-2;H0YE82;E9PPU6;H7C1L7;H0YEB7;H7C286	2;2;2;2;1;1;1;1;1	2;2;2;2;1;1;1;1;1	2;2;2;2;1;1;1;1;1	N-acetyl-D-glucosamine kinase	NAGK	9	2	2	2	0	0	0	0	0	0	0	0	1	1	0	0	2	1	1	0	0	0	0	0	2	0	0	0	0	0	0	0	0	0	1	1	0	0	2	1	1	0	0
C9JF17;P05090;C9JX71;F8WBT9	C9JF17;P05090	7;7;3;1	7;7;3;1	7;7;3;1	Apolipoprotein D	APOD	4	7	7	7	5	6	5	4	6	6	7	7	6	7	3	3	7	7	6	5	6	6	1	1	7	6	5	6	5	4	6	6	7	7	6	7	3	3	7	7	6	5	6
C9JFR9;Q9UNU6	C9JFR9;Q9UNU6	1;1	1;1	1;1	7-alpha-hydroxycholest-4-en-3-one 12-alpha-hydroxylase	CYP8B1	2	1	1	1	1	1	1	1	0	0	0	0	0	0	0	0	0	0	0	0	0	0	0	0	1	1	1	1	1	1	0	0	0	0	0	0	0	0	0	0	0	0	0
C9JFW8;C9JX16;Q9UQQ1-3;Q9UQQ1;Q9UQQ1-4;Q9UQQ1-8;Q9UQQ1-2;Q9UQQ1-5;Q9UQQ1-6;Q9UQQ1-7;E9PRC7;H0YEI8;H0YDS5	C9JFW8;C9JX16;Q9UQQ1-3;Q9UQQ1;Q9UQQ1-4;Q9UQQ1-8;Q9UQQ1-2	7;7;7;7;7;6;6;3;3;3;2;1;1	7;7;7;7;7;6;6;3;3;3;2;1;1	7;7;7;7;7;6;6;3;3;3;2;1;1	N-acetylated-alpha-linked acidic dipeptidase-like protein	NAALADL1	13	7	7	7	2	2	0	0	0	0	0	0	0	0	0	0	3	3	0	0	0	0	0	0	4	1	2	2	0	0	0	0	0	0	0	0	0	0	3	3	0	0	0
C9JGG1;C9JJ79;Q9UKJ1-3;Q9UKJ1-4;Q9UKJ1-2;Q9UKJ1	C9JGG1;C9JJ79;Q9UKJ1-3;Q9UKJ1-4;Q9UKJ1-2;Q9UKJ1	3;3;3;2;2;2	3;3;3;2;2;2	3;3;3;2;2;2	Paired immunoglobulin-like type 2 receptor alpha	PILRA	6	3	3	3	0	0	0	0	0	0	0	0	0	0	0	0	1	1	1	1	1	1	2	2	2	2	0	0	0	0	0	0	0	0	0	0	0	0	1	1	1	1	1
H7C4Q3;C9JVX5;C9JH25-2;C9JH25-3;C9JH25;C9JWH6;C9JQT1	H7C4Q3;C9JVX5;C9JH25-2;C9JH25-3;C9JH25;C9JWH6;C9JQT1	2;2;2;2;2;1;1	2;2;2;2;2;1;1	2;2;2;2;2;1;1	Proline-rich transmembrane protein 4	PRRT4	7	2	2	2	0	0	0	0	0	0	0	0	1	1	1	1	0	0	0	0	0	0	0	0	2	1	0	0	0	0	0	0	0	0	1	1	1	1	0	0	0	0	0
F5GZZ9;C9JHR8;Q86VB7-3;Q86VB7-4;Q86VB7;Q86VB7-2	F5GZZ9;C9JHR8;Q86VB7-3;Q86VB7-4;Q86VB7;Q86VB7-2	4;4;4;4;4;4	4;4;4;4;4;4	4;4;4;4;4;4	Scavenger receptor cysteine-rich type 1 protein M130;Soluble CD163	CD163	6	4	4	4	0	0	0	0	0	0	0	0	0	0	0	0	0	0	0	0	0	0	0	0	3	3	0	0	0	0	0	0	0	0	0	0	0	0	0	0	0	0	0
C9JIF9;P13798;H7C1U0;H7C393;C9JLK2;H0YFE5	C9JIF9;P13798;H7C1U0	9;9;5;4;3;1	9;9;5;4;3;1	9;9;5;4;3;1	Acylamino-acid-releasing enzyme	APEH	6	9	9	9	1	1	0	0	0	1	2	3	2	0	1	0	4	4	1	0	1	1	0	0	9	4	1	1	0	0	0	1	2	3	2	0	1	0	4	4	1	0	1
C9JK83;O95630-2;O95630;C9JEK5;F5H5B9	C9JK83;O95630-2;O95630;C9JEK5;F5H5B9	2;2;2;1;1	2;2;2;1;1	2;2;2;1;1	STAM-binding protein	STAMBP	5	2	2	2	1	1	1	1	0	0	1	1	0	0	0	0	1	0	1	1	1	1	0	0	2	0	1	1	1	1	0	0	1	1	0	0	0	0	1	0	1	1	1
C9JKZ3;O15393;O15393-2	C9JKZ3;O15393;O15393-2	2;2;2	2;2;2	2;2;2	Transmembrane protease serine 2;Transmembrane protease serine 2 non-catalytic chain;Transmembrane protease serine 2 catalytic chain	TMPRSS2	3	2	2	2	1	1	1	1	1	1	0	0	0	1	1	1	1	1	0	0	0	0	0	0	1	2	1	1	1	1	1	1	0	0	0	1	1	1	1	1	0	0	0
C9JL85;P58546	C9JL85;P58546	1;1	1;1	1;1	Myotrophin	MTPN	2	1	1	1	0	0	0	0	0	0	1	1	1	1	0	1	1	1	1	1	1	0	1	1	1	1	0	0	0	0	0	0	1	1	1	1	0	1	1	1	1	1	1
F8WDE1;C9JM33;P48551-3;P48551-2;P48551;C9K067;C9JCU0	F8WDE1;C9JM33;P48551-3;P48551-2;P48551;C9K067;C9JCU0	2;2;2;2;2;1;1	2;2;2;2;2;1;1	2;2;2;2;2;1;1	Interferon alpha/beta receptor 2	IFNAR2	7	2	2	2	0	0	0	0	2	2	1	1	2	2	2	2	0	0	0	0	0	0	1	2	2	2	0	0	0	0	2	2	1	1	2	2	2	2	0	0	0	0	0
C9JP35;C9JMN4	C9JP35;C9JMN4	8;7	1;0	1;0		FAM3C	2	8	1	1	4	4	5	5	4	4	5	5	5	5	6	5	6	6	6	7	5	5	7	7	7	8	0	0	0	0	1	1	0	0	0	0	1	1	1	1	1	1	1
F8WBS8;C9JPC0;Q13200	F8WBS8;C9JPC0;Q13200	1;1;1	1;1;1	1;1;1	26S proteasome non-ATPase regulatory subunit 2	PSMD2	3	1	1	1	0	0	0	0	0	0	1	1	0	0	0	0	0	0	0	0	0	0	0	1	1	1	0	0	0	0	0	0	1	1	0	0	0	0	0	0	0	0	0
C9JQH3;I3L0H3;J3KQW6;Q86UV6-2;Q86UV7;Q86UV6	C9JQH3;I3L0H3;J3KQW6;Q86UV6-2;Q86UV7;Q86UV6	1;1;1;1;1;1	1;1;1;1;1;1	1;1;1;1;1;1	Tripartite motif-containing protein 74;Tripartite motif-containing protein 73	TRIM73;TRIM74	6	1	1	1	0	0	0	0	0	0	0	0	0	0	1	1	0	0	0	0	0	0	0	0	0	0	0	0	0	0	0	0	0	0	0	0	1	1	0	0	0	0	0
C9JXF9;P08833;C9J6H2	C9JXF9;P08833;C9J6H2	10;10;7	10;10;7	10;10;7	Insulin-like growth factor-binding protein 1	IGFBP1	3	10	10	10	3	4	3	5	2	2	6	6	4	4	2	1	5	5	6	5	5	5	3	4	7	7	3	4	3	5	2	2	6	6	4	4	2	1	5	5	6	5	5
C9JXX4;P24593	C9JXX4;P24593	2;2	2;2	2;2	Insulin-like growth factor-binding protein 5	IGFBP5	2	2	2	2	0	0	0	0	1	1	1	2	2	2	2	2	1	1	1	1	1	1	2	2	2	2	0	0	0	0	1	1	1	2	2	2	2	2	1	1	1	1	1
C9JYX9;Q9UKZ9	C9JYX9;Q9UKZ9	3;3	3;3	3;3	Procollagen C-endopeptidase enhancer 2	PCOLCE2	2	3	3	3	0	0	0	0	0	0	0	0	0	0	0	1	2	2	1	1	1	1	0	0	2	3	0	0	0	0	0	0	0	0	0	0	0	1	2	2	1	1	1
C9JZG1;P55884;P55884-2	C9JZG1;P55884;P55884-2	1;1;1	1;1;1	1;1;1	Eukaryotic translation initiation factor 3 subunit B	EIF3B	3	1	1	1	0	0	0	0	0	0	1	1	0	0	0	0	0	0	0	0	0	0	0	0	0	0	0	0	0	0	0	0	1	1	0	0	0	0	0	0	0	0	0
C9JZR7	C9JZR7	8	1	1		ACTB	1	8	1	1	4	4	3	3	3	3	4	5	5	5	5	6	5	5	5	6	4	4	5	5	5	6	0	0	0	0	0	0	0	0	0	0	0	0	0	0	0	1	0
D3DQH8;P09486;F5GY03;E5RK62	D3DQH8;P09486;F5GY03;E5RK62	6;6;5;3	6;6;5;3	6;6;5;3	SPARC	SPARC	4	6	6	6	0	0	0	0	2	1	1	1	2	2	4	2	1	1	1	2	0	0	1	2	2	2	0	0	0	0	2	1	1	1	2	2	4	2	1	1	1	2	0
D3DVS7;P42857-2;P42857	D3DVS7;P42857-2;P42857	1;1;1	1;1;1	1;1;1	Neuron-specific protein family member 1	D4S234E;NSG1	3	1	1	1	0	0	0	0	0	0	1	1	1	1	1	1	0	0	1	1	1	0	1	1	1	0	0	0	0	0	0	0	1	1	1	1	1	1	0	0	1	1	1
H0Y897;D3YTG3;H7C556;H7C4S3;Q5JPC9;Q7Z7G0-2;Q7Z7G0-3;Q7Z7G0-4;Q7Z7G0	H0Y897;D3YTG3;H7C556;H7C4S3;Q5JPC9;Q7Z7G0-2;Q7Z7G0-3;Q7Z7G0-4;Q7Z7G0	2;2;1;1;1;1;1;1;1	2;2;1;1;1;1;1;1;1	2;2;1;1;1;1;1;1;1	Target of Nesh-SH3	ABI3BP;DKFZp667H216	9	2	2	2	0	0	0	0	0	0	0	0	0	0	0	0	1	1	0	0	0	0	1	0	0	1	0	0	0	0	0	0	0	0	0	0	0	0	1	1	0	0	0
D6RBZ7;D6RCL6;D6RBG7;D6RBT6;D6R997;P35606-2;P35606	D6RBZ7;D6RCL6;D6RBG7;D6RBT6;D6R997;P35606-2;P35606	2;2;2;2;2;2;2	2;2;2;2;2;2;2	2;2;2;2;2;2;2	Coatomer subunit beta	COPB2	7	2	2	2	0	0	0	0	0	1	0	0	1	1	2	1	0	0	1	1	1	0	0	0	2	0	0	0	0	0	0	1	0	0	1	1	2	1	0	0	1	1	1
D6R9P2;Q9BUT1-3;Q9BUT1	D6R9P2;Q9BUT1-3;Q9BUT1	1;1;1	1;1;1	1;1;1	3-hydroxybutyrate dehydrogenase type 2	SLC9B2;BDH2	3	1	1	1	0	0	0	0	0	0	0	0	0	0	0	0	0	0	0	0	0	0	0	0	1	0	0	0	0	0	0	0	0	0	0	0	0	0	0	0	0	0	0
D6R9Q9;Q16643;Q16643-2;Q16643-3	D6R9Q9;Q16643;Q16643-2;Q16643-3	1;1;1;1	1;1;1;1	1;1;1;1	Drebrin	DBN1	4	1	1	1	0	0	0	0	0	0	1	1	0	0	0	0	0	0	0	0	0	0	1	1	0	0	0	0	0	0	0	0	1	1	0	0	0	0	0	0	0	0	0
D6RAC8;Q9NQ76-3;Q9NQ76;Q9NQ76-2	D6RAC8;Q9NQ76-3;Q9NQ76;Q9NQ76-2	2;2;2;2	2;2;2;2	2;2;2;2	Matrix extracellular phosphoglycoprotein	MEPE	4	2	2	2	0	0	0	0	1	1	1	1	1	1	1	1	1	1	1	1	1	1	1	1	2	1	0	0	0	0	1	1	1	1	1	1	1	1	1	1	1	1	1
D6RAN1;D6RF83;H7BYK4;D6RH06;Q9NR12-3;Q9NR12-5;Q9NR12-6;Q9NR12-4;Q9NR12-2;Q9NR12;H0Y8W6	D6RAN1;D6RF83;H7BYK4;D6RH06;Q9NR12-3;Q9NR12-5;Q9NR12-6;Q9NR12-4;Q9NR12-2;Q9NR12;H0Y8W6	2;2;2;2;2;2;2;2;2;2;1	2;2;2;2;2;2;2;2;2;2;1	2;2;2;2;2;2;2;2;2;2;1	PDZ and LIM domain protein 7	PDLIM7	11	2	2	2	0	0	0	0	0	0	0	0	0	0	0	0	0	0	0	0	0	0	2	2	0	1	0	0	0	0	0	0	0	0	0	0	0	0	0	0	0	0	0
D6RBL0;D6RD79;Q9HC07	D6RBL0;D6RD79;Q9HC07	1;1;1	1;1;1	1;1;1	Transmembrane protein 165	TMEM165	3	1	1	1	0	0	0	0	0	1	0	0	0	0	1	1	0	0	0	0	0	0	1	1	0	1	0	0	0	0	0	1	0	0	0	0	1	1	0	0	0	0	0
D6RBV2;Q12907;D6RIU4;D6RDX1;D6RBH1	D6RBV2;Q12907;D6RIU4;D6RDX1	15;15;12;11;5	15;15;12;11;5	15;15;12;11;5	Vesicular integral-membrane protein VIP36	LMAN2	5	15	15	15	2	3	5	5	9	10	10	11	12	12	12	11	10	10	9	10	10	10	10	10	15	15	2	3	5	5	9	10	10	11	12	12	12	11	10	10	9	10	10
D6RC06;D6REP8;D6RE99;D6RD60;P49773	D6RC06;D6REP8;D6RE99;D6RD60;P49773	2;2;2;2;2	2;2;2;2;2	2;2;2;2;2	Histidine triad nucleotide-binding protein 1	HINT1	5	2	2	2	0	0	0	0	0	0	0	1	1	1	0	0	0	0	0	0	0	0	0	0	2	1	0	0	0	0	0	0	0	1	1	1	0	0	0	0	0	0	0
D6RD66;O75083	D6RD66;O75083	1;1	1;1	1;1	WD repeat-containing protein 1	WDR1	2	1	1	1	0	0	0	0	0	0	0	0	0	0	0	0	0	0	0	0	0	0	0	0	1	0	0	0	0	0	0	0	0	0	0	0	0	0	0	0	0	0	0
D6RE83;P09936;D6R974;D6R956	D6RE83;P09936;D6R974;D6R956	2;2;1;1	2;2;1;1	2;2;1;1	Ubiquitin carboxyl-terminal hydrolase;Ubiquitin carboxyl-terminal hydrolase isozyme L1	UCHL1	4	2	2	2	0	0	0	0	0	0	1	1	0	0	1	1	0	0	0	0	0	0	0	0	1	2	0	0	0	0	0	0	1	1	0	0	1	1	0	0	0	0	0
D6RIS9;D6REX5;P49908;R4GMT5	D6RIS9;D6REX5;P49908	3;3;3;1	3;3;3;1	3;3;3;1	Selenoprotein P	SEPP1	4	3	3	3	0	0	0	0	0	0	2	2	1	1	1	1	1	1	2	2	1	1	1	1	2	2	0	0	0	0	0	0	2	2	1	1	1	1	1	1	2	2	1
D6RF35	D6RF35	30	2	2		GC	1	30	2	2	17	16	17	17	12	10	11	10	13	14	17	14	16	15	16	18	12	11	16	14	21	24	2	2	2	2	0	0	0	0	2	2	2	2	2	2	2	2	0
D6RF86;P55285-2;P55285;D6RJG0;Q9Y6N8;Q9ULB4	D6RF86;P55285-2;P55285	12;12;12;1;1;1	12;12;12;1;1;1	12;12;12;1;1;1	Cadherin-6	CDH6	6	12	12	12	0	0	1	0	6	7	9	8	7	7	8	7	0	0	7	7	7	6	7	7	7	12	0	0	1	0	6	7	9	8	7	7	8	7	0	0	7	7	7
D6RFX5;P15514	D6RFX5;P15514	1;1	1;1	1;1	Amphiregulin	AREG	2	1	1	1	0	0	0	0	1	1	1	1	1	1	0	1	1	1	1	1	1	1	1	1	0	0	0	0	0	0	1	1	1	1	1	1	0	1	1	1	1	1	1
D6RGE2;Q96CN7	D6RGE2;Q96CN7	2;2	2;2	2;2	Isochorismatase domain-containing protein 1	ISOC1	2	2	2	2	0	0	0	0	0	0	0	0	0	0	0	0	1	1	0	0	1	1	0	0	1	0	0	0	0	0	0	0	0	0	0	0	0	0	1	1	0	0	1
D6RGG3;Q99715-4;Q99715;A0A087X0A8;Q99715-2;H0Y4P7	D6RGG3;Q99715-4;Q99715;A0A087X0A8;Q99715-2	77;77;77;46;46;25	77;77;77;46;46;25	76;76;76;45;45;25	Collagen alpha-1(XII) chain	COL12A1	6	77	77	76	12	12	14	18	45	45	49	50	48	50	43	46	43	45	47	46	35	37	44	41	66	61	12	12	14	18	45	45	49	50	48	50	43	46	43	45	47	46	35
D6RHX1;Q8TAX7	D6RHX1;Q8TAX7	2;2	2;2	2;2	Mucin-7	MUC7	2	2	2	2	0	0	0	0	0	0	0	0	1	0	0	0	0	0	1	0	1	1	1	0	2	2	0	0	0	0	0	0	0	0	1	0	0	0	0	0	1	0	1
H0Y7V6;D6W5L6;P07988;U3KQT2	H0Y7V6;D6W5L6;P07988	6;6;6;1	6;6;6;1	6;6;6;1	Pulmonary surfactant-associated protein B	SFTPB	4	6	6	6	0	0	1	0	4	3	2	2	0	0	1	1	0	1	0	0	1	1	1	0	4	3	0	0	1	0	4	3	2	2	0	0	1	1	0	1	0	0	1
E5RK79;E5RFD7;E5RHF3;Q6LET9;E5RFQ2;Q16363-3;Q16363-2;Q16363	E5RK79;E5RFD7;E5RHF3;Q6LET9;E5RFQ2;Q16363-3;Q16363-2;Q16363	1;1;1;1;1;1;1;1	1;1;1;1;1;1;1;1	1;1;1;1;1;1;1;1	Laminin subunit alpha-4	LAMA4	8	1	1	1	0	0	0	0	0	0	1	1	1	1	1	1	0	0	1	1	1	1	1	1	0	0	0	0	0	0	0	0	1	1	1	1	1	1	0	0	1	1	1
E5RFR7;H0YC44;F5H0B0;H0YC42;P55327-8;P55327-2;P55327-4;P55327;P55327-7;P55327-5;P55327-6;P55327-3	E5RFR7;H0YC44;F5H0B0;H0YC42;P55327-8;P55327-2;P55327-4;P55327;P55327-7;P55327-5;P55327-6;P55327-3	2;2;2;2;2;2;2;2;2;2;2;2	2;2;2;2;2;2;2;2;2;2;2;2	2;2;2;2;2;2;2;2;2;2;2;2	Tumor protein D52	TPD52	12	2	2	2	0	0	0	0	0	0	0	0	0	0	0	0	1	1	1	0	0	0	0	0	2	0	0	0	0	0	0	0	0	0	0	0	0	0	1	1	1	0	0
E5RFZ8;E5RGA7;E5RJ40;E5RJG5;E5RIP4;Q15043-2;Q15043-3;Q15043	E5RFZ8;E5RGA7;E5RJ40;E5RJG5;E5RIP4;Q15043-2;Q15043-3;Q15043	2;2;2;2;2;2;2;2	2;2;2;2;2;2;2;2	2;2;2;2;2;2;2;2	Zinc transporter ZIP14	SLC39A14	8	2	2	2	0	0	0	0	0	0	0	0	0	0	0	0	0	0	0	0	1	1	0	1	1	0	0	0	0	0	0	0	0	0	0	0	0	0	0	0	0	0	1
E5RH16;E5RJ14;P09619-2;E5RII0	E5RH16;E5RJ14;P09619-2	7;6;6;2	1;0;0;0	1;0;0;0	Platelet-derived growth factor receptor beta	PDGFRB	4	7	1	1	0	0	0	0	4	4	2	4	5	6	4	5	1	1	2	4	1	2	5	3	6	5	0	0	0	0	0	0	0	0	0	0	0	0	0	0	0	0	0
E5RH28;P55808;P55808-2;P55808-3	E5RH28;P55808;P55808-2;P55808-3	2;2;2;2	2;2;2;2	2;2;2;2	Glycoprotein Xg	XG	4	2	2	2	0	0	0	0	2	2	2	2	1	1	1	1	0	0	1	1	0	0	2	2	2	2	0	0	0	0	2	2	2	2	1	1	1	1	0	0	1	1	0
R4GMY8;E5RHG8;Q15369-2;Q15369	R4GMY8;E5RHG8;Q15369-2;Q15369	2;2;2;2	2;2;2;2	2;2;2;2	Transcription elongation factor B polypeptide 1	TCEB1	4	2	2	2	0	0	0	0	0	0	0	0	0	0	0	0	0	0	0	0	0	0	0	0	0	2	0	0	0	0	0	0	0	0	0	0	0	0	0	0	0	0	0
E5RHN3;Q8TDQ0-2;Q8TDQ0	E5RHN3;Q8TDQ0-2;Q8TDQ0	6;6;6	6;6;6	6;6;6	Hepatitis A virus cellular receptor 2	HAVCR2	3	6	6	6	0	0	0	0	2	2	2	3	3	4	4	4	1	2	2	1	1	1	3	3	4	5	0	0	0	0	2	2	2	3	3	4	4	4	1	2	2	1	1
E5RJB8;E5RHU3;E7ESK6;E9PBI9;P34741	E5RJB8;E5RHU3;E7ESK6;E9PBI9;P34741	3;3;3;3;3	3;3;3;3;3	3;3;3;3;3	Syndecan;Syndecan-2	SDC2	5	3	3	3	0	0	0	0	1	1	0	0	0	0	0	0	0	0	0	0	0	0	1	2	0	0	0	0	0	0	1	1	0	0	0	0	0	0	0	0	0	0	0
E5RIB9;E5RJ49;E7EUF1;Q13822;Q13822-3;Q13822-2	E5RIB9;E5RJ49;E7EUF1;Q13822;Q13822-3;Q13822-2	2;2;2;2;2;2	2;2;2;2;2;2	2;2;2;2;2;2	Ectonucleotide pyrophosphatase/phosphodiesterase family member 2	ENPP2	6	2	2	2	0	0	0	0	0	0	0	0	0	0	1	0	0	0	0	0	0	0	0	0	1	0	0	0	0	0	0	0	0	0	0	0	1	0	0	0	0	0	0
E5RIM7;O00244;E5RGN3	E5RIM7;O00244;E5RGN3	6;6;5	6;6;5	6;6;5	Copper transport protein ATOX1	ATOX1	3	6	6	6	0	0	0	0	1	1	1	1	1	1	4	3	0	0	3	2	1	1	2	2	1	1	0	0	0	0	1	1	1	1	1	1	4	3	0	0	3	2	1
E5RIW3;E5RJD8;O75347;E5RIX8;E5RHG6;O75347-2	E5RIW3;E5RJD8;O75347;E5RIX8;E5RHG6;O75347-2	2;2;2;1;1;1	2;2;2;1;1;1	2;2;2;1;1;1	Tubulin-specific chaperone A	TBCA	6	2	2	2	0	0	0	0	0	0	0	0	0	0	0	0	2	2	0	0	0	0	1	0	0	0	0	0	0	0	0	0	0	0	0	0	0	0	2	2	0	0	0
E7ERH2;F8W8N3;E5RJR5;P63208-2;P63208;E5RGM3	E7ERH2;F8W8N3;E5RJR5;P63208-2;P63208;E5RGM3	5;5;5;5;5;3	5;5;5;5;5;3	5;5;5;5;5;3	S-phase kinase-associated protein 1	SKP1	6	5	5	5	0	0	0	0	2	2	4	3	2	2	1	0	1	1	1	0	0	0	3	3	3	4	0	0	0	0	2	2	4	3	2	2	1	0	1	1	1	0	0
E5RJS4;Q9H336	E5RJS4;Q9H336	1;1	1;1	1;1	Cysteine-rich secretory protein LCCL domain-containing 1	CRISPLD1	2	1	1	1	0	0	0	0	1	1	1	1	1	1	1	1	0	0	1	1	1	0	1	1	1	1	0	0	0	0	1	1	1	1	1	1	1	1	0	0	1	1	1
E7EMC7;Q13501-2;Q13501	E7EMC7;Q13501-2;Q13501	1;1;1	1;1;1	1;1;1	Sequestosome-1	SQSTM1	3	1	1	1	0	0	0	0	0	0	0	1	1	0	0	0	0	0	0	0	0	0	1	1	0	0	0	0	0	0	0	0	0	1	1	0	0	0	0	0	0	0	0
E9PDF9;E7EV28;E7EMJ5;P35222	E9PDF9;E7EV28;E7EMJ5;P35222	1;1;1;1	1;1;1;1	1;1;1;1	Catenin beta-1	CTNNB1	4	1	1	1	0	0	1	1	0	1	1	1	0	0	0	0	0	0	0	0	0	0	0	0	0	0	0	0	1	1	0	1	1	1	0	0	0	0	0	0	0	0	0
E7EMM4;Q13510;Q13510-2;Q13510-3	E7EMM4;Q13510;Q13510-2;Q13510-3	10;10;10;6	10;10;10;6	10;10;10;6	Acid ceramidase;Acid ceramidase subunit alpha;Acid ceramidase subunit beta	ASAH1	4	10	10	10	2	2	2	1	6	4	7	7	6	5	1	1	4	4	1	2	3	5	0	0	9	8	2	2	2	1	6	4	7	7	6	5	1	1	4	4	1	2	3
E7EMM9;Q9P0L1-2;Q9P0L1	E7EMM9;Q9P0L1-2;Q9P0L1	1;1;1	1;1;1	1;1;1	Zinc finger protein with KRAB and SCAN domains 7	ZKSCAN7	3	1	1	1	0	0	0	0	1	1	0	0	1	1	1	1	1	1	0	0	0	1	0	0	0	1	0	0	0	0	1	1	0	0	1	1	1	1	1	1	0	0	0
E7EMR3;E7ES20;E7ENK1;E7ESV6;E7EUP0;E7EX52;E7EN28;E9PBG4;E7EW95;E7EVD6;E7ETE3;E7EUW2;Q9HAR2-3;Q9HAR2-2;Q9HAR2;Q9HAR2-4	E7EMR3;E7ES20;E7ENK1;E7ESV6;E7EUP0;E7EX52;E7EN28;E9PBG4;E7EW95;E7EVD6;E7ETE3;E7EUW2;Q9HAR2-3;Q9HAR2-2;Q9HAR2;Q9HAR2-4	1;1;1;1;1;1;1;1;1;1;1;1;1;1;1;1	1;1;1;1;1;1;1;1;1;1;1;1;1;1;1;1	1;1;1;1;1;1;1;1;1;1;1;1;1;1;1;1	Latrophilin-3	ADGRL3;LPHN3	16	1	1	1	0	0	0	0	0	0	0	0	0	0	1	1	0	0	0	0	0	0	0	0	0	0	0	0	0	0	0	0	0	0	0	0	1	1	0	0	0	0	0
J3KMY5;G3V3E8;E7EMS2;G3V3D1;P61916;G3V2V8;H0YIZ1;P61916-2	J3KMY5;G3V3E8;E7EMS2;G3V3D1;P61916;G3V2V8;H0YIZ1;P61916-2	11;11;11;11;11;9;9;9	11;11;11;11;11;9;9;9	11;11;11;11;11;9;9;9	Epididymal secretory protein E1	NPC2	8	11	11	11	7	6	5	6	7	6	11	10	5	5	6	5	6	6	4	4	4	4	2	1	9	9	7	6	5	6	7	6	11	10	5	5	6	5	6	6	4	4	4
E7ENC5;E9PDY6;Q99102-13;Q99102-10;Q99102;Q99102-12;E7EWN1;Q99102-3;Q99102-17;Q99102-16;E7EQT2;E7ETT5;Q99102-5;H0Y2Y1;E7EW47;E7ERK0;E7EUL9;Q99102-2;Q99102-8;Q99102-7	E7ENC5;E9PDY6;Q99102-13;Q99102-10;Q99102;Q99102-12;E7EWN1;Q99102-3;Q99102-17	18;18;18;18;18;17;14;14;14;7;5;5;5;4;4;4;4;4;4;4	18;18;18;18;18;17;14;14;14;7;5;5;5;4;4;4;4;4;4;4	18;18;18;18;18;17;14;14;14;7;5;5;5;4;4;4;4;4;4;4	Mucin-4;Mucin-4 alpha chain;Mucin-4 beta chain	MUC4	20	18	18	18	6	6	5	3	0	0	0	0	0	0	1	2	8	8	0	0	0	0	0	0	15	11	6	6	5	3	0	0	0	0	0	0	1	2	8	8	0	0	0
E7END7;Q9H0U4;P62820;A0A087WTI1;E9PLD0;P62820-2;Q92928;H0YLJ8;H0YL94;H0YMN7;H0YNE9;P62820-3;P51153;Q92930;P61006-2;P61006;P59190-2;P59190	E7END7;Q9H0U4;P62820;A0A087WTI1;E9PLD0;P62820-2;Q92928	3;3;3;2;2;2;2;1;1;1;1;1;1;1;1;1;1;1	3;3;3;2;2;2;2;1;1;1;1;1;1;1;1;1;1;1	2;2;2;1;1;1;1;0;0;0;0;0;0;0;0;0;0;0	Ras-related protein Rab-1B;Ras-related protein Rab-1A;Putative Ras-related protein Rab-1C	RAB1A;RAB1B;RAB1C	18	3	3	2	0	0	0	0	0	0	0	0	0	0	0	0	1	1	1	0	0	0	0	0	1	1	0	0	0	0	0	0	0	0	0	0	0	0	1	1	1	0	0
E9PF78;E7EPF1;F8WAD8;Q9P0K1-4;Q9P0K1-3;Q9P0K1-5;Q9P0K1-2;Q9P0K1	E9PF78;E7EPF1;F8WAD8;Q9P0K1-4;Q9P0K1-3;Q9P0K1-5;Q9P0K1-2;Q9P0K1	2;2;2;2;2;2;2;2	2;2;2;2;2;2;2;2	2;2;2;2;2;2;2;2	Disintegrin and metalloproteinase domain-containing protein 22	ADAM22	8	2	2	2	0	0	0	0	0	0	0	0	1	1	0	1	1	1	1	1	1	1	0	0	2	1	0	0	0	0	0	0	0	0	1	1	0	1	1	1	1	1	1
E7EPV7;P37840-2;P37840;D6RA31;H6UYS7;P37840-3	E7EPV7;P37840-2;P37840;D6RA31;H6UYS7;P37840-3	2;2;2;1;1;1	2;2;2;1;1;1	2;2;2;1;1;1	Alpha-synuclein	SNCA	6	2	2	2	0	0	0	0	1	1	2	2	0	0	0	0	0	0	0	0	0	0	1	1	0	1	0	0	0	0	1	1	2	2	0	0	0	0	0	0	0	0	0
E7EPZ9;P22105-3;A0A087X0I0;P22105-2;C9J7W4;Q16473	E7EPZ9;P22105-3	55;55;22;13;12;9	2;2;0;0;1;0	2;2;0;0;1;0	Tenascin-X	TNXB	6	55	2	2	1	0	2	2	20	17	16	20	14	20	20	20	14	13	14	15	15	15	24	25	36	35	0	0	0	0	0	1	0	0	0	0	1	0	0	0	0	0	0
E7EQ29;P16278-2;P16278-3;P16278;F8WF40;C9JF15;C9JWX1;C9J4G9	E7EQ29;P16278-2;P16278-3;P16278	11;11;11;11;2;2;2;1	11;11;11;11;2;2;2;1	11;11;11;11;2;2;2;1	Beta-galactosidase	GLB1	8	11	11	11	2	1	1	1	8	6	7	7	5	4	6	6	2	2	3	4	3	4	8	8	11	9	2	1	1	1	8	6	7	7	5	4	6	6	2	2	3	4	3
E7EQR4;P15311;P35241;P35241-5;E9PQ82;E9PNV3;P35241-3	E7EQR4;P15311	13;13;6;6;1;1;1	13;13;6;6;1;1;1	8;8;1;1;1;1;1	Ezrin	EZR	7	13	13	8	1	1	1	1	2	2	2	2	3	4	2	2	3	3	4	2	5	5	3	2	7	8	1	1	1	1	2	2	2	2	3	4	2	2	3	3	4	2	5
E7EQR8;Q9GZM5	E7EQR8;Q9GZM5	2;2	2;2	2;2	Protein YIPF3;Protein YIPF3, 36 kDa form III	YIPF3	2	2	2	2	1	1	1	1	1	1	1	1	1	2	2	1	1	1	1	1	2	2	2	2	2	2	1	1	1	1	1	1	1	1	1	2	2	1	1	1	1	1	2
E7ER27;G5E9S2;E7ET17;E7EWE5;P51659-3;P51659;P51659-2	E7ER27;G5E9S2;E7ET17;E7EWE5;P51659-3;P51659;P51659-2	1;1;1;1;1;1;1	1;1;1;1;1;1;1	1;1;1;1;1;1;1	Peroxisomal multifunctional enzyme type 2;(3R)-hydroxyacyl-CoA dehydrogenase;Enoyl-CoA hydratase 2	HSD17B4	7	1	1	1	0	0	0	0	0	0	0	0	0	0	0	0	0	0	0	0	0	0	0	0	1	0	0	0	0	0	0	0	0	0	0	0	0	0	0	0	0	0	0
E7ER45;O43451;E9PEQ5;E7EW87	E7ER45;O43451	40;34;1;1	40;34;1;1	37;31;1;1	Maltase-glucoamylase, intestinal;Maltase;Glucoamylase	MGAM	4	40	40	37	4	3	2	1	23	19	18	18	13	12	13	14	14	15	14	9	9	9	17	16	33	31	4	3	2	1	23	19	18	18	13	12	13	14	14	15	14	9	9
E7ERL8;Q9ULB1;Q9ULB1-2;Q9ULB1-3;E7ETA5;P58400;H7BYC7;Q08AH0;H0Y568;E7EQN4	E7ERL8;Q9ULB1;Q9ULB1-2;Q9ULB1-3;E7ETA5;P58400	5;5;5;5;4;4;2;2;2;1	5;5;5;5;4;4;2;2;2;1	5;5;5;5;4;4;2;2;2;1	Neurexin-1;Neurexin-1-beta	NRXN1	10	5	5	5	1	1	0	0	2	2	1	2	3	4	4	3	1	1	3	4	2	2	4	4	4	5	1	1	0	0	2	2	1	2	3	4	4	3	1	1	3	4	2
E7ES19;P35443;Q2HIZ1	E7ES19;P35443	5;5;1	3;3;1	2;2;0	Thrombospondin-4	THBS4	3	5	3	2	1	1	1	1	1	1	1	1	0	0	1	1	0	0	0	0	0	0	1	1	2	2	0	0	0	0	0	0	1	1	0	0	0	0	0	0	0	0	0
E7ETB3;Q9ULA0;E7EMB6;C9JBE1;E7EPX3;B9ZVU2;F8WAN0;E5RJ35;C9JRG3;C9J1E2	E7ETB3;Q9ULA0;E7EMB6;C9JBE1	7;7;5;4;3;3;3;2;1;1	7;7;5;4;3;3;3;2;1;1	7;7;5;4;3;3;3;2;1;1	Aspartyl aminopeptidase	DNPEP	10	7	7	7	0	0	0	0	0	0	0	0	0	0	0	0	2	3	0	0	2	3	0	0	5	0	0	0	0	0	0	0	0	0	0	0	0	0	2	3	0	0	2
G3XAM2;E7ETH0;P05156;A0A087X0I2;D6R9Z8;CON__Q32PI4	G3XAM2;E7ETH0;P05156;A0A087X0I2;D6R9Z8	12;12;12;9;6;2	12;12;12;9;6;2	12;12;12;9;6;2	Complement factor I;Complement factor I heavy chain;Complement factor I light chain	CFI	6	12	12	12	0	1	2	3	1	2	3	2	4	4	7	5	3	3	2	4	1	1	0	0	8	9	0	1	2	3	1	2	3	2	4	4	7	5	3	3	2	4	1
E7ETN3;H7C5H1;H7C526;Q5ST52;F8WCJ9;E9PDZ0;B4DQI1	E7ETN3;H7C5H1	16;8;2;2;1;1;1	1;0;0;1;0;0;0	0;0;0;0;0;0;0		CFB	7	16	1	0	2	3	6	6	4	3	2	4	3	3	4	2	7	5	2	2	4	5	2	2	9	8	0	0	0	0	1	1	1	1	1	1	1	1	1	1	0	0	0
E7EU04;F5H4Z6;F5GZ45;F5H3Z4;P14207;F5GXV3;J3KR13;J3KQP4;F5H5L8;A0A087WWY2	E7EU04;F5H4Z6;F5GZ45;F5H3Z4;P14207;F5GXV3;J3KR13;J3KQP4;F5H5L8;A0A087WWY2	8;7;7;7;7;5;5;5;4;4	8;7;7;7;7;5;5;5;4;4	6;5;5;5;5;3;3;3;2;2	Folate receptor beta	FOLR2	10	8	8	6	0	0	0	1	1	1	2	1	2	2	0	1	1	1	2	1	1	1	1	1	5	3	0	0	0	1	1	1	2	1	2	2	0	1	1	1	2	1	1
E9PLT1;E7EU05;P16671-4;P16671;P16671-2;P16671-3	E9PLT1;E7EU05;P16671-4;P16671;P16671-2;P16671-3	2;2;2;2;1;1	2;2;2;2;1;1	2;2;2;2;1;1	Platelet glycoprotein 4	CD36	6	2	2	2	0	0	0	0	0	0	0	0	0	0	0	0	0	0	0	0	0	0	0	0	2	0	0	0	0	0	0	0	0	0	0	0	0	0	0	0	0	0	0
E7EV71;Q14766-2;Q14766;Q14766-5;Q14766-4;H7C4L5	E7EV71;Q14766-2;Q14766;Q14766-5;Q14766-4	24;24;24;23;23;4	24;24;24;23;23;4	1;1;1;1;1;1	Latent-transforming growth factor beta-binding protein 1	LTBP1	6	24	24	1	2	2	4	2	7	8	10	10	10	11	13	11	4	4	6	4	6	5	10	9	16	16	2	2	4	2	7	8	10	10	10	11	13	11	4	4	6	4	6
E7EVA0;P27816-6;P27816;P27816-2;H0Y2V1;H7C4C5;F8W9U4;P27816-5;P27816-4	E7EVA0;P27816-6;P27816;P27816-2	3;3;3;2;1;1;1;1;1	3;3;3;2;1;1;1;1;1	3;3;3;2;1;1;1;1;1	Microtubule-associated protein;Microtubule-associated protein 4	MAP4	9	3	3	3	0	0	0	0	1	1	0	0	0	0	0	1	0	0	0	0	0	0	3	3	0	0	0	0	0	0	1	1	0	0	0	0	0	1	0	0	0	0	0
E7EVH9;Q08623-3;Q08623;Q08623-4	E7EVH9;Q08623-3;Q08623;Q08623-4	3;3;3;3	3;3;3;3	1;1;1;1	Pseudouridine-5-phosphatase	HDHD1	4	3	3	1	0	0	0	0	0	0	0	0	0	0	0	0	2	2	1	0	0	1	1	1	1	1	0	0	0	0	0	0	0	0	0	0	0	0	2	2	1	0	0
E7EVP0;Q13519;Q13519-2	E7EVP0;Q13519	3;3;1	3;3;1	3;3;1	Prepronociceptin;Neuropeptide 1;Nociceptin;Neuropeptide 2	PNOC	3	3	3	3	1	1	1	0	1	1	0	1	1	1	1	0	1	0	1	1	0	0	2	1	2	1	1	1	1	0	1	1	0	1	1	1	1	0	1	0	1	1	0
E7EVW7;P14317	E7EVW7;P14317	2;2	2;2	2;2	Hematopoietic lineage cell-specific protein	HCLS1	2	2	2	2	0	0	0	0	0	0	0	0	0	0	0	0	0	0	0	0	0	0	2	0	0	0	0	0	0	0	0	0	0	0	0	0	0	0	0	0	0	0	0
E7EWP3;P25189;P25189-2	E7EWP3;P25189;P25189-2	2;2;2	2;2;2	2;2;2	Myelin protein P0	MPZ	3	2	2	2	0	0	0	0	2	1	0	0	0	0	0	0	0	0	0	0	0	0	0	0	0	0	0	0	0	0	2	1	0	0	0	0	0	0	0	0	0	0	0
Q5JWQ4;E7EX60;Q5T7F0;E9PEP6;O14786-3;O14786-2;O14786;Q5JWQ6;H0Y4A0	Q5JWQ4;E7EX60;Q5T7F0;E9PEP6;O14786-3;O14786-2;O14786;Q5JWQ6	4;4;4;4;4;4;4;3;1	4;4;4;4;4;4;4;3;1	4;4;4;4;4;4;4;3;1	Neuropilin-1	NRP1	9	4	4	4	0	0	0	0	1	1	0	0	0	0	0	0	0	0	0	0	0	0	0	0	2	4	0	0	0	0	1	1	0	0	0	0	0	0	0	0	0	0	0
E7EX84;Q9UKX2-2;Q9UKX2	E7EX84;Q9UKX2-2;Q9UKX2	2;2;2	2;2;2	1;1;1	Myosin-2	MYH2	3	2	2	1	0	0	0	0	0	0	2	2	0	0	0	0	0	0	0	0	1	1	1	1	0	1	0	0	0	0	0	0	2	2	0	0	0	0	0	0	0	0	1
E9PAQ1;P27918;C9J7V5	E9PAQ1;P27918;C9J7V5	2;2;1	2;2;1	2;2;1	Properdin	CFP	3	2	2	2	0	0	0	0	0	0	0	0	0	0	0	0	0	0	0	0	0	0	0	0	1	2	0	0	0	0	0	0	0	0	0	0	0	0	0	0	0	0	0
E9PCD7;Q9Y2E5;H0YA68;Q9Y2E5-2	E9PCD7;Q9Y2E5;H0YA68;Q9Y2E5-2	6;6;5;5	6;6;5;5	6;6;5;5	Alpha-mannosidase;Epididymis-specific alpha-mannosidase	MAN2B2	4	6	6	6	0	0	0	0	0	0	2	2	1	1	1	1	1	1	1	1	1	1	2	2	4	3	0	0	0	0	0	0	2	2	1	1	1	1	1	1	1	1	1
H0YBG7;H0YBD7;H0YB39;E9PCY7;G8JLB6;P52597;P31943;P55795	H0YBG7;H0YBD7;H0YB39;E9PCY7;G8JLB6;P52597;P31943;P55795	2;2;2;2;2;2;2;1	2;2;2;2;2;2;2;1	2;2;2;2;2;2;2;1	Heterogeneous nuclear ribonucleoprotein F;Heterogeneous nuclear ribonucleoprotein F, N-terminally processed;Heterogeneous nuclear ribonucleoprotein H;Heterogeneous nuclear ribonucleoprotein H, N-terminally processed;Heterogeneous nuclear ribonucleoprotein H2	HNRNPH1;HNRNPF;HNRNPH2	8	2	2	2	0	0	0	0	0	0	0	0	0	0	0	0	0	0	0	0	0	0	0	1	2	1	0	0	0	0	0	0	0	0	0	0	0	0	0	0	0	0	0
F8WDI7;E9PED7;P24347	F8WDI7;E9PED7;P24347	1;1;1	1;1;1	1;1;1	Stromelysin-3	MMP11	3	1	1	1	0	0	1	1	1	1	1	1	1	1	1	1	1	1	1	1	1	1	1	1	1	1	0	0	1	1	1	1	1	1	1	1	1	1	1	1	1	1	1
E9PEK4;P07333-2;P07333	E9PEK4;P07333-2;P07333	3;3;3	3;3;3	3;3;3	Macrophage colony-stimulating factor 1 receptor	CSF1R	3	3	3	3	0	0	0	0	0	0	0	0	0	1	2	2	0	0	0	0	0	0	0	0	1	3	0	0	0	0	0	0	0	0	0	1	2	2	0	0	0	0	0
E9PF05;Q8NBK3-2;Q8NBK3-4;Q8NBK3-5;Q8NBK3	E9PF05;Q8NBK3-2;Q8NBK3-4;Q8NBK3-5;Q8NBK3	1;1;1;1;1	1;1;1;1;1	1;1;1;1;1	Sulfatase-modifying factor 1	SUMF1	5	1	1	1	1	0	0	0	0	0	0	0	0	0	0	0	0	0	0	0	0	0	0	0	0	0	1	0	0	0	0	0	0	0	0	0	0	0	0	0	0	0	0
Q504U8;E9PFD7;P00533-2;P00533-4;P00533-3;P00533;C9JYS6	Q504U8;E9PFD7;P00533-2;P00533-4;P00533-3;P00533;C9JYS6	2;2;2;2;2;2;1	2;2;2;2;2;2;1	2;2;2;2;2;2;1	Receptor protein-tyrosine kinase;Epidermal growth factor receptor	EGFR	7	2	2	2	0	0	0	0	1	1	1	1	0	0	1	0	0	0	0	0	0	0	1	1	2	2	0	0	0	0	1	1	1	1	0	0	1	0	0	0	0	0	0
E9PG40;P05067-11;P05067-8;P05067;P05067-7;P05067-9;P05067-10;P05067-4;P05067-6;H7C0V9;P05067-3;P05067-5;P05067-2	E9PG40;P05067-11;P05067-8;P05067;P05067-7;P05067-9;P05067-10;P05067-4;P05067-6;H7C0V9	8;8;8;8;6;6;5;5;5;4;3;3;1	8;8;8;8;6;6;5;5;5;4;3;3;1	8;8;8;8;6;6;5;5;5;4;3;3;1	Amyloid beta A4 protein;N-APP;Soluble APP-alpha;Soluble APP-beta;C99;Beta-amyloid protein 42;Beta-amyloid protein 40;C83;P3(42);P3(40);C80;Gamma-secretase C-terminal fragment 59;Gamma-secretase C-terminal fragment 57;Gamma-secretase C-terminal fragment 50;C31	APP	13	8	8	8	1	1	1	1	3	2	2	2	2	2	1	4	1	1	2	3	2	3	5	4	5	6	1	1	1	1	3	2	2	2	2	2	1	4	1	1	2	3	2
E9PG71;P54764;P54764-2;H7C1N8;C9JEM6;F5GZZ5;C9JIX8;C9JFX5	E9PG71;P54764;P54764-2	9;9;8;4;3;3;2;2	9;9;8;4;3;3;2;2	9;9;8;4;3;3;2;2	Receptor protein-tyrosine kinase;Ephrin type-A receptor 4	EPHA4	8	9	9	9	1	0	1	1	3	3	4	4	4	5	5	5	1	1	2	3	2	3	4	5	5	6	1	0	1	1	3	3	4	4	4	5	5	5	1	1	2	3	2
E9PGN7;P05155;P05155-3;P05155-2;H9KV48;H0YCA1;CON__P50448;C9JZJ9;A0A087WUD9;B5MCB9	E9PGN7;P05155;P05155-3;P05155-2;H9KV48	18;18;18;17;16;6;2;1;1;1	18;18;18;17;16;6;2;1;1;1	18;18;18;17;16;6;2;1;1;1	Plasma protease C1 inhibitor	SERPING1	10	18	18	18	6	5	7	7	11	11	14	14	10	12	13	11	10	9	9	10	11	11	9	8	14	16	6	5	7	7	11	11	14	14	10	12	13	11	10	9	9	10	11
H7C1D4;E9PGT1;Q15631;Q15631-2	H7C1D4;E9PGT1;Q15631;Q15631-2	2;2;2;1	2;2;2;1	2;2;2;1	Translin	TSN	4	2	2	2	0	0	0	0	0	0	0	0	0	0	0	0	0	0	0	0	0	0	0	0	2	0	0	0	0	0	0	0	0	0	0	0	0	0	0	0	0	0	0
E9PHY5;O43491-3;O43491-4;O43491;E9PJP4;E9PQN0;E9PRG1;E9PIG0;E9PQD2;I6L9B1;E9PII3;E9PK52;O43491-2;Q6ZSX4;E9PN54;Q6R5J7	E9PHY5;O43491-3;O43491-4;O43491;E9PJP4;E9PQN0;E9PRG1;E9PIG0;E9PQD2;I6L9B1;E9PII3;E9PK52;O43491-2	5;5;5;5;4;4;4;4;4;4;4;4;4;1;1;1	5;5;5;5;4;4;4;4;4;4;4;4;4;1;1;1	5;5;5;5;4;4;4;4;4;4;4;4;4;1;1;1	Band 4.1-like protein 2	EPB41L2	16	5	5	5	0	0	0	0	1	1	0	1	1	0	1	1	0	0	0	0	2	1	2	3	2	0	0	0	0	0	1	1	0	1	1	0	1	1	0	0	0	0	2
E9PI31;E9PLI4;E9PJ94;Q14134-2;Q14134	E9PI31;E9PLI4;E9PJ94;Q14134-2;Q14134	1;1;1;1;1	1;1;1;1;1	1;1;1;1;1	Tripartite motif-containing protein 29	TRIM29	5	1	1	1	0	0	0	0	0	0	0	0	0	0	0	1	0	1	1	0	1	1	1	1	1	1	0	0	0	0	0	0	0	0	0	0	0	1	0	1	1	0	1
E9PI73;E9PIE6;E9PIT4;E9PKP3;Q86YD3-5;Q86YD3-2;Q86YD3-4;Q86YD3	E9PI73;E9PIE6;E9PIT4;E9PKP3;Q86YD3-5;Q86YD3-2;Q86YD3-4;Q86YD3	1;1;1;1;1;1;1;1	1;1;1;1;1;1;1;1	1;1;1;1;1;1;1;1	Transmembrane protein 25	TMEM25	8	1	1	1	0	0	0	0	0	0	0	0	0	0	0	0	0	0	0	0	0	0	0	0	1	0	0	0	0	0	0	0	0	0	0	0	0	0	0	0	0	0	0
E9PSE5;E9PIA8;P50897-2;P50897	E9PSE5;E9PIA8;P50897-2;P50897	1;1;1;1	1;1;1;1	1;1;1;1	Palmitoyl-protein thioesterase 1	PPT1	4	1	1	1	0	0	0	0	0	0	0	0	0	1	0	0	0	0	0	0	0	0	0	0	1	0	0	0	0	0	0	0	0	0	0	1	0	0	0	0	0	0	0
E9PIM6;E9PNQ8;P04216;J3QRJ3	E9PIM6;E9PNQ8;P04216;J3QRJ3	3;3;3;2	3;3;3;2	3;3;3;2	Thy-1 membrane glycoprotein	THY1	4	3	3	3	1	1	1	1	3	3	2	2	1	1	3	2	1	1	2	1	1	1	3	2	3	3	1	1	1	1	3	3	2	2	1	1	3	2	1	1	2	1	1
E9PIT3;P00734;C9JV37;CON__P00735	E9PIT3;P00734;C9JV37	20;20;12;3	20;20;12;3	20;20;12;3	Prothrombin;Activation peptide fragment 1;Activation peptide fragment 2;Thrombin light chain;Thrombin heavy chain	F2	4	20	20	20	2	2	2	3	9	9	14	15	10	12	9	12	8	6	7	10	10	11	11	11	14	15	2	2	2	3	9	9	14	15	10	12	9	12	8	6	7	10	10
E9PIV9;E9PMI2;E9PQW2;Q6BCY4-2;Q6BCY4;E9PRM4	E9PIV9;E9PMI2;E9PQW2;Q6BCY4-2;Q6BCY4;E9PRM4	2;2;2;2;2;1	2;2;2;2;2;1	2;2;2;2;2;1	NADH-cytochrome b5 reductase 2	CYB5R2	6	2	2	2	0	0	0	0	0	0	0	0	0	1	1	0	0	0	0	0	0	0	0	0	1	1	0	0	0	0	0	0	0	0	0	1	1	0	0	0	0	0	0
E9PJT3;E9PJ04;E9PPJ0;Q13435;H0YCG1;A0A087WZZ5	E9PJT3;E9PJ04;E9PPJ0;Q13435;H0YCG1;A0A087WZZ5	2;2;2;2;1;1	2;2;2;2;1;1	2;2;2;2;1;1	Splicing factor 3B subunit 2	SF3B2	6	2	2	2	0	0	0	0	0	0	0	0	0	0	0	0	0	0	0	0	0	0	1	2	0	0	0	0	0	0	0	0	0	0	0	0	0	0	0	0	0	0	0
E9PJ29;Q86UD1	E9PJ29;Q86UD1	3;3	3;3	3;3	Out at first protein homolog	OAF	2	3	3	3	0	0	1	1	0	0	1	0	0	0	0	0	0	0	0	0	0	0	0	0	0	3	0	0	1	1	0	0	1	0	0	0	0	0	0	0	0	0	0
J3KPG2;E9PJF7;Q5W0H4;P13693-2;P13693;Q56UQ5;H0YCX0;Q9HAU6	J3KPG2;E9PJF7;Q5W0H4;P13693-2;P13693;Q56UQ5	3;3;3;3;3;2;1;1	3;3;3;3;3;2;1;1	3;3;3;3;3;2;1;1	Translationally-controlled tumor protein;TPT1-like protein	TPT1	8	3	3	3	1	1	1	1	0	0	0	0	0	0	0	0	0	0	0	1	0	0	0	0	1	2	1	1	1	1	0	0	0	0	0	0	0	0	0	0	0	1	0
E9PK47;P06737-2;P06737;P11217-2;P11217	E9PK47;P06737-2;P06737	12;12;12;2;2	12;12;12;2;2	11;11;11;1;1	Alpha-1,4 glucan phosphorylase;Glycogen phosphorylase, liver form	PYGL	5	12	12	11	0	0	0	0	0	0	0	0	0	1	0	0	6	6	1	2	1	0	0	0	6	0	0	0	0	0	0	0	0	0	0	1	0	0	6	6	1	2	1
E9PKK2;Q86YT9-3;Q86YT9-4;Q86YT9-2;Q86YT9;E9PR26;E9PNS8;E9PJJ4	E9PKK2;Q86YT9-3;Q86YT9-4;Q86YT9-2;Q86YT9;E9PR26	5;5;5;5;5;4;2;2	5;5;5;5;5;4;2;2	5;5;5;5;5;4;2;2	Junctional adhesion molecule-like	AMICA1	8	5	5	5	0	0	0	0	3	2	2	1	0	0	1	1	2	2	1	0	0	0	2	2	2	3	0	0	0	0	3	2	2	1	0	0	1	1	2	2	1	0	0
E9PKP4	E9PKP4	6	1	1		CSF1	1	6	1	1	0	0	0	0	2	2	2	2	3	2	2	2	2	2	2	2	2	2	1	1	5	5	0	0	0	0	0	0	0	0	0	0	0	0	0	0	0	0	0
E9PKT9;O96033	E9PKT9;O96033	2;2	2;2	2;2	Molybdopterin synthase sulfur carrier subunit	MOCS2	2	2	2	2	0	0	0	0	1	1	1	1	1	0	1	2	0	0	1	1	1	1	1	1	1	1	0	0	0	0	1	1	1	1	1	0	1	2	0	0	1	1	1
E9PPU1;H0YEU2;E9PL09;P23396;P23396-2;E9PSF4	E9PPU1;H0YEU2;E9PL09;P23396;P23396-2;E9PSF4	3;3;3;3;3;2	3;3;3;3;3;2	3;3;3;3;3;2	40S ribosomal protein S3	RPS3	6	3	3	3	0	0	0	0	0	1	2	2	1	1	1	0	0	0	0	0	1	1	2	3	1	1	0	0	0	0	0	1	2	2	1	1	1	0	0	0	0	0	1
E9PL83;P35318;E9PML4;E9PQT2;E9PQE6	E9PL83;P35318;E9PML4;E9PQT2	3;3;2;2;1	3;3;2;2;1	3;3;2;2;1	ADM;Adrenomedullin;Proadrenomedullin N-20 terminal peptide	ADM	5	3	3	3	0	1	1	0	0	0	0	0	0	0	0	0	0	0	0	0	1	0	0	1	0	2	0	1	1	0	0	0	0	0	0	0	0	0	0	0	0	0	1
E9PLK3;P55786;P55786-2;A6NEC2;H0YDG0;E9PP11;A6NEC2-2;H0YCQ5	E9PLK3;P55786;P55786-2	9;9;8;4;2;2;2;1	9;9;8;4;2;2;2;1	9;9;8;4;2;2;2;1	Puromycin-sensitive aminopeptidase	NPEPPS	8	9	9	9	0	0	0	0	1	0	0	0	1	0	1	0	4	4	2	1	1	0	2	2	3	3	0	0	0	0	1	0	0	0	1	0	1	0	4	4	2	1	1
E9PPJ5;E9PLM6;P21741	E9PPJ5;E9PLM6;P21741	2;2;2	2;2;2	2;2;2	Midkine	MDK	3	2	2	2	0	0	1	1	1	1	1	1	1	1	1	1	1	1	1	1	1	1	1	1	1	2	0	0	1	1	1	1	1	1	1	1	1	1	1	1	1	1	1
E9PMI0;Q6UX15-2;E9PR90;E9PQU7;Q6UX15;E9PQY8;E9PK64	E9PMI0;Q6UX15-2;E9PR90;E9PQU7;Q6UX15	7;7;6;6;6;1;1	7;7;6;6;6;1;1	7;7;6;6;6;1;1	Layilin	LAYN	7	7	7	7	0	0	0	0	1	1	2	3	3	3	3	2	1	1	0	0	1	1	4	3	5	5	0	0	0	0	1	1	2	3	3	3	3	2	1	1	0	0	1
E9PN95	E9PN95	9	1	1		SCGB1A1	1	9	1	1	3	3	3	5	8	8	8	8	3	2	2	2	3	3	3	3	3	3	2	2	7	6	0	0	0	1	1	1	1	1	0	0	0	0	0	0	0	0	0
E9PNW4;E9PR17;P13987;H0YET2;E9PI80	E9PNW4;E9PR17;P13987	5;5;5;2;1	5;5;5;2;1	5;5;5;2;1	CD59 glycoprotein	CD59	5	5	5	5	3	3	4	4	4	4	4	4	4	4	4	4	4	4	4	4	4	4	4	5	5	5	3	3	4	4	4	4	4	4	4	4	4	4	4	4	4	4	4
E9PP50;P23528;G3V1A4;E9PK25;E9PLJ3;E9PS23;E9PQB7;Q9Y281-3;Q9Y281	E9PP50;P23528;G3V1A4;E9PK25;E9PLJ3;E9PS23;E9PQB7	5;5;4;4;3;3;3;1;1	5;5;4;4;3;3;3;1;1	5;5;4;4;3;3;3;1;1	Cofilin-1	CFL1	9	5	5	5	1	2	1	1	1	1	3	3	1	0	3	2	1	0	2	1	2	2	2	2	2	3	1	2	1	1	1	1	3	3	1	0	3	2	1	0	2	1	2
E9PQA6;Q96EY5-2;Q96EY5-3;Q96EY5;E9PLL0;E9PPW1;E9PJW8	E9PQA6;Q96EY5-2;Q96EY5-3;Q96EY5;E9PLL0;E9PPW1;E9PJW8	2;2;2;2;1;1;1	2;2;2;2;1;1;1	2;2;2;2;1;1;1	Multivesicular body subunit 12A	MVB12A	7	2	2	2	0	0	0	0	0	0	0	0	0	0	0	0	0	0	0	0	0	0	0	0	2	2	0	0	0	0	0	0	0	0	0	0	0	0	0	0	0	0	0
H7BYV1;E9PS44;E9PQN9;P13164;Q01629;Q01628	H7BYV1;E9PS44;E9PQN9;P13164;Q01629;Q01628	1;1;1;1;1;1	1;1;1;1;1;1	1;1;1;1;1;1	Interferon-induced transmembrane protein 1;Interferon-induced transmembrane protein 2;Interferon-induced transmembrane protein 3	IFITM2;IFITM3;IFITM1	6	1	1	1	1	1	1	1	1	1	0	0	1	0	0	0	0	0	0	0	1	0	0	0	1	1	1	1	1	1	1	1	0	0	1	0	0	0	0	0	0	0	1
H0YDY1;E9PR20;E9PRT6;P54315	H0YDY1;E9PR20;E9PRT6;P54315	1;1;1;1	1;1;1;1	1;1;1;1	Triacylglycerol lipase;Inactive pancreatic lipase-related protein 1	PNLIPRP1	4	1	1	1	0	0	1	0	0	0	0	0	0	0	0	0	0	0	0	0	0	0	0	0	0	0	0	0	1	0	0	0	0	0	0	0	0	0	0	0	0	0	0
E9PRR2;O95084;O95084-2	E9PRR2;O95084	3;3;1	3;3;1	3;3;1	Serine protease 23	PRSS23	3	3	3	3	0	0	0	0	0	0	0	1	1	1	0	0	0	0	2	2	0	0	2	3	1	1	0	0	0	0	0	0	0	1	1	1	0	0	0	0	2	2	0
E9PRU1;O95967;H0YET5;E9PKA3;E9PRQ8;H0YEU0;E9PI47;H0YCR9	E9PRU1;O95967	14;14;6;5;4;3;2;1	14;14;6;5;4;3;2;1	14;14;6;5;4;3;2;1	EGF-containing fibulin-like extracellular matrix protein 2	EFEMP2	8	14	14	14	1	2	3	5	5	7	8	8	9	9	11	11	8	8	9	9	7	7	9	6	13	9	1	2	3	5	5	7	8	8	9	9	11	11	8	8	9	9	7
E9PSC1	E9PSC1	1	1	1		EFEMP2	1	1	1	1	0	0	0	0	0	0	0	0	0	0	0	0	0	0	0	0	0	0	0	0	1	1	0	0	0	0	0	0	0	0	0	0	0	0	0	0	0	0	0
F2Z2G5;F2Z2G4;Q8IUB2	F2Z2G5;F2Z2G4;Q8IUB2	1;1;1	1;1;1	1;1;1	WAP four-disulfide core domain protein 3	WFDC3	3	1	1	1	0	0	1	0	0	0	0	0	0	0	0	0	0	0	0	0	0	0	0	0	0	1	0	0	1	0	0	0	0	0	0	0	0	0	0	0	0	0	0
F2Z393;P37837	F2Z393;P37837	10;10	10;10	10;10	Transaldolase	TALDO1	2	10	10	10	1	2	3	2	1	2	0	0	3	2	3	2	5	5	5	5	5	6	4	3	8	5	1	2	3	2	1	2	0	0	3	2	3	2	5	5	5	5	5
F5GWG3;Q8NFJ5	F5GWG3;Q8NFJ5	1;1	1;1	1;1	Retinoic acid-induced protein 3	GPRC5A	2	1	1	1	0	0	0	0	0	0	0	0	0	1	0	0	0	1	1	1	1	1	0	0	1	1	0	0	0	0	0	0	0	0	0	1	0	0	0	1	1	1	1
F5GWT4;Q9H4A3-2;Q9H4A3;Q9H4A3-5;Q9H4A3-6;Q9H4A3-7;F6UYG0;Q9H4A3-4	F5GWT4;Q9H4A3-2;Q9H4A3;Q9H4A3-5;Q9H4A3-6;Q9H4A3-7;F6UYG0	3;3;3;3;3;3;2;1	3;3;3;3;3;3;2;1	3;3;3;3;3;3;2;1	Serine/threonine-protein kinase WNK1	WNK1	8	3	3	3	0	0	0	0	2	1	2	2	1	1	1	1	0	1	1	1	0	0	1	2	1	1	0	0	0	0	2	1	2	2	1	1	1	1	0	1	1	1	0
F5GX11;P25786;P25786-2;B4DEV8;F5H112	F5GX11;P25786;P25786-2	5;5;5;2;1	5;5;5;2;1	5;5;5;2;1	Proteasome subunit alpha type-1	PSMA1	5	5	5	5	0	0	0	1	0	0	0	0	0	0	0	0	2	2	2	2	1	1	0	0	2	0	0	0	0	1	0	0	0	0	0	0	0	0	2	2	2	2	1
F5GXS0;P0C0L5	F5GXS0;P0C0L5	41;41	3;3	3;3	Complement C4-B;Complement C4 beta chain;Complement C4-B alpha chain;C4a anaphylatoxin;C4b-B;C4d-B;Complement C4 gamma chain	C4B	2	41	3	3	13	13	16	15	5	4	11	13	13	13	16	15	13	13	13	12	14	14	8	8	30	27	0	1	1	0	1	0	1	1	1	1	2	1	1	1	1	2	1
F5GY55;Q16531;F5H581;F5H775;F5H4N9;F5H6C5;F5H238;F5GWI0;F5H2L3;F5H7A0	F5GY55;Q16531;F5H581	6;6;3;2;2;2;2;1;1;1	6;6;3;2;2;2;2;1;1;1	6;6;3;2;2;2;2;1;1;1	DNA damage-binding protein 1	DDB1	10	6	6	6	0	0	0	0	0	0	0	0	2	1	0	1	1	2	1	0	0	0	1	0	5	2	0	0	0	0	0	0	0	0	2	1	0	1	1	2	1	0	0
F5GY80;F5H7G1;P07358	F5GY80;F5H7G1;P07358	3;3;3	3;3;3	3;3;3	Complement component C8 beta chain	C8B	3	3	3	3	0	0	1	0	1	1	1	1	1	1	1	1	1	1	1	1	1	1	1	1	1	2	0	0	1	0	1	1	1	1	1	1	1	1	1	1	1	1	1
F5GYN4;J3KR44;F5GYJ8;Q96FW1;F5H3F0;F5H6Q1;Q96FW1-2	F5GYN4;J3KR44;F5GYJ8;Q96FW1;F5H3F0;F5H6Q1;Q96FW1-2	2;2;2;2;1;1;1	2;2;2;2;1;1;1	2;2;2;2;1;1;1	Ubiquitin thioesterase OTUB1	OTUB1	7	2	2	2	0	0	0	0	0	0	0	0	0	0	0	0	0	0	0	0	0	0	0	0	2	0	0	0	0	0	0	0	0	0	0	0	0	0	0	0	0	0	0
F5H0N9;F5H191;F5GZA6;Q8IYJ0-2;Q8IYJ0	F5H0N9;F5H191;F5GZA6;Q8IYJ0-2;Q8IYJ0	2;2;2;2;2	2;2;2;2;2	2;2;2;2;2	PILR alpha-associated neural protein	PIANP	5	2	2	2	0	0	0	0	0	0	0	0	1	1	1	1	0	0	0	0	0	0	0	1	1	2	0	0	0	0	0	0	0	0	1	1	1	1	0	0	0	0	0
F5GZN3;Q08431-2;Q08431;X6R3G6;Q08431-3	F5GZN3;Q08431-2;Q08431;X6R3G6;Q08431-3	6;6;6;5;5	6;6;6;5;5	2;2;2;1;1	Lactadherin;Lactadherin short form;Medin	MFGE8	5	6	6	2	2	2	1	0	0	0	0	0	0	0	1	2	0	0	0	0	0	0	0	0	5	2	2	2	1	0	0	0	0	0	0	0	1	2	0	0	0	0	0
F5GZS6;J3KPF3;P08195-2;P08195-3;P08195;P08195-4;F5GZI0;H0YFS2;H0YFX4;F5H0E2	F5GZS6;J3KPF3;P08195-2;P08195-3;P08195;P08195-4	8;8;8;8;8;8;3;2;1;1	8;8;8;8;8;8;3;2;1;1	8;8;8;8;8;8;3;2;1;1	4F2 cell-surface antigen heavy chain	SLC3A2	10	8	8	8	0	0	0	0	4	3	1	0	0	4	5	7	3	2	0	0	0	0	2	4	5	4	0	0	0	0	4	3	1	0	0	4	5	7	3	2	0	0	0
F5H0U5;Q9NZD2;F5GZ49	F5H0U5;Q9NZD2;F5GZ49	2;2;1	2;2;1	2;2;1	Glycolipid transfer protein	GLTP	3	2	2	2	0	0	0	0	0	0	0	0	0	0	0	0	1	1	1	0	0	0	0	0	1	0	0	0	0	0	0	0	0	0	0	0	0	0	1	1	1	0	0
F5H1S8;Q14165;H0YG07;F5GX14	F5H1S8;Q14165;H0YG07	7;7;4;2	7;7;4;2	7;7;4;2	Malectin	MLEC	4	7	7	7	0	0	0	0	0	0	1	1	0	1	0	1	1	1	1	1	1	1	4	4	5	5	0	0	0	0	0	0	1	1	0	1	0	1	1	1	1	1	1
F5H283;Q92563	F5H283;Q92563	2;2	2;2	2;2	Testican-2	SPOCK2	2	2	2	2	0	0	0	0	0	0	0	1	1	1	1	1	1	0	1	1	1	0	0	0	1	2	0	0	0	0	0	0	0	1	1	1	1	1	1	0	1	1	1
F5H3P3;H0YGX7;P52566;F5H2R5;F5H6Q0	F5H3P3;H0YGX7;P52566;F5H2R5;F5H6Q0	3;3;3;2;2	3;3;3;2;2	3;3;3;2;2	Rho GDP-dissociation inhibitor 2	ARHGDIB	5	3	3	3	0	0	0	0	0	0	1	1	1	0	0	0	0	0	0	0	0	0	0	0	2	1	0	0	0	0	0	0	1	1	1	0	0	0	0	0	0	0	0
F5H423;P84077;P61204;F5H0C7;C9J1Z8;P84085;C9JPM4;P61204-2;P18085;F5H1V1;F5H6T5;F8WDB3	F5H423;P84077;P61204;F5H0C7;C9J1Z8;P84085;C9JPM4;P61204-2;P18085	4;4;4;3;3;3;2;2;2;1;1;1	4;4;4;3;3;3;2;2;2;1;1;1	4;4;4;3;3;3;2;2;2;1;1;1	ADP-ribosylation factor 1;ADP-ribosylation factor 3;ADP-ribosylation factor 5;ADP-ribosylation factor 4	ARF1;ARF3;ARF5;ARF4	12	4	4	4	0	0	0	0	0	0	0	0	0	0	0	0	1	1	1	0	1	1	0	0	3	3	0	0	0	0	0	0	0	0	0	0	0	0	1	1	1	0	1
F5H442;Q99816	F5H442;Q99816	1;1	1;1	1;1	Tumor susceptibility gene 101 protein	TSG101	2	1	1	1	0	0	0	0	0	0	0	0	0	0	0	0	0	0	0	0	0	0	0	0	1	0	0	0	0	0	0	0	0	0	0	0	0	0	0	0	0	0	0
G3V1J9;F5H4M7;Q9Y3Q3-2;Q9Y3Q3	G3V1J9;F5H4M7;Q9Y3Q3-2;Q9Y3Q3	2;2;2;2	2;2;2;2	2;2;2;2	Transmembrane emp24 domain-containing protein 3	TMED3	4	2	2	2	0	0	0	0	2	2	0	1	1	1	1	1	0	0	0	0	1	1	1	1	2	1	0	0	0	0	2	2	0	1	1	1	1	1	0	0	0	0	1
F5H4Z8;P49746-2;P49746;B4DQH6	F5H4Z8;P49746-2;P49746;B4DQH6	3;3;3;2	2;2;2;2	2;2;2;2	Thrombospondin-3	THBS3	4	3	2	2	0	0	0	0	0	0	0	0	1	0	0	0	1	1	0	0	0	0	0	0	2	3	0	0	0	0	0	0	0	0	1	0	0	0	1	1	0	0	0
F5H5Q2;P36896-5;P36896-2;P36896-3;P36896;P36896-4	F5H5Q2;P36896-5;P36896-2;P36896-3;P36896;P36896-4	4;4;4;4;4;4	4;4;4;4;4;4	4;4;4;4;4;4	Activin receptor type-1B	ACVR1B	6	4	4	4	1	1	1	0	3	2	3	3	3	3	4	4	2	2	3	3	2	3	4	4	4	4	1	1	1	0	3	2	3	3	3	3	4	4	2	2	3	3	2
F5H5X9;Q9ULB5	F5H5X9;Q9ULB5	7;7	6;6	5;5	Cadherin-7	CDH7	2	7	6	5	0	0	0	1	1	1	1	1	2	2	4	3	0	0	1	1	1	1	1	1	1	5	0	0	0	0	0	0	0	0	1	1	3	2	0	0	0	0	0
F5H6X6;Q14697;Q14697-2;E9PKU7	F5H6X6;Q14697;Q14697-2;E9PKU7	2;2;2;1	2;2;2;1	2;2;2;1	Neutral alpha-glucosidase AB	GANAB	4	2	2	2	0	0	0	0	0	0	0	0	0	0	0	0	0	0	0	0	0	0	0	0	1	1	0	0	0	0	0	0	0	0	0	0	0	0	0	0	0	0	0
F5H7N8;P78380	F5H7N8;P78380	1;1	1;1	1;1	Oxidized low-density lipoprotein receptor 1;Oxidized low-density lipoprotein receptor 1, soluble form	OLR1	2	1	1	1	0	0	0	0	0	0	0	0	0	0	0	0	0	0	0	0	0	0	0	0	1	1	0	0	0	0	0	0	0	0	0	0	0	0	0	0	0	0	0
F5H8A6;P19438;F5H6V7;P19438-5;P19438-4;F5H061;P19438-2;F5H6Z2	F5H8A6;P19438;F5H6V7;P19438-5;P19438-4;F5H061;P19438-2	4;4;3;3;3;2;2;1	4;4;3;3;3;2;2;1	4;4;3;3;3;2;2;1	Tumor necrosis factor receptor superfamily member 1A;Tumor necrosis factor receptor superfamily member 1A, membrane form;Tumor necrosis factor-binding protein 1	TNFRSF1A	8	4	4	4	1	1	1	1	2	2	2	2	1	1	2	1	1	0	0	1	2	2	3	3	4	1	1	1	1	1	2	2	2	2	1	1	2	1	1	0	0	1	2
F6S8N6;H7BY58;P22061;P22061-2;C9J0F2	F6S8N6;H7BY58;P22061;P22061-2;C9J0F2	2;2;2;2;1	2;2;2;2;1	2;2;2;2;1	Protein-L-isoaspartate O-methyltransferase;Protein-L-isoaspartate(D-aspartate) O-methyltransferase	PCMT1	5	2	2	2	0	0	0	0	0	0	0	0	0	0	0	0	0	0	0	0	0	0	0	0	2	0	0	0	0	0	0	0	0	0	0	0	0	0	0	0	0	0	0
F6SFZ6;Q99571-3;Q99571;Q99571-2;F5H1M6	F6SFZ6;Q99571-3;Q99571;Q99571-2;F5H1M6	4;4;4;4;2	4;4;4;4;2	4;4;4;4;2	P2X purinoceptor;P2X purinoceptor 4	P2RX4	5	4	4	4	0	0	0	0	2	2	0	0	0	0	0	0	0	0	0	0	0	0	0	0	1	0	0	0	0	0	2	2	0	0	0	0	0	0	0	0	0	0	0
F6SYF8;Q9UBP4;E9PKW6;E9PHY3;E9PKK9	F6SYF8;Q9UBP4;E9PKW6	5;5;3;2;1	5;5;3;2;1	5;5;3;2;1	Dickkopf-related protein 3	DKK3	5	5	5	5	0	0	0	0	2	2	0	0	2	2	1	1	1	2	1	0	2	2	3	2	4	4	0	0	0	0	2	2	0	0	2	2	1	1	1	2	1	0	2
F6TLX2;Q9HC38-2;I3L3Q4;Q9HC38;Q9HC38-3;I3L1F4;I3L1I0	F6TLX2;Q9HC38-2;I3L3Q4;Q9HC38	7;7;6;6;3;1;1	7;7;6;6;3;1;1	7;7;6;6;3;1;1	Glyoxalase domain-containing protein 4	GLOD4	7	7	7	7	2	2	3	2	2	2	2	2	2	1	2	3	4	3	2	2	3	3	2	2	5	5	2	2	3	2	2	2	2	2	2	1	2	3	4	3	2	2	3
F6UB75;P28068	F6UB75;P28068	1;1	1;1	1;1	HLA class II histocompatibility antigen, DM beta chain	HLA-DMB	2	1	1	1	0	0	0	0	0	0	0	0	0	0	0	0	0	0	0	0	0	0	0	0	1	1	0	0	0	0	0	0	0	0	0	0	0	0	0	0	0	0	0
F8VNT9;F8VV56;F8W022;F8VWK8;P08962-3;P08962-2;P08962	F8VNT9;F8VV56;F8W022;F8VWK8;P08962-3;P08962-2;P08962	2;2;2;2;2;2;2	2;2;2;2;2;2;2	2;2;2;2;2;2;2	Tetraspanin;CD63 antigen	CD63	7	2	2	2	2	2	1	2	1	1	2	2	1	1	1	1	1	2	2	2	2	2	1	0	2	2	2	2	1	2	1	1	2	2	1	1	1	1	1	2	2	2	2
F8VTQ5;F8W646;F8W6I7;P09651-3;P09651-2;P09651;F8VZ49;Q32P51	F8VTQ5;F8W646;F8W6I7;P09651-3;P09651-2;P09651;F8VZ49;Q32P51	2;2;2;2;2;2;1;1	2;2;2;2;2;2;1;1	2;2;2;2;2;2;1;1	Heterogeneous nuclear ribonucleoprotein A1;Heterogeneous nuclear ribonucleoprotein A1, N-terminally processed;Heterogeneous nuclear ribonucleoprotein A1-like 2	HNRNPA1;HNRNPA1L2	8	2	2	2	0	0	0	0	0	0	0	0	0	0	0	0	0	0	1	0	0	0	1	1	1	1	0	0	0	0	0	0	0	0	0	0	0	0	0	0	1	0	0
F8VVI9;J3KTP3;Q9H159-2;Q9H159	F8VVI9;J3KTP3;Q9H159-2;Q9H159	3;3;3;3	3;3;3;3	3;3;3;3	Cadherin-19	CDH19	4	3	3	3	0	0	0	0	0	0	0	0	0	0	1	1	0	0	0	0	0	0	0	0	0	2	0	0	0	0	0	0	0	0	0	0	1	1	0	0	0	0	0
F8VXJ7;F8W031;Q9Y2B0;F8W1K5;H0YIH9;F8W1U5;F8VP03;Q9Y2B0-2;H0YI18	F8VXJ7;F8W031;Q9Y2B0;F8W1K5	5;5;5;3;2;2;2;2;1	5;5;5;3;2;2;2;2;1	5;5;5;3;2;2;2;2;1	Protein canopy homolog 2	CNPY2	9	5	5	5	0	0	1	2	0	0	0	0	1	2	2	3	3	3	2	2	2	0	3	3	2	1	0	0	1	2	0	0	0	0	1	2	2	3	3	3	2	2	2
F8VZY9;P05783	F8VZY9;P05783	10;10	8;8	6;6	Keratin, type I cytoskeletal 18	KRT18	2	10	8	6	2	2	2	2	3	3	2	2	5	5	3	3	4	4	4	4	8	7	1	1	9	3	0	0	0	0	1	1	0	0	3	3	1	1	2	2	2	2	6
F8W062;P04054	F8W062;P04054	3;3	3;3	3;3	Phospholipase A(2);Phospholipase A2	PLA2G1B	2	3	3	3	2	2	2	1	0	0	0	0	0	0	0	0	0	1	0	0	0	0	0	0	1	0	2	2	2	1	0	0	0	0	0	0	0	0	0	1	0	0	0
H0YHS4;F8W1R9;P36897-3;P36897;P36897-2;F8VXZ5;F8VRH6;F8VVC4;F8W0K6;B4DY26	H0YHS4;F8W1R9;P36897-3;P36897;P36897-2;F8VXZ5;F8VRH6;F8VVC4;F8W0K6;B4DY26	3;3;3;3;3;2;2;2;2;2	3;3;3;3;3;2;2;2;2;2	3;3;3;3;3;2;2;2;2;2	Receptor protein serine/threonine kinase;TGF-beta receptor type-1	TGFBR1	10	3	3	3	0	0	0	0	2	1	1	2	1	1	1	1	1	1	1	0	1	1	2	1	2	2	0	0	0	0	2	1	1	2	1	1	1	1	1	1	1	0	1
F8WBR3;R4GMM8;F8W703;Q9HCK4-2;Q9HCK4;Q9HCK4-3	F8WBR3;R4GMM8;F8W703;Q9HCK4-2;Q9HCK4;Q9HCK4-3	4;4;4;4;4;4	4;4;4;4;4;4	3;3;3;3;3;3	Roundabout homolog 2	ROBO2	6	4	4	3	0	0	0	0	3	4	2	2	1	2	3	2	1	0	2	4	2	2	2	2	2	2	0	0	0	0	3	4	2	2	1	2	3	2	1	0	2	4	2
F8W785;O00461	F8W785;O00461	3;3	3;3	3;3	Golgi integral membrane protein 4	GOLIM4	2	3	3	3	0	0	0	0	1	1	1	1	1	1	1	1	0	0	2	1	1	1	2	1	1	2	0	0	0	0	1	1	1	1	1	1	1	1	0	0	2	1	1
F8W876;P48740-3;C9JMA2	F8W876;P48740-3	10;10;3	10;10;3	2;2;0	Mannan-binding lectin serine protease 1;Mannan-binding lectin serine protease 1 heavy chain;Mannan-binding lectin serine protease 1 light chain	MASP1	3	10	10	2	0	0	2	2	2	1	3	3	2	3	3	3	1	1	2	3	2	1	3	3	2	7	0	0	2	2	2	1	3	3	2	3	3	3	1	1	2	3	2
J3KQ45;F8W8W7;O43493-4;O43493-2;O43493-5;O43493-3;O43493;O43493-6	J3KQ45;F8W8W7;O43493-4;O43493-2;O43493-5;O43493-3;O43493;O43493-6	4;4;4;4;4;4;4;2	4;4;4;4;4;4;4;2	4;4;4;4;4;4;4;2	Trans-Golgi network integral membrane protein 2	TGOLN2	8	4	4	4	0	0	1	1	0	0	1	1	2	2	2	1	0	0	1	1	2	2	1	1	1	2	0	0	1	1	0	0	1	1	2	2	2	1	0	0	1	1	2
F8W914;Q9NQC3-2;Q9NQC3-5;Q9NQC3	F8W914;Q9NQC3-2;Q9NQC3-5;Q9NQC3	1;1;1;1	1;1;1;1	1;1;1;1	Reticulon;Reticulon-4	RTN4	4	1	1	1	0	0	0	0	1	1	1	1	1	1	1	1	0	0	0	0	0	1	1	1	1	1	0	0	0	0	1	1	1	1	1	1	1	1	0	0	0	0	0
I6LM06;F8W9L4;P22607-3;P22607-4;P22607;P22607-2;P22455-3	I6LM06;F8W9L4;P22607-3;P22607-4;P22607;P22607-2	5;5;5;5;5;5;1	5;5;5;5;5;5;1	4;4;4;4;4;4;0	Fibroblast growth factor receptor;Fibroblast growth factor receptor 3	FGFR3	7	5	5	4	0	0	0	0	1	0	0	0	0	1	1	1	0	0	0	0	0	0	0	0	4	3	0	0	0	0	1	0	0	0	0	1	1	1	0	0	0	0	0
J3KS82;F8W9W4;O00182-2;O00182;J3QSH0;J3KT17;J3QR96;J3KSY2;Q3B8N2-2;Q6DKI2;Q3B8N2	J3KS82;F8W9W4;O00182-2;O00182;J3QSH0;J3KT17;J3QR96;J3KSY2;Q3B8N2-2;Q6DKI2;Q3B8N2	2;2;2;2;1;1;1;1;1;1;1	2;2;2;2;1;1;1;1;1;1;1	2;2;2;2;1;1;1;1;1;1;1	Galectin;Galectin-9;Galectin-9B;Galectin-9C	LGALS9;LGALS9C;LGALS9B	11	2	2	2	1	1	0	0	0	1	0	0	0	0	1	1	1	1	0	0	1	1	1	1	1	0	1	1	0	0	0	1	0	0	0	0	1	1	1	1	0	0	1
F8WC99;U3KQG5;P41217-2;P41217;P41217-3;U3KQQ2	F8WC99;U3KQG5;P41217-2;P41217;P41217-3;U3KQQ2	2;2;2;2;2;1	2;2;2;2;2;1	2;2;2;2;2;1	OX-2 membrane glycoprotein	CD200	6	2	2	2	0	0	0	0	0	0	0	0	0	0	0	0	0	0	0	0	0	0	0	0	2	1	0	0	0	0	0	0	0	0	0	0	0	0	0	0	0	0	0
J3QRU4;F8WCA0;L7N2F9;P63027	J3QRU4;F8WCA0;L7N2F9;P63027	1;1;1;1	1;1;1;1	1;1;1;1	Vesicle-associated membrane protein 2	VAMP2	4	1	1	1	0	0	0	0	0	0	1	1	0	0	0	1	0	0	0	0	0	0	1	1	0	0	0	0	0	0	0	0	1	1	0	0	0	1	0	0	0	0	0
F8WCD0;Q8NC42	F8WCD0;Q8NC42	3;3	3;3	3;3	E3 ubiquitin-protein ligase RNF149	RNF149	2	3	3	3	0	0	0	0	1	1	0	0	0	0	0	1	0	0	0	0	0	0	0	1	2	1	0	0	0	0	1	1	0	0	0	0	0	1	0	0	0	0	0
F8WDW9;Q96AP7;C9JIE7	F8WDW9;Q96AP7	8;8;3	8;8;3	8;8;3	Endothelial cell-selective adhesion molecule	ESAM	3	8	8	8	2	2	3	2	4	5	5	5	4	3	4	4	4	4	3	4	5	4	6	6	6	6	2	2	3	2	4	5	5	5	4	3	4	4	4	4	3	4	5
G3V1D3;G3V180;Q9NY33;Q9NY33-2;Q9NY33-4;E9PNX5;E9PQ14;E9PPK9;E9PKK8	G3V1D3;G3V180;Q9NY33;Q9NY33-2;Q9NY33-4;E9PNX5;E9PQ14;E9PPK9	4;4;4;3;3;2;2;2;1	4;4;4;3;3;2;2;2;1	4;4;4;3;3;2;2;2;1	Dipeptidyl peptidase 3	DPP3	9	4	4	4	0	0	0	0	0	0	0	0	0	0	0	0	0	0	0	0	1	1	1	1	2	1	0	0	0	0	0	0	0	0	0	0	0	0	0	0	0	0	1
G3V1C5;O95998;O95998-4;O95998-3	G3V1C5;O95998;O95998-4;O95998-3	4;4;3;2	4;4;3;2	4;4;3;2	Interleukin-18-binding protein	IL18BP	4	4	4	4	1	1	2	4	0	0	1	1	1	1	2	1	2	2	1	1	2	2	1	1	2	4	1	1	2	4	0	0	1	1	1	1	2	1	2	2	1	1	2
G3V1N2	G3V1N2	6	1	1		HBA2	1	6	1	1	0	0	0	0	4	5	3	4	3	2	2	2	2	2	1	1	4	3	0	0	5	4	0	0	0	0	1	1	0	1	0	0	0	0	0	0	0	0	1
G3V279;P84090	G3V279;P84090	1;1	1;1	1;1	Enhancer of rudimentary homolog	ERH	2	1	1	1	0	0	0	0	0	0	0	0	0	0	0	1	0	0	0	0	0	0	0	0	1	1	0	0	0	0	0	0	0	0	0	0	0	1	0	0	0	0	0
G3V295;G3V5Z7;P60900;P60900-2;G3V3I1;G3V3U4;P60900-3;G3V4S5;G3V2S7	G3V295;G3V5Z7;P60900;P60900-2;G3V3I1;G3V3U4	7;7;7;6;5;4;3;1;1	7;7;7;6;5;4;3;1;1	7;7;7;6;5;4;3;1;1	Proteasome subunit alpha type;Proteasome subunit alpha type-6	PSMA6	9	7	7	7	2	1	2	0	0	0	1	1	2	2	3	2	4	4	2	1	1	1	0	0	4	2	2	1	2	0	0	0	1	1	2	2	3	2	4	4	2	1	1
G3V357	G3V357	7	1	1		RNASE1	1	7	1	1	2	3	3	3	5	5	6	7	4	5	4	4	4	4	3	4	4	5	4	5	6	6	0	1	1	1	0	0	1	1	0	0	0	0	1	1	0	0	1
G3V3A0	G3V3A0	11	1	1		SERPINA3	1	11	1	1	8	7	7	5	8	7	9	9	6	7	8	8	8	8	6	8	7	7	9	8	11	11	1	1	1	0	0	0	1	1	0	1	1	1	1	1	1	1	1
G3V3F7;Q96KN7;G3V236;G3V3I7;Q96KN7-6;Q96KN7-3;Q96KN7-2;Q96KN7-5	G3V3F7;Q96KN7;G3V236	3;3;2;1;1;1;1;1	3;3;2;1;1;1;1;1	3;3;2;1;1;1;1;1	X-linked retinitis pigmentosa GTPase regulator-interacting protein 1	RPGRIP1	8	3	3	3	0	0	0	0	0	0	1	1	0	0	0	1	2	2	1	1	2	1	0	0	0	0	0	0	0	0	0	0	1	1	0	0	0	1	2	2	1	1	2
G3V3X5;Q14767;G3V511	G3V3X5;Q14767;G3V511	15;15;13	15;15;13	15;15;13	Latent-transforming growth factor beta-binding protein 2	LTBP2	3	15	15	15	2	2	2	2	5	5	7	8	8	5	5	5	4	4	6	5	4	5	5	6	9	6	2	2	2	2	5	5	7	8	8	5	5	5	4	4	6	5	4
G3V3Y2	G3V3Y2	5	2	2		FBLN5	1	5	2	2	2	2	2	2	4	4	3	3	4	3	4	4	2	2	2	3	3	2	4	4	4	5	0	0	0	0	1	1	1	1	1	0	1	1	0	0	0	1	0
G3V4N7;P12277;G3V2I1;G3V461	G3V4N7;P12277	3;3;1;1	3;3;1;1	3;3;1;1	Creatine kinase B-type	CKB	4	3	3	3	0	0	0	0	0	0	0	0	0	0	0	1	0	0	0	1	0	0	0	0	2	1	0	0	0	0	0	0	0	0	0	0	0	1	0	0	0	1	0
G3V5L7;G3V5H8;G3V578;H0YJT9;G3V4S9;Q9UN36-4;Q9UN36-2;Q9UN36-3;Q9UN36-6;Q9UN36	G3V5L7;G3V5H8;G3V578;H0YJT9;G3V4S9;Q9UN36-4;Q9UN36-2;Q9UN36-3;Q9UN36-6;Q9UN36	1;1;1;1;1;1;1;1;1;1	1;1;1;1;1;1;1;1;1;1	1;1;1;1;1;1;1;1;1;1	Protein NDRG2	NDRG2	10	1	1	1	0	0	0	0	0	0	0	0	0	0	0	0	0	0	0	0	0	0	0	0	1	1	0	0	0	0	0	0	0	0	0	0	0	0	0	0	0	0	0
G3V4U0;Q9UBX5;G3XA98;H0YJ31	G3V4U0;Q9UBX5;G3XA98;H0YJ31	15;15;14;10	15;15;14;10	12;12;12;10	Fibulin-5	FBLN5	4	15	15	12	5	6	4	4	12	12	8	9	10	11	9	12	9	9	9	9	9	9	11	10	13	14	5	6	4	4	12	12	8	9	10	11	9	12	9	9	9	9	9
G3V599;Q96PC5;Q96PC5-2;G3V4M1	G3V599;Q96PC5;Q96PC5-2;G3V4M1	2;2;2;1	2;2;2;1	2;2;2;1	Melanoma inhibitory activity protein 2	MIA2	4	2	2	2	0	0	0	0	1	1	1	1	1	2	1	0	0	0	0	0	0	0	1	1	1	0	0	0	0	0	1	1	1	1	1	2	1	0	0	0	0	0	0
G3V5V4;O43405-2;O43405	G3V5V4;O43405-2;O43405	2;2;2	2;2;2	2;2;2	Cochlin	COCH	3	2	2	2	1	1	1	1	1	1	1	1	1	1	1	1	1	1	1	1	1	1	1	1	2	2	1	1	1	1	1	1	1	1	1	1	1	1	1	1	1	1	1
G3V5X4;Q8WXH0;Q8WXH0-2;Q8WXH0-7	G3V5X4;Q8WXH0;Q8WXH0-2	3;2;2;1	3;2;2;1	3;2;2;1	Nesprin-2	SYNE2	4	3	3	3	0	0	0	0	1	1	1	1	0	0	0	0	2	1	0	0	1	1	0	0	0	1	0	0	0	0	1	1	1	1	0	0	0	0	2	1	0	0	1
G3XAI2;P07942;E7EPA6	G3XAI2;P07942;E7EPA6	13;13;10	13;13;10	13;13;10	Laminin subunit beta-1	LAMB1	3	13	13	13	0	0	0	0	5	4	5	4	6	4	2	3	2	0	3	2	1	2	2	4	9	4	0	0	0	0	5	4	5	4	6	4	2	3	2	0	3	2	1
G3XAK1;P26927;Q2TV78-2;Q2TV78	G3XAK1;P26927	7;7;3;3	7;7;3;3	7;7;3;3	Hepatocyte growth factor-like protein;Hepatocyte growth factor-like protein alpha chain;Hepatocyte growth factor-like protein beta chain	MST1	4	7	7	7	0	0	0	0	1	1	2	2	2	5	5	5	2	2	2	3	3	1	1	1	3	7	0	0	0	0	1	1	2	2	2	5	5	5	2	2	2	3	3
G3XAM7;P35221-3;P35221;P35221-2;E5RJP7;E5RGD2;A0A087WZL6;E5RGU3;E5RHJ5;E5RFG3;E5RFK9;E5RFM5;B9A010;P26232-4;P26232-6;P26232-3;P26232-2;P26232-5;P26232	G3XAM7;P35221-3;P35221;P35221-2;E5RJP7;E5RGD2	3;3;3;3;2;2;1;1;1;1;1;1;1;1;1;1;1;1;1	3;3;3;3;2;2;1;1;1;1;1;1;1;1;1;1;1;1;1	3;3;3;3;2;2;1;1;1;1;1;1;1;1;1;1;1;1;1	Catenin alpha-1	CTNNA1	19	3	3	3	0	0	0	0	0	0	0	0	0	0	0	0	1	1	0	0	0	1	0	0	2	0	0	0	0	0	0	0	0	0	0	0	0	0	1	1	0	0	0
G3XAP6;P49747;P49747-2;CON__ENSEMBL:ENSBTAP00000006074	G3XAP6;P49747;P49747-2	19;19;17;7	19;19;17;7	17;17;15;5	Cartilage oligomeric matrix protein	COMP	4	19	19	17	3	3	3	4	9	7	6	8	8	8	9	8	11	10	8	7	10	10	8	7	12	12	3	3	3	4	9	7	6	8	8	8	9	8	11	10	8	7	10
G5E950;P15502-8;E7EP82;P15502-11	G5E950;P15502-8;E7EP82;P15502-11	3;3;2;2	1;1;1;1	1;1;1;1	Elastin	ELN	4	3	1	1	0	0	0	0	3	3	2	2	0	0	0	0	0	0	0	0	0	0	2	1	2	2	0	0	0	0	1	1	1	1	0	0	0	0	0	0	0	0	0
G5E972;P42167-3;P42167-2;P42167;P42166;H0YJH7	G5E972;P42167-3;P42167-2;P42167;P42166;H0YJH7	2;2;2;2;2;1	2;2;2;2;2;1	2;2;2;2;2;1	Lamina-associated polypeptide 2, isoforms beta/gamma;Thymopoietin;Thymopentin;Lamina-associated polypeptide 2, isoform alpha;Thymopoietin;Thymopentin	TMPO	6	2	2	2	0	0	0	0	0	0	0	0	0	0	0	0	0	0	0	0	0	0	0	0	1	1	0	0	0	0	0	0	0	0	0	0	0	0	0	0	0	0	0
G5E9F8;P07225;C9K0R0;H7BXT0	G5E9F8;P07225	7;7;1;1	7;7;1;1	7;7;1;1	Vitamin K-dependent protein S	PROS1	4	7	7	7	0	1	2	1	2	3	4	4	2	2	2	1	2	2	2	2	4	4	2	1	5	4	0	1	2	1	2	3	4	4	2	2	2	1	2	2	2	2	4
G5E9G7;P58401;Q9P2S2-2;Q9P2S2;H7C2R8	G5E9G7;P58401;Q9P2S2-2;Q9P2S2	3;3;3;3;1	3;3;3;3;1	3;3;3;3;1	Neurexin-2-beta;Neurexin-2	NRXN2	5	3	3	3	0	0	0	0	0	1	1	1	2	1	1	1	0	0	0	1	0	0	0	1	2	3	0	0	0	0	0	1	1	1	2	1	1	1	0	0	0	1	0
G5EA13;O60353-2;O60353;E5RJG0	G5EA13;O60353-2;O60353;E5RJG0	2;2;2;1	2;2;2;1	2;2;2;1	Frizzled-6	FZD6	4	2	2	2	0	0	0	0	1	1	0	0	0	0	0	0	0	0	0	0	0	0	1	2	1	2	0	0	0	0	1	1	0	0	0	0	0	0	0	0	0	0	0
G8JL96;Q13332-7;Q13332-5;Q13332-6;Q13332-3;Q13332-4;Q13332-2;Q13332	G8JL96;Q13332-7;Q13332-5;Q13332-6;Q13332-3;Q13332-4;Q13332-2;Q13332	10;10;10;10;10;10;10;10	10;10;10;10;10;10;10;10	10;10;10;10;10;10;10;10	Protein-tyrosine-phosphatase;Receptor-type tyrosine-protein phosphatase S	PTPRS	8	10	10	10	1	1	1	2	4	4	4	4	6	5	3	5	3	4	3	2	3	5	3	3	9	6	1	1	1	2	4	4	4	4	6	5	3	5	3	4	3	2	3
G8JLG2;Q15517	G8JLG2;Q15517	6;6	6;6	6;6	Corneodesmosin	CDSN	2	6	6	6	1	0	0	0	2	2	4	3	3	3	3	3	3	1	3	3	2	2	3	3	4	5	1	0	0	0	2	2	4	3	3	3	3	3	3	1	3	3	2
H0Y2Y8;Q15942;H7C3D3;B4DQX7;C9IZ41	H0Y2Y8;Q15942;H7C3D3;B4DQX7	3;3;2;2;1	3;3;2;2;1	3;3;2;2;1	Zyxin	ZYX	5	3	3	3	0	0	0	0	0	0	0	1	0	0	0	0	0	0	0	0	0	0	1	2	1	2	0	0	0	0	0	0	0	1	0	0	0	0	0	0	0	0	0
H0Y332;Q5JRH0;Q5T5C0-2;Q5T5C0	H0Y332;Q5JRH0;Q5T5C0-2;Q5T5C0	1;1;1;1	1;1;1;1	1;1;1;1	Syntaxin-binding protein 5	STXBP5	4	1	1	1	0	0	0	1	0	0	0	0	0	0	1	1	1	0	0	1	0	0	0	0	1	0	0	0	0	1	0	0	0	0	0	0	1	1	1	0	0	1	0
H0Y3A3;Q5VWQ8-3;Q5VWQ8-4;Q5VWQ8-2;Q5VWQ8-5;Q5VWQ8	H0Y3A3;Q5VWQ8-3;Q5VWQ8-4;Q5VWQ8-2;Q5VWQ8-5;Q5VWQ8	2;2;2;2;2;2	2;2;2;2;2;2	2;2;2;2;2;2	Disabled homolog 2-interacting protein	DAB2IP	6	2	2	2	1	1	0	0	0	0	0	0	0	0	0	0	0	0	0	0	0	0	0	0	1	1	1	1	0	0	0	0	0	0	0	0	0	0	0	0	0	0	0
H0Y3Z8;Q08334;F8WDX2;H7C0Z5	H0Y3Z8;Q08334;F8WDX2;H7C0Z5	4;4;2;2	4;4;2;2	4;4;2;2	Interleukin-10 receptor subunit beta	IL10RB	4	4	4	4	0	0	0	0	0	0	0	0	0	0	0	0	0	0	0	0	0	0	0	0	3	3	0	0	0	0	0	0	0	0	0	0	0	0	0	0	0	0	0
H0Y449;P67809;C9J5V9;A0A087X1S2	H0Y449;P67809;C9J5V9;A0A087X1S2	2;2;1;1	2;2;1;1	2;2;1;1	Nuclease-sensitive element-binding protein 1	YBX1	4	2	2	2	1	0	0	0	0	0	1	1	0	0	0	0	0	0	0	0	0	0	1	0	1	1	1	0	0	0	0	0	1	1	0	0	0	0	0	0	0	0	0
H0Y4H3;Q8TCZ2;Q8TCZ2-3;Q8TCZ2-2;Q8TCZ2-5;Q8TCZ2-6	H0Y4H3;Q8TCZ2;Q8TCZ2-3;Q8TCZ2-2;Q8TCZ2-5	4;4;3;3;3;1	4;4;3;3;3;1	4;4;3;3;3;1	CD99 antigen-like protein 2	CD99L2	6	4	4	4	0	0	0	0	1	2	1	1	2	2	2	2	0	0	1	1	0	1	1	1	4	4	0	0	0	0	1	2	1	1	2	2	2	2	0	0	1	1	0
H0YD13;H0YDW7;H0YCV9;H0Y5E4;P16070-15;P16070-18;P16070-12;P16070-14;P16070-13;P16070-11;P16070-10;P16070-16;P16070-8;P16070-9;P16070-17;P16070-6;P16070-4;P16070-3;P16070-7;P16070-5;P16070;E9PKC6;H0YDX6;H0Y2P0;Q86UZ1;H0YD17;P16070-19	H0YD13;H0YDW7;H0YCV9;H0Y5E4;P16070-15;P16070-18;P16070-12;P16070-14;P16070-13;P16070-11;P16070-10;P16070-16;P16070-8;P16070-9;P16070-17;P16070-6;P16070-4;P16070-3;P16070-7;P16070-5;P16070;E9PKC6;H0YDX6;H0Y2P0;Q86UZ1;H0YD17;P16070-19	4;4;4;4;4;4;4;4;4;4;4;4;4;4;4;4;4;4;4;4;4;3;3;3;2;2;2	4;4;4;4;4;4;4;4;4;4;4;4;4;4;4;4;4;4;4;4;4;3;3;3;2;2;2	4;4;4;4;4;4;4;4;4;4;4;4;4;4;4;4;4;4;4;4;4;3;3;3;2;2;2	CD44 antigen	CD44	27	4	4	4	0	1	1	1	2	2	2	2	2	2	3	3	1	2	2	3	2	2	2	2	4	3	0	1	1	1	2	2	2	2	2	2	3	3	1	2	2	3	2
H0Y614;P61960;P61960-2	H0Y614;P61960	3;3;1	3;3;1	3;3;1	Ubiquitin-fold modifier 1	UFM1	3	3	3	3	0	0	0	0	0	0	1	1	0	0	2	0	0	0	2	1	1	1	3	3	0	2	0	0	0	0	0	0	1	1	0	0	2	0	0	0	2	1	1
H0Y755;M9MML0;P08637;C9JC71;A0A087WZR4;H0Y4U3;M9MML6;O75015	H0Y755;M9MML0;P08637	5;5;5;2;2;2;2;2	5;5;5;2;2;2;2;2	5;5;5;2;2;2;2;2	Low affinity immunoglobulin gamma Fc region receptor III-A	FCGR3A	8	5	5	5	0	1	1	0	0	0	0	1	1	1	1	0	0	0	2	0	1	2	1	1	2	3	0	1	1	0	0	0	0	1	1	1	1	0	0	0	2	0	1
H0Y7A7;P62158;E7ETZ0;E7EMB3;G3V361;Q96HY3;F8WBR5;M0QZ52;G3V479;G3V226	H0Y7A7;P62158;E7ETZ0;E7EMB3;G3V361;Q96HY3	9;9;8;8;5;5;4;4;4;3	7;7;6;6;5;5;2;2;2;3	7;7;6;6;5;5;2;2;2;3	Calmodulin	CALM2;CALM1	10	9	7	7	4	2	2	2	6	4	5	5	5	6	5	5	7	7	5	6	7	6	7	4	7	5	3	2	2	2	5	4	4	4	4	5	4	4	6	6	4	5	6
H0Y7T8;P49418-2;P49418	H0Y7T8;P49418-2;P49418	2;2;2	2;2;2	2;2;2	Amphiphysin	AMPH	3	2	2	2	0	0	0	0	1	1	0	0	0	0	0	0	0	0	0	0	0	0	0	0	1	1	0	0	0	0	1	1	0	0	0	0	0	0	0	0	0	0	0
H0Y9Y3;Q9UMS6;Q9UMS6-3;Q9UMS6-4;Q9UMS6-2	H0Y9Y3;Q9UMS6;Q9UMS6-3;Q9UMS6-4;Q9UMS6-2	2;2;2;2;2	2;2;2;2;2	2;2;2;2;2	Synaptopodin-2	SYNPO2	5	2	2	2	0	0	0	0	1	1	1	1	1	1	0	0	0	0	1	0	0	0	1	1	1	1	0	0	0	0	1	1	1	1	1	1	0	0	0	0	1	0	0
H0YAK0;H0YAH3;Q86SF2	H0YAK0;H0YAH3;Q86SF2	1;1;1	1;1;1	1;1;1	Polypeptide N-acetylgalactosaminyltransferase;N-acetylgalactosaminyltransferase 7	GALNT7	3	1	1	1	0	0	0	0	0	0	0	0	0	0	0	0	0	0	0	0	0	0	0	0	1	1	0	0	0	0	0	0	0	0	0	0	0	0	0	0	0	0	0
H0YCU9;Q01995;E9PJ32	H0YCU9;Q01995	6;6;2	6;6;2	6;6;2	Transgelin	TAGLN	3	6	6	6	0	0	0	0	0	0	2	3	0	0	0	0	0	0	0	0	0	0	1	0	0	3	0	0	0	0	0	0	2	3	0	0	0	0	0	0	0	0	0
H0YDD4;P10515	H0YDD4;P10515	2;2	2;2	2;2	Acetyltransferase component of pyruvate dehydrogenase complex;Dihydrolipoyllysine-residue acetyltransferase component of pyruvate dehydrogenase complex, mitochondrial	DLAT	2	2	2	2	0	0	0	0	0	0	1	1	0	0	0	0	0	0	0	0	0	0	1	1	1	2	0	0	0	0	0	0	1	1	0	0	0	0	0	0	0	0	0
H0YDE5	H0YDE5	2	2	2		KIAA1549L	1	2	2	2	0	0	0	0	0	0	1	1	1	1	0	0	1	0	0	0	0	1	0	0	1	0	0	0	0	0	0	0	1	1	1	1	0	0	1	0	0	0	0
H0YEX4;Q4KMG0-2;Q4KMG0;E9PN78	H0YEX4;Q4KMG0-2;Q4KMG0;E9PN78	2;2;2;1	2;2;2;1	2;2;2;1	Cell adhesion molecule-related/down-regulated by oncogenes	CDON	4	2	2	2	0	0	0	0	1	1	0	0	0	1	1	1	1	1	1	1	0	0	1	1	1	2	0	0	0	0	1	1	0	0	0	1	1	1	1	1	1	1	0
H0YGW8;F5H0Q0;J3QKP9;J3QQZ0;J3QLE4;Q6P1R4	H0YGW8;F5H0Q0;J3QKP9;J3QQZ0;J3QLE4;Q6P1R4	2;1;1;1;1;1	2;1;1;1;1;1	2;1;1;1;1;1	tRNA-dihydrouridine(16/17) synthase [NAD(P)(+)]-like	DUS1L	6	2	2	2	0	0	0	0	0	0	0	0	0	0	0	0	0	0	0	0	0	0	0	0	1	2	0	0	0	0	0	0	0	0	0	0	0	0	0	0	0	0	0
H0YIS1;P13942-8;Q4VXY6;P13942-6;P13942-7;P13942-4;P13942-5;P13942-2;P13942-3;P13942;A2AAS7	H0YIS1;P13942-8;Q4VXY6;P13942-6;P13942-7;P13942-4;P13942-5;P13942-2;P13942-3;P13942	8;8;7;7;7;7;7;7;7;7;2	8;8;7;7;7;7;7;7;7;7;2	8;8;7;7;7;7;7;7;7;7;2	Collagen alpha-2(XI) chain	COL11A2	11	8	8	8	0	0	0	0	0	0	1	2	3	2	2	2	3	3	3	4	1	1	1	1	5	5	0	0	0	0	0	0	1	2	3	2	2	2	3	3	3	4	1
H0YJB4;Q9UHC1-2;Q9UHC1	H0YJB4;Q9UHC1-2;Q9UHC1	1;1;1	1;1;1	1;1;1	DNA mismatch repair protein Mlh3	MLH3	3	1	1	1	0	0	0	0	0	0	0	0	0	0	0	0	0	0	0	0	0	0	0	0	0	1	0	0	0	0	0	0	0	0	0	0	0	0	0	0	0	0	0
H0YKS8;A0A087WUV5	H0YKS8	5;2	1;0	1;0		MFGE8	2	5	1	1	1	1	0	0	0	0	0	0	0	0	2	2	0	0	1	0	0	0	0	0	4	1	0	0	0	0	0	0	0	0	0	0	1	1	0	0	1	0	0
H0YKU1;H0YNJ8;Q9NYL9	H0YKU1;H0YNJ8;Q9NYL9	1;1;1	1;1;1	1;1;1	Tropomodulin-3	TMOD3	3	1	1	1	0	0	0	0	0	0	0	0	0	0	0	0	0	0	0	0	0	0	0	0	1	0	0	0	0	0	0	0	0	0	0	0	0	0	0	0	0	0	0
H0YL18;P61769;F5H6I0	H0YL18;P61769;F5H6I0	8;8;6	8;8;6	3;3;1	Beta-2-microglobulin;Beta-2-microglobulin;Beta-2-microglobulin form pI 5.3	B2M	3	8	8	3	2	2	2	2	3	3	4	5	5	5	6	5	6	6	6	6	4	5	6	5	7	7	2	2	2	2	3	3	4	5	5	5	6	5	6	6	6	6	4
H0YMZ1;H0YL69;P25789;H0YMA1;H0YN18;H0YLC2;H0YKT8;H0YMI6;P25789-2;H0YKS0;H0YMV3;H0YLS6	H0YMZ1;H0YL69;P25789;H0YMA1;H0YN18;H0YLC2;H0YKT8;H0YMI6;P25789-2;H0YKS0	6;6;6;5;5;4;4;4;4;3;2;2	6;6;6;5;5;4;4;4;4;3;2;2	6;6;6;5;5;4;4;4;4;3;2;2	Proteasome subunit alpha type;Proteasome subunit alpha type-4;Proteasome subunit beta type	PSMA4	12	6	6	6	3	2	0	1	0	1	0	0	4	4	2	1	4	4	2	1	3	3	0	0	6	3	3	2	0	1	0	1	0	0	4	4	2	1	4	4	2	1	3
H0YLF3	H0YLF3	6	1	1		B2M	1	6	1	1	2	2	2	2	2	2	3	4	4	5	6	4	4	4	4	4	3	4	4	3	4	5	0	0	0	0	0	0	0	0	0	1	1	0	0	0	0	0	0
J3KMZ9;H0YMD1;P01130-5;P01130;P01130-2;P01130-3;P01130-4	J3KMZ9;H0YMD1;P01130-5;P01130;P01130-2;P01130-3;P01130-4	4;4;4;4;3;3;2	4;4;4;4;3;3;2	4;4;4;4;3;3;2	Low-density lipoprotein receptor	LDLR	7	4	4	4	2	2	2	2	0	1	1	1	1	1	1	0	1	1	1	1	1	1	2	2	2	3	2	2	2	2	0	1	1	1	1	1	1	0	1	1	1	1	1
H0YN26;P39687;H7BZ09;O95626	H0YN26;P39687	3;3;1;1	3;3;1;1	3;3;1;1	Acidic leucine-rich nuclear phosphoprotein 32 family member A	ANP32A	4	3	3	3	0	0	0	0	0	0	0	1	0	2	0	0	1	2	1	0	0	0	2	2	1	1	0	0	0	0	0	0	0	1	0	2	0	0	1	2	1	0	0
H0YNA7;Q8TCT8	H0YNA7;Q8TCT8	2;2	2;2	2;2	Signal peptide peptidase-like 2A	SPPL2A	2	2	2	2	0	0	0	0	1	0	1	1	1	1	1	2	0	0	0	0	0	0	0	0	1	1	0	0	0	0	1	0	1	1	1	1	1	2	0	0	0	0	0
H0YNK6;Q06418;H0YN24	H0YNK6;Q06418	3;3;1	3;3;1	3;3;1	Receptor protein-tyrosine kinase;Tyrosine-protein kinase receptor TYRO3	TYRO3	3	3	3	3	0	0	0	0	0	1	0	0	0	0	1	1	1	1	1	0	1	1	2	2	3	2	0	0	0	0	0	1	0	0	0	0	1	1	1	1	1	0	1
H3BLU2;Q13449;F5H5G1;C9J5G3	H3BLU2;Q13449;F5H5G1;C9J5G3	7;7;6;4	7;7;6;4	7;7;6;4	Limbic system-associated membrane protein	LSAMP	4	7	7	7	0	0	0	1	1	1	1	1	1	1	0	2	2	2	1	2	2	0	0	0	0	5	0	0	0	1	1	1	1	1	1	1	0	2	2	2	1	2	2
H3BLZ8;Q92841	H3BLZ8;Q92841	1;1	1;1	1;1	Probable ATP-dependent RNA helicase DDX17	DDX17	2	1	1	1	0	0	0	0	0	0	0	0	0	0	0	0	0	0	0	0	0	0	0	1	0	0	0	0	0	0	0	0	0	0	0	0	0	0	0	0	0	0	0
H3BM42;Q92896;Q92896-3;Q92896-2	H3BM42;Q92896;Q92896-3;Q92896-2	2;2;2;2	2;2;2;2	2;2;2;2	Golgi apparatus protein 1	GLG1	4	2	2	2	1	1	0	0	0	0	1	1	2	2	1	1	0	0	0	0	0	0	0	0	1	1	1	1	0	0	0	0	1	1	2	2	1	1	0	0	0	0	0
H3BMB5;Q02223-2;Q02223	H3BMB5;Q02223-2;Q02223	1;1;1	1;1;1	1;1;1	Tumor necrosis factor receptor superfamily member 17	TNFRSF17	3	1	1	1	0	0	0	0	0	0	0	0	0	0	0	0	0	0	0	0	0	0	0	0	1	1	0	0	0	0	0	0	0	0	0	0	0	0	0	0	0	0	0
H3BMY1;Q6GPI1;P17538;H3BP92	H3BMY1;Q6GPI1;P17538;H3BP92	4;4;3;2	4;4;3;2	4;4;3;2	Chymotrypsinogen B2;Chymotrypsin B2 chain A;Chymotrypsin B2 chain B;Chymotrypsin B2 chain C;Chymotrypsinogen B;Chymotrypsin B chain A;Chymotrypsin B chain B;Chymotrypsin B chain C	CTRB2;CTRB1	4	4	4	4	2	1	2	1	3	2	0	0	0	0	0	0	0	0	0	0	1	0	0	0	4	2	2	1	2	1	3	2	0	0	0	0	0	0	0	0	0	0	1
H3BTK3;I3L3X8;H3BSW7;H3BUY4;H3BPY5;H3BNU9;Q9Y2V2	H3BTK3;I3L3X8;H3BSW7;H3BUY4;H3BPY5;H3BNU9;Q9Y2V2	2;2;2;2;2;2;2	2;2;2;2;2;2;2	2;2;2;2;2;2;2	Calcium-regulated heat stable protein 1	CARHSP1	7	2	2	2	0	0	0	0	0	0	1	1	1	0	0	0	0	0	0	0	0	0	2	1	0	1	0	0	0	0	0	0	1	1	1	0	0	0	0	0	0	0	0
H3BS10;H3BP20;P06865;H3BU85;H3BTD4;P06865-2;A0A087WUJ7	H3BS10;H3BP20;P06865;H3BU85;H3BTD4	17;17;17;9;9;6;2	17;17;17;9;9;6;2	17;17;17;9;9;6;2	Beta-hexosaminidase;Beta-hexosaminidase subunit alpha	HEXA	7	17	17	17	2	2	2	2	9	11	11	10	10	9	9	11	7	8	6	4	6	7	8	10	14	13	2	2	2	2	9	11	11	10	10	9	9	11	7	8	6	4	6
H3BRH0;Q9Y653-2;Q9Y653-3;Q9Y653;H3BSB8;H3BMF8;H3BUH2;H3BM73;H3BS94;H3BRZ4;H3BVA0;H3BMY9;H3BTH7;H3BRI7;H3BQZ1;H3BVD3;H3BUU6;H3BQ46;H3BP67;H3BNH4;H3BV52;H3BQW4;H3BTD2;H3BRB4;H3BSR1;H3BVE9;H3BQJ9;H3BNN3;H3BQ11;H3BPA6;H3BTK9;H3BSP5;H3BSN7;H3BV72;H3BRA1;H3BT88;H3BUI6;H3BRI2;H3BSF7;H3BSJ6;Q9Y653-5;Q9Y653-4	H3BRH0;Q9Y653-2;Q9Y653-3;Q9Y653;H3BSB8;H3BMF8;H3BUH2;H3BM73;H3BS94;H3BRZ4;H3BVA0;H3BMY9;H3BTH7;H3BRI7;H3BQZ1;H3BVD3;H3BUU6;H3BQ46;H3BP67;H3BNH4;H3BV52	3;3;3;3;2;2;2;2;2;2;2;2;2;2;2;2;2;2;2;2;2;1;1;1;1;1;1;1;1;1;1;1;1;1;1;1;1;1;1;1;1;1	3;3;3;3;2;2;2;2;2;2;2;2;2;2;2;2;2;2;2;2;2;1;1;1;1;1;1;1;1;1;1;1;1;1;1;1;1;1;1;1;1;1	3;3;3;3;2;2;2;2;2;2;2;2;2;2;2;2;2;2;2;2;2;1;1;1;1;1;1;1;1;1;1;1;1;1;1;1;1;1;1;1;1;1	G-protein coupled receptor 56;GPR56 N-terminal fragment;GPR56 C-terminal fragment	ADGRG1;GPR56	42	3	3	3	0	0	0	0	0	0	0	0	0	0	0	1	0	0	0	0	0	0	0	0	1	1	0	0	0	0	0	0	0	0	0	0	0	1	0	0	0	0	0
H3BSG2;O75309-4;O75309-2;O75309;J3QLA1;I3L418;H3BSV3;O75309-3	H3BSG2;O75309-4;O75309-2;O75309;J3QLA1;I3L418;H3BSV3;O75309-3	2;2;2;2;1;1;1;1	2;2;2;2;1;1;1;1	2;2;2;2;1;1;1;1	Cadherin-16	CDH16	8	2	2	2	0	0	0	0	0	0	0	0	0	0	1	1	0	0	0	0	0	0	0	0	1	2	0	0	0	0	0	0	0	0	0	0	1	1	0	0	0	0	0
H3BUV8;Q08397	H3BUV8;Q08397	2;2	2;2	2;2	Lysyl oxidase homolog 1	LOXL1	2	2	2	2	0	0	0	0	2	2	1	2	2	2	2	2	0	0	0	1	0	0	2	2	2	1	0	0	0	0	2	2	1	2	2	2	2	2	0	0	0	1	0
H7BY35;Q92736;Q92736-2	H7BY35;Q92736;Q92736-2	2;2;2	2;2;2	2;2;2	Ryanodine receptor 2	RYR2	3	2	2	2	1	0	1	0	0	1	1	1	1	0	0	1	0	0	0	0	0	1	1	1	0	0	1	0	1	0	0	1	1	1	1	0	0	1	0	0	0	0	0
H7BY64;Q96NZ9;Q96NZ9-3;Q96NZ9-2;Q96NZ9-4	H7BY64;Q96NZ9;Q96NZ9-3;Q96NZ9-2;Q96NZ9-4	4;4;4;3;3	4;4;4;3;3	4;4;4;3;3	Proline-rich acidic protein 1	PRAP1	5	4	4	4	1	1	0	0	1	1	1	1	1	0	0	0	0	0	0	0	1	1	2	1	3	4	1	1	0	0	1	1	1	1	1	0	0	0	0	0	0	0	1
H7BYD9;P19021-2;P19021-4;P19021-3;P19021-6;P19021;P19021-5	H7BYD9;P19021-2;P19021-4;P19021-3;P19021-6;P19021;P19021-5	4;4;4;4;4;4;4	4;4;4;4;4;4;4	4;4;4;4;4;4;4	Peptidyl-glycine alpha-amidating monooxygenase;Peptidylglycine alpha-hydroxylating monooxygenase;Peptidyl-alpha-hydroxyglycine alpha-amidating lyase	PAM	7	4	4	4	0	1	1	1	1	1	2	2	2	2	2	2	2	2	2	2	3	2	3	2	3	2	0	1	1	1	1	1	2	2	2	2	2	2	2	2	2	2	3
H7BZT5;O15231-4;O15231-7;O15231;O15231-3;O15231-8;O15231-6;H0Y704;O15231-2;O15231-9;O15231-5	H7BZT5;O15231-4;O15231-7;O15231;O15231-3;O15231-8;O15231-6;H0Y704;O15231-2	3;3;3;3;3;3;3;2;2;1;1	3;3;3;3;3;3;3;2;2;1;1	3;3;3;3;3;3;3;2;2;1;1	Zinc finger protein 185	ZNF185	11	3	3	3	0	0	0	0	0	0	1	1	1	1	0	0	0	0	0	2	0	0	2	1	0	0	0	0	0	0	0	0	1	1	1	1	0	0	0	0	0	2	0
H7C012;Q6P1J6-2;Q6P1J6-4;Q6P1J6;H7BYX7;Q6P1J6-3	H7C012;Q6P1J6-2;Q6P1J6-4;Q6P1J6;H7BYX7;Q6P1J6-3	5;5;5;5;4;4	5;5;5;5;4;4	5;5;5;5;4;4	Phospholipase B1, membrane-associated;Phospholipase A2;Lysophospholipase	PLB1	6	5	5	5	1	1	1	0	2	2	0	0	0	0	0	0	2	2	0	0	0	0	0	0	4	1	1	1	1	0	2	2	0	0	0	0	0	0	2	2	0	0	0
H7C0V4;H7C215;Q9BZR6	H7C0V4;H7C215;Q9BZR6	6;6;6	6;6;6	6;6;6	Reticulon-4 receptor	RTN4R	3	6	6	6	0	0	0	0	1	1	1	1	1	2	3	2	2	2	0	1	0	0	2	1	4	5	0	0	0	0	1	1	1	1	1	2	3	2	2	2	0	1	0
H7C1M3;P22894	H7C1M3;P22894	1;1	1;1	1;1	Neutrophil collagenase	MMP8	2	1	1	1	0	0	0	0	0	0	0	0	1	1	0	0	0	0	0	0	0	0	0	0	1	0	0	0	0	0	0	0	0	0	1	1	0	0	0	0	0	0	0
H7C2F2;A8MQT7;A0A096LP69;P14209-2;P14209;P14209-3	H7C2F2;A8MQT7;A0A096LP69;P14209-2;P14209	3;2;2;2;2;1	3;2;2;2;2;1	3;2;2;2;2;1	CD99 antigen	CD99	6	3	3	3	0	0	0	0	1	1	2	1	0	1	2	1	0	0	0	0	0	0	1	1	2	3	0	0	0	0	1	1	2	1	0	1	2	1	0	0	0	0	0
H7C367;Q15233-2;Q15233	H7C367;Q15233-2;Q15233	1;1;1	1;1;1	1;1;1	Non-POU domain-containing octamer-binding protein	NONO	3	1	1	1	0	0	0	0	0	0	0	0	0	0	0	0	0	0	0	0	0	0	1	0	0	0	0	0	0	0	0	0	0	0	0	0	0	0	0	0	0	0	0
H7C3T4;Q13162	H7C3T4;Q13162	6;6	3;3	3;3	Peroxiredoxin-4	PRDX4	2	6	3	3	3	3	3	2	0	0	0	0	0	0	1	2	4	4	2	1	2	1	0	0	6	3	2	2	2	1	0	0	0	0	0	0	0	0	2	2	1	0	1
H7C410;P35052;H7BZL4;H7C024	H7C410;P35052;H7BZL4;H7C024	2;2;1;1	2;2;1;1	1;1;1;0	Glypican-1;Secreted glypican-1	GPC1	4	2	2	1	0	0	0	0	1	1	2	2	1	1	1	2	0	0	0	1	0	0	1	1	1	2	0	0	0	0	1	1	2	2	1	1	1	2	0	0	0	1	0
H7C557;O75095-2;O75095	H7C557;O75095-2;O75095	1;1;1	1;1;1	1;1;1	Multiple epidermal growth factor-like domains protein 6	MEGF6	3	1	1	1	0	0	0	0	1	1	0	0	1	1	1	1	1	1	0	0	1	1	1	1	1	1	0	0	0	0	1	1	0	0	1	1	1	1	1	1	0	0	1
H9KV31;O15394-2;O15394	H9KV31;O15394-2;O15394	11;11;11	11;11;11	11;11;11	Neural cell adhesion molecule 2	NCAM2	3	11	11	11	0	0	1	0	5	4	8	7	8	7	6	5	3	3	5	5	3	5	6	6	8	7	0	0	1	0	5	4	8	7	8	7	6	5	3	3	5	5	3
H9KVD1;Q96QD9-4;Q96QD9	H9KVD1;Q96QD9-4;Q96QD9	1;1;1	1;1;1	1;1;1	UAP56-interacting factor	FYTTD1	3	1	1	1	0	0	0	0	0	0	0	0	1	1	0	1	0	0	0	1	0	1	1	0	0	0	0	0	0	0	0	0	0	0	1	1	0	1	0	0	0	1	0
I3L0A0;Q13404;Q13404-7;Q13404-2;Q13404-1;G3V2F7;Q13404-6;Q13404-8;E5RIF1;D6RG00	I3L0A0;Q13404;Q13404-7;Q13404-2;Q13404-1;G3V2F7;Q13404-6;Q13404-8	4;4;4;4;4;3;3;3;1;1	4;4;4;4;4;3;3;3;1;1	2;2;2;2;2;2;2;1;0;0	Ubiquitin-conjugating enzyme E2 variant 1	TMEM189-UBE2V1;UBE2V1	10	4	4	2	0	0	1	1	1	1	1	1	1	1	1	1	3	3	2	1	2	2	1	1	1	3	0	0	1	1	1	1	1	1	1	1	1	1	3	3	2	1	2
I3L170;P10636-3;P10636-2;P10636-4;P10636-6;P10636-5;P10636-7;P10636-8;P10636;P10636-9	I3L170;P10636-3;P10636-2;P10636-4;P10636-6;P10636-5;P10636-7;P10636-8;P10636;P10636-9	2;2;2;2;2;2;2;2;2;2	2;2;2;2;2;2;2;2;2;2	2;2;2;2;2;2;2;2;2;2	Microtubule-associated protein;Microtubule-associated protein tau	MAPT	10	2	2	2	0	0	1	0	0	0	0	0	0	0	0	0	0	0	1	1	1	1	0	0	1	1	0	0	1	0	0	0	0	0	0	0	0	0	0	0	1	1	1
I3L397;I3L504;P63241;P63241-2	I3L397;I3L504;P63241;P63241-2	2;2;2;2	2;2;2;2	2;2;2;2	Eukaryotic translation initiation factor 5A;Eukaryotic translation initiation factor 5A-1	EIF5A	4	2	2	2	0	0	0	0	1	1	1	1	1	1	1	2	0	0	1	0	1	1	2	2	1	0	0	0	0	0	1	1	1	1	1	1	1	2	0	0	1	0	1
I3L3E6;Q658N2	I3L3E6;Q658N2	2;2	2;2	2;2	WSC domain-containing protein 1	WSCD1	2	2	2	2	0	0	0	0	1	0	1	1	0	0	1	0	0	0	0	0	0	0	0	0	1	0	0	0	0	0	1	0	1	1	0	0	1	0	0	0	0	0	0
I3L3R5	I3L3R5	2	2	2	Coiled-coil domain-containing glutamate-rich protein 2	CCER2	1	2	2	2	0	0	0	0	0	0	0	0	0	0	0	0	0	0	0	0	0	0	0	0	1	2	0	0	0	0	0	0	0	0	0	0	0	0	0	0	0	0	0
J3KMX3;P02771	J3KMX3;P02771	28;28	28;28	25;25	Alpha-fetoprotein	AFP	2	28	28	25	2	2	4	5	17	19	23	23	20	16	14	15	20	19	20	22	21	20	22	22	20	27	2	2	4	5	17	19	23	23	20	16	14	15	20	19	20	22	21
J3KNB4;P49913	J3KNB4;P49913	7;7	7;7	7;7	Cathelicidin antimicrobial peptide;Antibacterial protein FALL-39;Antibacterial protein LL-37	CAMP	2	7	7	7	1	2	3	4	0	0	3	2	3	4	2	2	3	3	1	2	2	2	2	3	4	2	1	2	3	4	0	0	3	2	3	4	2	2	3	3	1	2	2
J3KNF4;O14618;E9PP76;E9PK03	J3KNF4;O14618;E9PP76	3;3;2;1	3;3;2;1	3;3;2;1	Copper chaperone for superoxide dismutase;Superoxide dismutase [Cu-Zn]	CCS	4	3	3	3	0	0	0	0	0	0	0	0	0	0	0	0	0	1	0	0	0	0	0	0	3	2	0	0	0	0	0	0	0	0	0	0	0	0	0	1	0	0	0
J3KNQ2;Q4ZHG4-2;Q4ZHG4	J3KNQ2;Q4ZHG4-2;Q4ZHG4	10;10;10	10;10;10	10;10;10	Fibronectin type III domain-containing protein 1	FNDC1	3	10	10	10	0	0	0	0	0	0	1	1	1	1	1	1	0	0	0	0	1	1	3	4	4	4	0	0	0	0	0	0	1	1	1	1	1	1	0	0	0	0	1
J3KNV4;Q13683-13;Q13683-9;Q13683-7;Q13683-3;Q13683-10;Q13683	J3KNV4;Q13683-13;Q13683-9;Q13683-7;Q13683-3;Q13683-10;Q13683	1;1;1;1;1;1;1	1;1;1;1;1;1;1	1;1;1;1;1;1;1	Integrin alpha-7;Integrin alpha-7 heavy chain;Integrin alpha-7 light chain;Integrin alpha-7 70 kDa form	ITGA7	7	1	1	1	0	0	0	0	0	0	1	1	1	1	1	1	0	0	0	0	0	0	1	1	1	0	0	0	0	0	0	0	1	1	1	1	1	1	0	0	0	0	0
J3KPA1;P54108;P54108-2;P54108-3;I3L0A1	J3KPA1;P54108;P54108-2;P54108-3;I3L0A1	5;5;5;5;3	5;5;5;5;3	5;5;5;5;3	Cysteine-rich secretory protein 3	CRISP3	5	5	5	5	0	0	0	0	0	0	0	0	0	0	0	0	3	3	2	1	1	1	1	2	5	2	0	0	0	0	0	0	0	0	0	0	0	0	3	3	2	1	1
J3KPQ0;P22455-2;P22455;D6R9V0;D6RG06;E7EWF4	J3KPQ0;P22455-2;P22455;D6R9V0;D6RG06;E7EWF4	3;3;3;2;2;2	2;2;2;2;2;2	2;2;2;2;2;2	Receptor protein-tyrosine kinase;Fibroblast growth factor receptor 4	FGFR4	6	3	2	2	0	0	0	0	0	0	0	0	0	0	2	1	0	0	0	0	0	0	1	1	2	1	0	0	0	0	0	0	0	0	0	0	2	1	0	0	0	0	0
J3KPS3;P04075;P04075-2;H3BQN4;H3BPS8;H3BUH7;H3BR04;H3BMQ8;H3BR68;H3BU78	J3KPS3;P04075;P04075-2;H3BQN4;H3BPS8;H3BUH7;H3BR04;H3BMQ8	20;20;19;18;13;11;11;10;6;6	20;20;19;18;13;11;11;10;6;6	18;18;17;16;11;11;11;10;6;6	Fructose-bisphosphate aldolase;Fructose-bisphosphate aldolase A	ALDOA	10	20	20	18	3	2	1	2	1	2	3	4	6	7	9	9	12	12	12	13	11	9	9	10	14	13	3	2	1	2	1	2	3	4	6	7	9	9	12	12	12	13	11
J3KQ69;P25205;P25205-2;Q7Z6P5	J3KQ69;P25205;P25205-2	3;3;3;1	3;3;3;1	3;3;3;1	DNA replication licensing factor MCM3	MCM3	4	3	3	3	0	0	2	1	0	0	0	0	0	0	0	0	0	0	0	0	0	0	0	1	1	0	0	0	2	1	0	0	0	0	0	0	0	0	0	0	0	0	0
J3KQA9;Q5JR59;Q5JR59-4;Q5JR59-3	J3KQA9;Q5JR59;Q5JR59-4;Q5JR59-3	2;2;1;1	2;2;1;1	2;2;1;1	Microtubule-associated tumor suppressor candidate 2	MTUS2	4	2	2	2	0	1	0	0	1	0	0	0	0	0	0	0	0	0	0	0	0	0	0	0	1	0	0	1	0	0	1	0	0	0	0	0	0	0	0	0	0	0	0
J3KQJ1;Q8NBJ7-2;Q8NBJ7;E9PBT8;J3QT17;C9JL30;H7C3B2;A8MXB9;C9J660;Q8NBJ7-5;E9PG02;F8WA42;Q8NBJ7-3	J3KQJ1;Q8NBJ7-2;Q8NBJ7;E9PBT8;J3QT17;C9JL30;H7C3B2;A8MXB9;C9J660;Q8NBJ7-5	3;3;3;2;2;2;2;2;2;2;1;1;1	3;3;3;2;2;2;2;2;2;2;1;1;1	3;3;3;2;2;2;2;2;2;2;1;1;1	Sulfatase-modifying factor 2	SUMF2	13	3	3	3	1	1	1	1	0	0	2	1	0	0	1	1	0	0	0	0	0	0	0	0	1	1	1	1	1	1	0	0	2	1	0	0	1	1	0	0	0	0	0
J3KRE2;J3KTF8;J3QQX2;P52565	J3KRE2;J3KTF8;J3QQX2;P52565	2;2;2;2	2;2;2;2	2;2;2;2	Rho GDP-dissociation inhibitor 1	ARHGDIA	4	2	2	2	0	0	0	0	0	0	0	0	0	0	0	1	2	2	1	0	1	1	0	0	1	0	0	0	0	0	0	0	0	0	0	0	0	1	2	2	1	0	1
J3QKW5;J3QLE6;J3KRI5;X6R3Y6;P55286;J3KTG8	J3QKW5;J3QLE6;J3KRI5;X6R3Y6;P55286;J3KTG8	9;9;9;9;9;6	8;8;8;8;8;5	8;8;8;8;8;5	Cadherin-8	CDH8	6	9	8	8	0	0	0	1	2	2	5	4	5	4	6	5	0	0	4	3	2	2	2	1	6	7	0	0	0	0	1	1	4	3	4	3	5	4	0	0	3	2	1
J3KS52;Q8TDQ1-3;Q8TDQ1-4;Q8TDQ1-2;Q8TDQ1-5;Q8TDQ1;Q8TDQ1-6	J3KS52;Q8TDQ1-3;Q8TDQ1-4;Q8TDQ1-2;Q8TDQ1-5;Q8TDQ1;Q8TDQ1-6	3;3;3;3;3;3;3	3;3;3;3;3;3;3	3;3;3;3;3;3;3	CMRF35-like molecule 1	CD300LF	7	3	3	3	0	0	0	0	0	0	0	0	0	0	0	1	1	1	0	0	0	0	0	0	2	1	0	0	0	0	0	0	0	0	0	0	0	1	1	1	0	0	0
J3KSH8;J3KT51;Q9UK76-3;Q9UK76;Q9UK76-2	J3KSH8;J3KT51;Q9UK76-3;Q9UK76;Q9UK76-2	1;1;1;1;1	1;1;1;1;1	1;1;1;1;1	Hematological and neurological expressed 1 protein;Hematological and neurological expressed 1 protein, N-terminally processed	HN1	5	1	1	1	0	0	0	0	0	1	1	0	0	0	0	0	0	0	0	0	0	0	1	1	0	0	0	0	0	0	0	1	1	0	0	0	0	0	0	0	0	0	0
J3QKX5;Q16820;J3KRK1	J3QKX5;Q16820	5;5;2	5;5;2	5;5;2	Metalloendopeptidase;Meprin A subunit beta	MEP1B	3	5	5	5	1	0	0	0	1	0	0	0	0	0	0	0	1	2	0	0	0	0	0	0	4	0	1	0	0	0	1	0	0	0	0	0	0	0	1	2	0	0	0
J3QLM0;P09564	J3QLM0;P09564	2;2	2;2	2;2	T-cell antigen CD7	CD7	2	2	2	2	0	0	0	0	1	1	1	1	1	1	1	1	1	1	1	1	1	1	1	1	2	1	0	0	0	0	1	1	1	1	1	1	1	1	1	1	1	1	1
J3QQU6;J3KSN0;J3QKK2;J3KTR4;Q8WVN6	J3QQU6;J3KSN0;J3QKK2;J3KTR4;Q8WVN6	3;2;2;2;2	3;2;2;2;2	3;2;2;2;2	Secreted and transmembrane protein 1	SECTM1	5	3	3	3	0	0	0	0	1	1	1	1	1	1	1	1	1	1	1	1	0	1	1	1	2	2	0	0	0	0	1	1	1	1	1	1	1	1	1	1	1	1	0
J3QQX6;J3QRQ1;J3QRT5;P13598;J3QQR8;J3QKR4	J3QQX6;J3QRQ1;J3QRT5;P13598;J3QQR8;J3QKR4	5;5;5;5;4;4	5;5;5;5;4;4	5;5;5;5;4;4	Intercellular adhesion molecule 2	ICAM2	6	5	5	5	0	0	0	0	2	2	2	2	2	2	2	1	2	1	2	2	2	2	3	3	2	5	0	0	0	0	2	2	2	2	2	2	2	1	2	1	2	2	2
J3QSV6;O76021	J3QSV6;O76021	1;1	1;1	1;1	Ribosomal L1 domain-containing protein 1	RSL1D1	2	1	1	1	0	0	0	0	0	0	0	1	1	1	1	1	1	1	1	1	1	1	1	1	0	0	0	0	0	0	0	0	0	1	1	1	1	1	1	1	1	1	1
K4DIA0;O75144;O75144-2;A0A087X1L8;O75144-3	K4DIA0;O75144;O75144-2	4;4;4;1;1	4;4;4;1;1	4;4;4;1;1	ICOS ligand	ICOSLG	5	4	4	4	0	0	0	0	2	2	1	1	2	3	3	1	0	0	1	0	1	1	2	0	4	4	0	0	0	0	2	2	1	1	2	3	3	1	0	0	1	0	1
K7EIK7;O95834;O95834-2;O95834-3;C9JRL6;K7ERY9;K7EKG3;K7EKU5;K7ERR9;K7ERR2;K7EIM1;K7EQR0;K7EII6;Q6ZMW3-2;Q6ZMW3	K7EIK7;O95834;O95834-2;O95834-3;C9JRL6;K7ERY9;K7EKG3;K7EKU5	4;4;4;4;3;2;2;2;1;1;1;1;1;1;1	4;4;4;4;3;2;2;2;1;1;1;1;1;1;1	3;3;3;3;2;1;2;1;1;0;0;0;1;0;0	Echinoderm microtubule-associated protein-like 2	EML2	15	4	4	3	0	0	0	0	0	0	0	0	0	0	0	0	1	1	0	0	0	0	1	1	4	0	0	0	0	0	0	0	0	0	0	0	0	0	1	1	0	0	0
K7EIS8;O95897;K7EKW2	K7EIS8;O95897;K7EKW2	2;2;1	2;2;1	2;2;1	Noelin-2	OLFM2	3	2	2	2	0	0	0	0	0	0	0	0	0	0	1	0	0	0	0	0	0	0	0	0	1	0	0	0	0	0	0	0	0	0	0	0	1	0	0	0	0	0	0
K7EJ25;K7ERI4;K7EPH3;Q9UK23-3;Q9UK23-2;Q9UK23	K7EJ25;K7ERI4;K7EPH3;Q9UK23-3;Q9UK23-2;Q9UK23	1;1;1;1;1;1	1;1;1;1;1;1	1;1;1;1;1;1	N-acetylglucosamine-1-phosphodiester alpha-N-acetylglucosaminidase	NAGPA	6	1	1	1	0	0	0	0	0	0	1	1	0	0	0	0	0	0	0	0	0	0	0	0	0	1	0	0	0	0	0	0	1	1	0	0	0	0	0	0	0	0	0
K7EJ51;Q9UHD8-3;Q9UHD8-7;Q9UHD8-2;Q9UHD8-5;Q9UHD8;K7ERG1;K7ER14;K7EJL9	K7EJ51;Q9UHD8-3;Q9UHD8-7;Q9UHD8-2;Q9UHD8-5;Q9UHD8;K7ERG1;K7ER14;K7EJL9	2;2;2;2;2;2;1;1;1	2;2;2;2;2;2;1;1;1	2;2;2;2;2;2;1;1;1	Septin-9	2016-09-09	9	2	2	2	0	0	0	0	1	1	0	0	0	1	1	1	0	0	0	0	0	0	2	1	0	1	0	0	0	0	1	1	0	0	0	1	1	1	0	0	0	0	0
K7EL99;K7EK42;Q99426;K7EP07;Q99426-2	K7EL99;K7EK42;Q99426;K7EP07;Q99426-2	2;2;2;1;1	2;2;2;1;1	2;2;2;1;1	Tubulin-folding cofactor B	TBCB	5	2	2	2	0	0	0	0	1	1	0	0	1	0	1	1	0	0	0	0	0	0	2	2	1	1	0	0	0	0	1	1	0	0	1	0	1	1	0	0	0	0	0
K7EKE8	K7EKE8	10	1	1		PVRL2	1	10	1	1	2	3	4	2	6	7	5	5	7	6	6	7	4	5	4	6	6	6	9	7	10	9	0	0	0	0	0	0	0	0	0	0	0	1	0	0	0	0	1
K7EKI0;Q92817	K7EKI0;Q92817	7;7	7;7	7;7	Envoplakin	EVPL	2	7	7	7	0	0	0	0	0	0	0	0	0	0	0	0	2	3	1	2	2	1	0	1	1	2	0	0	0	0	0	0	0	0	0	0	0	0	2	3	1	2	2
K7EKI8;O60437;K7EQ71	K7EKI8;O60437;K7EQ71	25;25;20	25;25;20	25;25;20	Periplakin	PPL	3	25	25	25	1	1	1	0	0	0	0	0	0	0	0	0	9	9	10	12	11	12	3	1	9	9	1	1	1	0	0	0	0	0	0	0	0	0	9	9	10	12	11
K7ER39;K7EL96;K7ERZ3;O60664-4;O60664-3;O60664	K7ER39;K7EL96;K7ERZ3;O60664-4;O60664-3;O60664	1;1;1;1;1;1	1;1;1;1;1;1	1;1;1;1;1;1	Perilipin-3	PLIN3	6	1	1	1	0	0	0	0	0	0	0	0	0	0	0	0	0	0	0	1	0	0	0	1	0	0	0	0	0	0	0	0	0	0	0	0	0	0	0	0	0	1	0
K7ELL7;P14314-2;P14314;K7EPW7;K7EKX1;K7EJ70	K7ELL7;P14314-2;P14314	9;9;9;3;1;1	9;9;9;3;1;1	9;9;9;3;1;1	Glucosidase 2 subunit beta	PRKCSH	6	9	9	9	1	0	2	2	3	3	3	4	3	3	6	5	2	2	3	3	4	3	4	5	6	7	1	0	2	2	3	3	3	4	3	3	6	5	2	2	3	3	4
K7EN53;K7EQC2;Q9UHB9-4;Q9UHB9-2;Q9UHB9	K7EN53;K7EQC2;Q9UHB9-4;Q9UHB9-2;Q9UHB9	1;1;1;1;1	1;1;1;1;1	1;1;1;1;1	Signal recognition particle subunit SRP68	SRP68	5	1	1	1	0	0	0	0	0	0	0	0	0	0	0	0	0	0	0	0	0	0	0	0	1	1	0	0	0	0	0	0	0	0	0	0	0	0	0	0	0	0	0
K7ENM3;Q9H2A9	K7ENM3;Q9H2A9	1;1	1;1	1;1	Carbohydrate sulfotransferase 8	CHST8	2	1	1	1	0	0	0	0	1	1	1	1	0	1	1	1	0	0	1	1	0	0	1	1	1	0	0	0	0	0	1	1	1	1	0	1	1	1	0	0	1	1	0
K7EPB7;O43396;K7EKG2;K7ER96	K7EPB7;O43396;K7EKG2;K7ER96	2;2;1;1	2;2;1;1	2;2;1;1	Thioredoxin-like protein 1	TXNL1	4	2	2	2	0	0	0	0	1	1	1	1	0	0	0	0	0	0	0	0	0	0	1	1	1	0	0	0	0	0	1	1	1	1	0	0	0	0	0	0	0	0	0
K7EPJ4;Q8IUL8	K7EPJ4;Q8IUL8	24;24	24;24	24;24	Cartilage intermediate layer protein 2;Cartilage intermediate layer protein 2 C1;Cartilage intermediate layer protein 2 C2	CILP2	2	24	24	24	0	0	0	0	9	8	12	13	17	16	20	17	11	13	15	13	7	6	14	10	17	19	0	0	0	0	9	8	12	13	17	16	20	17	11	13	15	13	7
K7EPS5;P07306-2;P07306;I3L129;I3L2S9;J3QSZ2	K7EPS5;P07306-2;P07306;I3L129;I3L2S9;J3QSZ2	2;2;2;1;1;1	2;2;2;1;1;1	2;2;2;1;1;1	Asialoglycoprotein receptor 1	ASGR1	6	2	2	2	0	0	0	0	0	0	1	1	0	0	0	0	0	0	0	0	0	0	0	0	1	2	0	0	0	0	0	0	1	1	0	0	0	0	0	0	0	0	0
Q6P163;K7ER74;P02655	Q6P163;K7ER74;P02655	3;3;3	3;3;3	2;2;2	Apolipoprotein C-II;Proapolipoprotein C-II	APOC2;APOC4-APOC2	3	3	3	2	0	0	0	1	3	3	3	3	2	2	1	2	1	1	3	3	3	3	3	2	2	2	0	0	0	1	3	3	3	3	2	2	1	2	1	1	3	3	3
K7ERG9;P00746	K7ERG9;P00746	9;9	9;9	9;9	Complement factor D	CFD	2	9	9	9	0	0	1	2	0	0	1	1	0	0	0	0	4	3	0	0	1	1	0	0	5	6	0	0	1	2	0	0	1	1	0	0	0	0	4	3	0	0	1
K7ERT7;Q99536-3;Q99536	K7ERT7;Q99536-3;Q99536	1;1;1	1;1;1	1;1;1	Synaptic vesicle membrane protein VAT-1 homolog	VAT1	3	1	1	1	0	0	0	0	0	0	0	0	0	0	0	0	0	0	0	0	0	0	1	0	0	1	0	0	0	0	0	0	0	0	0	0	0	0	0	0	0	0	0
K7ERX7;P25705-3;P25705;K7EK77;P25705-2;K7ESA0;K7EQH4;K7EJP1;K7ENJ4	K7ERX7;P25705-3;P25705;K7EK77;P25705-2;K7ESA0;K7EQH4;K7EJP1	4;4;4;3;3;2;2;2;1	4;4;4;3;3;2;2;2;1	4;4;4;3;3;2;2;2;1	ATP synthase subunit alpha, mitochondrial	ATP5A1	9	4	4	4	0	1	0	0	0	0	1	1	0	1	0	0	0	0	0	0	0	0	2	2	1	2	0	1	0	0	0	0	1	1	0	1	0	0	0	0	0	0	0
K7ES54;O95633-2;O95633;A0A087X1Q2;K7EM71;A0A087WTD3	K7ES54;O95633-2;O95633;A0A087X1Q2	7;7;7;4;1;1	7;7;7;4;1;1	7;7;7;4;1;1	Follistatin-related protein 3	FSTL3	6	7	7	7	0	1	3	1	1	1	0	0	2	2	2	2	3	5	3	3	1	1	2	2	2	5	0	1	3	1	1	1	0	0	2	2	2	2	3	5	3	3	1
K7ESC2;Q9H665;K7ES44;S4R3Z9;K7EL86;Q9H665-2	K7ESC2;Q9H665;K7ES44	4;4;3;1;1;1	4;4;3;1;1;1	4;4;3;1;1;1	IGF-like family receptor 1	IGFLR1	6	4	4	4	0	0	0	1	1	1	1	1	1	2	2	1	1	1	1	1	1	1	1	1	2	2	0	0	0	1	1	1	1	1	1	2	2	1	1	1	1	1	1
M0QY80;M0QXB5;O95571	M0QY80;M0QXB5;O95571	1;1;1	1;1;1	1;1;1	Persulfide dioxygenase ETHE1, mitochondrial	ETHE1	3	1	1	1	0	0	0	0	0	0	0	0	0	0	0	0	0	0	0	0	1	1	0	0	0	0	0	0	0	0	0	0	0	0	0	0	0	0	0	0	0	0	1
M0QXH0;Q99757	M0QXH0;Q99757	1;1	1;1	1;1	Thioredoxin, mitochondrial	TXN2	2	1	1	1	0	0	0	0	0	0	0	0	0	0	0	0	0	0	0	0	0	0	1	0	1	0	0	0	0	0	0	0	0	0	0	0	0	0	0	0	0	0	0
M0QYD1;O76036-4;O76036-5;O76036-3;O76036-2;O76036-6;O76036	M0QYD1;O76036-4;O76036-5;O76036-3;O76036-2;O76036-6;O76036	1;1;1;1;1;1;1	1;1;1;1;1;1;1	1;1;1;1;1;1;1	Natural cytotoxicity triggering receptor 1	NCR1	7	1	1	1	0	0	0	0	0	0	0	0	0	0	0	0	0	0	0	0	0	0	0	0	1	1	0	0	0	0	0	0	0	0	0	0	0	0	0	0	0	0	0
M0QZ47	M0QZ47	1	1	1		ZNF429	1	1	1	1	0	0	0	0	1	0	0	0	0	0	1	0	0	0	0	0	0	0	0	1	0	0	0	0	0	0	1	0	0	0	0	0	1	0	0	0	0	0	0
X6RB12;M0R0P0;M0QZG5;Q9NNX6-8;Q9NNX6-3;Q9NNX6-11;Q9NNX6-7;Q9NNX6-6;Q9NNX6-10;Q9NNX6-5;Q9NNX6;Q9NNX6-12;Q9NNX6-2;Q9NNX6-4	X6RB12;M0R0P0;M0QZG5;Q9NNX6-8;Q9NNX6-3;Q9NNX6-11;Q9NNX6-7;Q9NNX6-6;Q9NNX6-10;Q9NNX6-5;Q9NNX6;Q9NNX6-12;Q9NNX6-2	4;4;4;4;4;4;4;4;4;4;4;3;3;1	4;4;4;4;4;4;4;4;4;4;4;3;3;1	4;4;4;4;4;4;4;4;4;4;4;3;3;1	CD209 antigen	CD209	14	4	4	4	0	0	0	0	3	3	3	3	4	4	4	4	2	2	3	3	3	3	4	4	3	3	0	0	0	0	3	3	3	3	4	4	4	4	2	2	3	3	3
M0QZL2	M0QZL2	1	1	1		MEGF8	1	1	1	1	0	0	0	0	0	0	0	0	1	1	1	0	0	0	0	0	0	0	0	0	1	0	0	0	0	0	0	0	0	0	1	1	1	0	0	0	0	0	0
V9H0X6;M0R081;Q9Y240	V9H0X6;M0R081;Q9Y240	1;1;1	1;1;1	1;1;1	C-type lectin domain family 11 member A	CLEC11A	3	1	1	1	0	0	0	0	0	0	0	0	0	0	0	0	0	0	0	0	0	0	0	1	1	0	0	0	0	0	0	0	0	0	0	0	0	0	0	0	0	0	0
M0R210;P62249;M0QX76;M0R1M5;M0R3H0;A0A087WZ27;Q6IPX4	M0R210;P62249;M0QX76;M0R1M5;M0R3H0;A0A087WZ27;Q6IPX4	2;2;1;1;1;1;1	2;2;1;1;1;1;1	2;2;1;1;1;1;1	40S ribosomal protein S16	RPS16;ZNF90	7	2	2	2	1	1	0	0	0	0	0	0	0	0	0	0	0	0	1	1	0	0	0	0	1	0	1	1	0	0	0	0	0	0	0	0	0	0	0	0	1	1	0
M0R2G0;Q9NT99;Q9HCJ2;Q9HBW1	M0R2G0;Q9NT99	4;4;1;1	4;4;1;1	4;4;1;1	Leucine-rich repeat-containing protein 4B	LRRC4B	4	4	4	4	0	0	0	0	0	0	0	1	0	0	0	0	0	0	0	0	0	0	0	0	0	3	0	0	0	0	0	0	0	1	0	0	0	0	0	0	0	0	0
O00115-2;O00115;K7ENE5	O00115-2;O00115;K7ENE5	4;4;2	4;4;2	4;4;2	Deoxyribonuclease-2-alpha	DNASE2	3	4	4	4	1	1	1	0	2	2	1	1	1	1	1	1	2	2	1	1	1	1	2	1	3	3	1	1	1	0	2	2	1	1	1	1	1	1	2	2	1	1	1
O00144	O00144	1	1	1	Frizzled-9	FZD9	1	1	1	1	0	0	0	0	0	0	0	0	0	1	0	1	0	0	0	0	0	0	0	0	1	0	0	0	0	0	0	0	0	0	0	1	0	1	0	0	0	0	0
O00151	O00151	2	2	2	PDZ and LIM domain protein 1	PDLIM1	1	2	2	2	0	0	0	0	0	0	0	0	0	0	0	0	0	0	0	0	0	0	1	1	1	0	0	0	0	0	0	0	0	0	0	0	0	0	0	0	0	0	0
O00187-2;O00187	O00187-2;O00187	11;9	11;9	11;9	Mannan-binding lectin serine protease 2;Mannan-binding lectin serine protease 2 A chain;Mannan-binding lectin serine protease 2 B chain	MASP2	2	11	11	11	1	1	2	2	5	5	6	6	7	7	8	7	7	7	6	6	8	8	7	6	9	9	1	1	2	2	5	5	6	6	7	7	8	7	7	7	6	6	8
O00241;H3BRP9;H3BV43;H3BML4;H9KV29;O00241-2;H3BUW0	O00241;H3BRP9;H3BV43;H3BML4;H9KV29;O00241-2	11;6;6;6;6;6;3	7;2;2;2;2;2;3	6;2;2;2;2;2;2	Signal-regulatory protein beta-1	SIRPB1	7	11	7	6	1	1	2	2	3	5	7	6	4	6	6	5	3	4	2	3	4	5	5	6	8	7	0	0	0	1	3	4	4	4	2	4	4	4	2	3	2	2	2
O00264;O00264-2;U3KQM0;O15173;O15173-2	O00264;O00264-2	7;5;1;1;1	7;5;1;1;1	7;5;1;1;1	Membrane-associated progesterone receptor component 1	PGRMC1	5	7	7	7	0	0	0	1	2	1	2	2	2	1	4	1	2	2	1	2	3	3	6	6	4	3	0	0	0	1	2	1	2	2	2	1	4	1	2	2	1	2	3
O00267-2;O00267	O00267-2;O00267	3;3	3;3	3;3	Transcription elongation factor SPT5	SUPT5H	2	3	3	3	0	0	0	0	1	1	1	1	1	1	1	1	0	0	0	0	0	0	1	1	3	1	0	0	0	0	1	1	1	1	1	1	1	1	0	0	0	0	0
O00299	O00299	5	5	5	Chloride intracellular channel protein 1	CLIC1	1	5	5	5	1	1	1	0	0	1	1	1	2	2	1	0	0	0	1	1	0	0	0	0	5	2	1	1	1	0	0	1	1	1	2	2	1	0	0	0	1	1	0
O00322;O00322-2	O00322;O00322-2	3;3	3;3	3;3	Uroplakin-1a	UPK1A	2	3	3	3	0	0	0	0	1	0	0	0	3	1	0	0	0	0	0	0	0	0	0	0	2	0	0	0	0	0	1	0	0	0	3	1	0	0	0	0	0	0	0
O00391;O00391-2;A8MXT8;H0Y5Z8	O00391;O00391-2	20;18;2;1	20;18;2;1	20;18;2;1	Sulfhydryl oxidase 1	QSOX1	4	20	20	20	4	4	5	4	8	8	11	11	8	10	10	13	8	8	9	9	8	9	7	7	16	15	4	4	5	4	8	8	11	11	8	10	10	13	8	8	9	9	8
O00462;E9PFW2;Q5T6H3;Q5T6H2	O00462;E9PFW2	19;14;1;1	19;14;1;1	18;13;0;0	Beta-mannosidase	MANBA	4	19	19	18	4	5	5	2	7	7	14	13	6	4	3	3	5	5	4	3	3	3	4	3	14	12	4	5	5	2	7	7	14	13	6	4	3	3	5	5	4	3	3
O00468-6;O00468-3;A0A087X208;O00468-2;O00468-5;O00468-4;O00468-7;O00468;H0Y5U1	O00468-6;O00468-3;A0A087X208;O00468-2;O00468-5;O00468-4;O00468-7;O00468	27;27;26;26;26;26;26;26;5	27;27;26;26;26;26;26;26;5	27;27;26;26;26;26;26;26;5	Agrin;Agrin N-terminal 110 kDa subunit;Agrin C-terminal 110 kDa subunit;Agrin C-terminal 90 kDa fragment;Agrin C-terminal 22 kDa fragment	AGRN	9	27	27	27	5	4	8	6	10	10	8	9	9	9	9	9	10	7	8	7	7	8	7	7	17	20	5	4	8	6	10	10	8	9	9	9	9	9	10	7	8	7	7
O00499-9;O00499-10;O00499-7;O00499-8;O00499-4;O00499-6;O00499-11;O00499-3;O00499-2;O00499-5;O00499	O00499-9;O00499-10;O00499-7;O00499-8;O00499-4;O00499-6;O00499-11;O00499-3;O00499-2;O00499-5;O00499	4;4;4;4;4;4;4;4;4;4;4	4;4;4;4;4;4;4;4;4;4;4	4;4;4;4;4;4;4;4;4;4;4	Myc box-dependent-interacting protein 1	BIN1	11	4	4	4	0	0	0	0	1	2	2	2	2	1	1	1	1	1	0	1	2	1	3	3	2	2	0	0	0	0	1	2	2	2	2	1	1	1	1	1	0	1	2
O00526	O00526	3	3	3	Uroplakin-2	UPK2	1	3	3	3	0	0	0	0	1	1	1	0	1	3	1	1	0	0	0	0	0	0	0	0	2	0	0	0	0	0	1	1	1	0	1	3	1	1	0	0	0	0	0
O00534	O00534	1	1	1	von Willebrand factor A domain-containing protein 5A	VWA5A	1	1	1	1	0	0	0	0	0	0	0	0	0	0	0	0	0	0	0	0	0	0	0	0	1	0	0	0	0	0	0	0	0	0	0	0	0	0	0	0	0	0	0
O00548;O00548-2	O00548;O00548-2	3;2	3;2	3;2	Delta-like protein 1	DLL1	2	3	3	3	0	0	0	0	0	0	0	0	1	0	0	0	0	1	0	0	0	0	0	0	1	0	0	0	0	0	0	0	0	0	1	0	0	0	0	1	0	0	0
O00560;O00560-3;B4DHN5;E9PBU7	O00560;O00560-3;B4DHN5;E9PBU7	7;6;5;5	7;6;5;5	1;1;0;0	Syntenin-1	SDCBP	4	7	7	1	1	0	0	0	6	3	4	4	1	2	3	4	0	1	4	3	1	0	1	2	4	6	1	0	0	0	6	3	4	4	1	2	3	4	0	1	4	3	1
O00560-2;G5EA09	O00560-2;G5EA09	7;5	1;1	1;1	Syntenin-1	SDCBP	2	7	1	1	0	0	0	0	6	3	3	3	1	2	2	3	0	0	3	2	0	0	0	1	3	6	0	0	0	0	1	1	0	0	0	0	0	0	0	0	0	0	0
O00571-2;O15523-2;O15523;O00571	O00571-2;O15523-2;O15523;O00571	1;1;1;1	1;1;1;1	1;1;1;1	ATP-dependent RNA helicase DDX3X;ATP-dependent RNA helicase DDX3Y	DDX3X;DDX3Y	4	1	1	1	1	1	0	0	0	0	0	0	0	0	0	0	0	0	0	0	0	0	0	0	0	0	1	1	0	0	0	0	0	0	0	0	0	0	0	0	0	0	0
O00592-2;O00592	O00592-2;O00592	4;4	4;4	4;4	Podocalyxin	PODXL	2	4	4	4	0	0	0	0	2	1	1	1	2	2	1	2	2	2	1	1	3	3	2	2	2	2	0	0	0	0	2	1	1	1	2	2	1	2	2	2	1	1	3
O00754-2;O00754;M0QZ24;M0R174;M0QYZ1;M0R2P5	O00754-2;O00754	9;9;4;1;1;1	9;9;4;1;1;1	9;9;4;1;1;1	Lysosomal alpha-mannosidase;Lysosomal alpha-mannosidase A peptide;Lysosomal alpha-mannosidase B peptide;Lysosomal alpha-mannosidase C peptide;Lysosomal alpha-mannosidase D peptide;Lysosomal alpha-mannosidase E peptide	MAN2B1	6	9	9	9	3	2	2	1	3	3	3	2	4	3	4	3	3	3	2	2	2	3	3	4	8	6	3	2	2	1	3	3	3	2	4	3	4	3	3	3	2	2	2
O14493;O95484;P56747;O15551	O14493;O95484;P56747;O15551	1;1;1;1	1;1;1;1	1;1;1;1	Claudin-4;Claudin-9;Claudin-6;Claudin-3	CLDN4;CLDN9;CLDN6;CLDN3	4	1	1	1	0	0	0	0	0	0	0	0	0	0	0	0	0	0	0	0	1	1	0	0	1	1	0	0	0	0	0	0	0	0	0	0	0	0	0	0	0	0	1
O14498;H0YL90;H0YN67	O14498;H0YL90;H0YN67	8;6;5	8;6;5	8;6;5	Immunoglobulin superfamily containing leucine-rich repeat protein	ISLR	3	8	8	8	3	2	3	3	5	5	4	3	5	7	7	6	4	4	4	4	4	5	6	6	8	7	3	2	3	3	5	5	4	3	5	7	7	6	4	4	4	4	4
O14556	O14556	2	1	1	Glyceraldehyde-3-phosphate dehydrogenase, testis-specific	GAPDHS	1	2	1	1	2	2	0	0	0	0	0	1	1	1	0	1	1	1	1	1	1	1	0	0	2	2	1	1	0	0	0	0	0	0	0	0	0	0	0	0	0	0	0
O14558;K7EP04	O14558;K7EP04	2;1	2;1	2;1	Heat shock protein beta-6	HSPB6	2	2	2	2	0	0	0	0	0	0	0	0	0	0	0	0	1	0	0	0	0	0	1	1	0	1	0	0	0	0	0	0	0	0	0	0	0	0	1	0	0	0	0
O14594	O14594	3	2	2	Neurocan core protein	NCAN	1	3	2	2	0	0	0	0	0	0	0	0	1	1	2	1	1	1	0	1	1	1	1	1	2	1	0	0	0	0	0	0	0	0	0	0	1	1	1	1	0	1	1
O14638;F8W6H5	O14638	5;2	5;2	5;2	Ectonucleotide pyrophosphatase/phosphodiesterase family member 3;Alkaline phosphodiesterase I;Nucleotide pyrophosphatase	ENPP3	2	5	5	5	1	2	0	0	0	0	0	0	0	0	0	0	2	1	0	0	2	2	0	0	4	1	1	2	0	0	0	0	0	0	0	0	0	0	2	1	0	0	2
O14672;O14672-2;C9J9B4	O14672;O14672-2	6;3;1	6;3;1	6;3;1	Disintegrin and metalloproteinase domain-containing protein 10	ADAM10	3	6	6	6	0	0	0	0	0	0	0	0	0	0	0	0	2	1	0	0	0	0	2	1	1	2	0	0	0	0	0	0	0	0	0	0	0	0	2	1	0	0	0
O14745;J3QRP6;O14745-2	O14745;J3QRP6	5;4;2	5;4;2	5;4;2	Na(+)/H(+) exchange regulatory cofactor NHE-RF1	SLC9A3R1	3	5	5	5	0	1	0	0	2	1	0	0	1	1	3	3	1	0	0	0	1	2	1	1	2	3	0	1	0	0	2	1	0	0	1	1	3	3	1	0	0	0	1
O14773;O14773-2;E7EV34	O14773	11;5;4	11;5;4	11;5;4	Tripeptidyl-peptidase 1	TPP1	3	11	11	11	2	1	1	1	3	3	5	5	5	3	4	2	2	1	2	1	2	0	0	1	10	9	2	1	1	1	3	3	5	5	5	3	4	2	2	1	2	1	2
O14818;O14818-2;H0Y586;O14818-4;Q8TAA3-2;Q8TAA3-5;Q8TAA3;A0A087WYS6;F5GY34	O14818;O14818-2;H0Y586	9;6;5;4;4;4;4;3;1	9;6;5;4;4;4;4;3;1	9;6;5;4;4;4;4;3;1	Proteasome subunit alpha type-7	PSMA7	9	9	9	9	2	2	1	1	0	0	0	0	2	2	3	4	5	5	2	2	3	3	0	0	8	1	2	2	1	1	0	0	0	0	2	2	3	4	5	5	2	2	3
O14917-2;O14917	O14917-2;O14917	3;3	2;2	2;2	Protocadherin-17	PCDH17	2	3	2	2	0	0	0	0	0	0	0	0	1	1	2	2	0	0	1	1	0	0	0	0	1	3	0	0	0	0	0	0	0	0	0	0	1	1	0	0	0	0	0
O15031;A6QRH1;E2PU09	O15031;A6QRH1;E2PU09	2;1;1	2;1;1	2;1;1	Plexin-B2	PLXNB2	3	2	2	2	0	0	0	0	0	0	0	0	0	0	0	0	0	0	0	0	0	0	0	1	1	1	0	0	0	0	0	0	0	0	0	0	0	0	0	0	0	0	0
O15072	O15072	3	3	3	A disintegrin and metalloproteinase with thrombospondin motifs 3	ADAMTS3	1	3	3	3	0	0	0	0	1	1	2	2	1	1	2	2	0	0	1	0	0	0	3	2	0	2	0	0	0	0	1	1	2	2	1	1	2	2	0	0	1	0	0
O15195-2;O15195	O15195-2;O15195	2;2	2;2	2;2	Villin-like protein	VILL	2	2	2	2	0	0	0	0	0	1	1	1	1	1	0	0	1	1	1	0	1	0	0	0	1	1	0	0	0	0	0	1	1	1	1	1	0	0	1	1	1	0	1
O15197-3;O15197;F8WCM8;O15197-2;J3KQU5;A0A087WTE3	O15197-3;O15197;F8WCM8	9;9;8;4;3;2	9;9;8;4;3;2	9;9;8;4;3;2	Ephrin type-B receptor 6	EPHB6	6	9	9	9	1	0	0	0	2	2	2	3	4	3	4	2	1	1	2	2	1	1	3	1	6	8	1	0	0	0	2	2	2	3	4	3	4	2	1	1	2	2	1
O15204-2;O15204	O15204-2;O15204	3;3	3;3	3;3	ADAM DEC1	ADAMDEC1	2	3	3	3	1	1	1	0	1	1	1	1	1	1	1	1	1	1	1	0	1	1	1	1	2	1	1	1	1	0	1	1	1	1	1	1	1	1	1	1	1	0	1
O15230;A0A087WYH7	O15230	10;1	10;1	10;1	Laminin subunit alpha-5	LAMA5	2	10	10	10	0	0	1	0	2	2	1	1	3	2	3	2	2	2	1	1	1	1	2	2	6	7	0	0	1	0	2	2	1	1	3	2	3	2	2	2	1	1	1
O15232;O15232-2	O15232;O15232-2	16;13	16;13	16;13	Matrilin-3	MATN3	2	16	16	16	0	0	1	0	4	2	6	5	8	7	6	10	7	6	6	5	3	3	4	3	10	11	0	0	1	0	4	2	6	5	8	7	6	10	7	6	6	5	3
O15240;Q05BJ3	O15240;Q05BJ3	12;8	12;8	12;8	Neurosecretory protein VGF;Neuroendocrine regulatory peptide-1;Neuroendocrine regulatory peptide-2;Antimicrobial peptide VGF[554-577]	VGF	2	12	12	12	0	0	0	0	2	3	2	2	1	3	2	1	0	0	0	1	0	0	7	8	3	5	0	0	0	0	2	3	2	2	1	3	2	1	0	0	0	1	0
O15540;O15540-2	O15540;O15540-2	8;7	8;7	8;7	Fatty acid-binding protein, brain	FABP7	2	8	8	8	0	0	0	0	6	5	5	5	5	5	5	5	2	2	4	3	1	1	6	6	8	7	0	0	0	0	6	5	5	5	5	5	5	5	2	2	4	3	1
O43155	O43155	9	9	9	Leucine-rich repeat transmembrane protein FLRT2	FLRT2	1	9	9	9	0	0	0	0	2	1	2	2	2	1	2	2	0	0	0	0	0	0	0	0	7	6	0	0	0	0	2	1	2	2	2	1	2	2	0	0	0	0	0
O43278-2;O43278;H3BVD9;H3BTQ8;H3BR01;H3BMB6;H3BSM2;H3BNW5	O43278-2;O43278;H3BVD9;H3BTQ8	15;15;13;10;7;6;5;3	15;15;13;10;7;6;5;3	15;15;13;10;7;6;5;3	Kunitz-type protease inhibitor 1	SPINT1	8	15	15	15	0	0	1	1	8	8	9	8	9	9	10	8	8	8	8	5	8	6	8	8	12	12	0	0	1	1	8	8	9	8	9	9	10	8	8	8	8	5	8
O43291;K7EM91;K7EKC8;K7EKQ0;O43291-2	O43291;K7EM91	3;2;1;1;1	3;2;1;1;1	3;2;1;1;1	Kunitz-type protease inhibitor 2	SPINT2	5	3	3	3	0	0	0	0	2	2	2	2	2	2	2	2	2	2	2	2	2	1	2	2	3	3	0	0	0	0	2	2	2	2	2	2	2	2	2	2	2	2	2
O43490-5;O43490-3;O43490-4;O43490-6;O43490-7;O43490-2;O43490	O43490-5;O43490-3;O43490-4;O43490-6;O43490-7;O43490-2;O43490	6;6;6;6;6;6;6	6;6;6;6;6;6;6	6;6;6;6;6;6;6	Prominin-1	PROM1	7	6	6	6	0	0	0	0	0	1	0	0	1	0	1	0	0	0	0	1	0	0	0	0	4	5	0	0	0	0	0	1	0	0	1	0	1	0	0	0	0	1	0
O43505	O43505	8	8	8	Beta-1,4-glucuronyltransferase 1	B4GAT1	1	8	8	8	0	0	1	1	5	5	5	6	6	6	4	3	4	4	4	4	4	4	4	3	6	6	0	0	1	1	5	5	5	6	6	6	4	3	4	4	4	4	4
O43653	O43653	3	3	3	Prostate stem cell antigen	PSCA	1	3	3	3	1	2	1	1	0	0	0	0	3	3	1	2	0	0	0	0	0	0	0	0	2	2	1	2	1	1	0	0	0	0	3	3	1	2	0	0	0	0	0
O43707;O43707-2;F5GXS2;O43707-3;H7C144;K7EJH8;P35609-2;P35609;A0A087WSZ2;Q08043;G3V2W4;F6THM6;G3V2X9;G3V2N5;G3V2E8;G3V5M4;K7EP19;M0QZQ3;C9JY79;Q9H254-2;Q9H254-4;Q9H254	O43707;O43707-2;F5GXS2;O43707-3	34;28;17;17;15;7;6;6;5;5;4;4;3;3;2;2;1;1;1;1;1;1	34;28;17;17;15;7;6;6;5;5;4;4;3;3;2;2;1;1;1;1;1;1	22;19;13;13;11;5;0;0;0;0;0;0;0;0;0;0;1;1;1;1;1;1	Alpha-actinin-4	ACTN4	22	34	34	22	0	1	0	0	0	0	0	0	8	8	8	9	23	22	15	10	15	15	10	7	28	14	0	1	0	0	0	0	0	0	8	8	8	9	23	22	15	10	15
O43852-2;O43852;O43852-4;O43852-3;H0Y875;O43852-12;O43852-13;O43852-14;O43852-9;O43852-7;O43852-15;O43852-11;O43852-8;O43852-10;O43852-5;O43852-6	O43852-2;O43852;O43852-4;O43852-3;H0Y875;O43852-12;O43852-13;O43852-14;O43852-9;O43852-7;O43852-15;O43852-11;O43852-8;O43852-10;O43852-5;O43852-6	2;2;2;2;1;1;1;1;1;1;1;1;1;1;1;1	2;2;2;2;1;1;1;1;1;1;1;1;1;1;1;1	2;2;2;2;1;1;1;1;1;1;1;1;1;1;1;1	Calumenin	CALU	16	2	2	2	0	0	0	0	0	0	0	0	0	0	1	0	0	0	0	0	0	0	0	0	0	1	0	0	0	0	0	0	0	0	0	0	1	0	0	0	0	0	0
O43866	O43866	3	3	3	CD5 antigen-like	CD5L	1	3	3	3	0	0	0	0	2	2	2	2	1	2	1	2	2	1	0	0	0	0	0	1	3	1	0	0	0	0	2	2	2	2	1	2	1	2	2	1	0	0	0
O43895;Q5JZ40	O43895	15;3	15;3	15;3	Xaa-Pro aminopeptidase 2	XPNPEP2	2	15	15	15	7	7	3	2	1	1	0	0	1	0	0	0	7	7	1	0	5	5	0	0	9	1	7	7	3	2	1	1	0	0	1	0	0	0	7	7	1	0	5
O43921	O43921	1	1	1	Ephrin-A2	EFNA2	1	1	1	1	0	0	0	0	0	0	0	0	0	0	0	0	0	0	0	0	0	0	0	1	1	1	0	0	0	0	0	0	0	0	0	0	0	0	0	0	0	0	0
O60218	O60218	5	5	3	Aldo-keto reductase family 1 member B10	AKR1B10	1	5	5	3	0	1	1	1	0	0	0	0	0	0	0	1	4	4	1	0	2	2	0	0	3	4	0	1	1	1	0	0	0	0	0	0	0	1	4	4	1	0	2
O60234;M0QYG8;M0R1D2;M0R0C1;M0QYJ8;M0QX47;M0QXC2	O60234;M0QYG8;M0R1D2;M0R0C1;M0QYJ8;M0QX47	4;3;3;3;3;2;1	4;3;3;3;3;2;1	3;2;2;2;2;2;1	Glia maturation factor gamma	GMFG	7	4	4	3	0	0	0	0	1	1	2	2	0	0	0	0	0	0	1	1	1	0	1	1	2	2	0	0	0	0	1	1	2	2	0	0	0	0	0	0	1	1	1
O60235	O60235	5	5	5	Transmembrane protease serine 11D;Transmembrane protease serine 11D non-catalytic chain;Transmembrane protease serine 11D catalytic chain	TMPRSS11D	1	5	5	5	0	0	0	0	0	0	0	0	1	0	0	0	3	3	1	1	3	3	0	0	5	3	0	0	0	0	0	0	0	0	1	0	0	0	3	3	1	1	3
O60245;O60245-2;H0YAH0	O60245;O60245-2	3;3;1	3;3;1	3;3;1	Protocadherin-7	PCDH7	3	3	3	3	0	0	0	0	0	0	0	1	0	0	1	0	0	0	0	0	0	0	1	0	0	2	0	0	0	0	0	0	0	1	0	0	1	0	0	0	0	0	0
O60259;O60259-2;O60259-3	O60259;O60259-2	4;4;1	4;4;1	4;4;1	Kallikrein-8	KLK8	3	4	4	4	0	0	0	0	0	0	0	0	3	2	2	1	1	1	1	0	1	0	0	0	3	3	0	0	0	0	0	0	0	0	3	2	2	1	1	1	1	0	1
O60279;H7C2K7	O60279;H7C2K7	12;7	12;7	12;7	Sushi domain-containing protein 5	SUSD5	2	12	12	12	1	1	1	1	5	5	5	6	6	6	6	7	4	4	6	5	7	7	6	6	8	9	1	1	1	1	5	5	5	6	6	6	6	7	4	4	6	5	7
O60449-3;O60449-2;Q8IX05-2;Q8IX05;O60449	O60449-3;O60449-2;Q8IX05-2;Q8IX05;O60449	2;2;1;1;1	2;2;1;1;1	2;2;1;1;1	Lymphocyte antigen 75;CD302 antigen	LY75;CD302	5	2	2	2	0	1	1	1	1	1	1	1	1	1	0	0	1	1	1	0	1	1	1	1	0	2	0	1	1	1	1	1	1	1	1	1	0	0	1	1	1	0	1
O60462-6;O60462-4;O60462-5;O60462-2;O60462-3;O60462;C9JH98	O60462-6;O60462-4;O60462-5;O60462-2;O60462-3;O60462;C9JH98	2;2;2;2;2;2;1	2;2;2;2;2;2;1	2;2;2;2;2;2;1	Neuropilin-2	NRP2	7	2	2	2	0	0	0	0	0	0	0	0	0	0	0	0	0	0	0	0	0	0	0	0	2	0	0	0	0	0	0	0	0	0	0	0	0	0	0	0	0	0	0
O60494;B0YIZ6;Q5JQ33;H7C480	O60494	57;3;1;1	57;3;1;1	57;3;1;1	Cubilin	CUBN	4	57	57	57	0	0	3	2	30	30	33	33	33	31	31	33	24	24	21	21	24	22	19	15	45	44	0	0	3	2	30	30	33	33	33	31	31	33	24	24	21	21	24
O60609-2;O60609	O60609-2;O60609	1;1	1;1	1;1	GDNF family receptor alpha-3	GFRA3	2	1	1	1	0	0	0	1	1	1	1	0	1	1	1	1	1	1	0	0	1	1	1	1	1	1	0	0	0	1	1	1	1	0	1	1	1	1	1	1	0	0	1
O60635	O60635	1	1	1	Tetraspanin-1	TSPAN1	1	1	1	1	0	0	0	0	1	1	0	1	1	0	0	1	0	0	0	0	1	1	0	0	1	1	0	0	0	0	1	1	0	1	1	0	0	1	0	0	0	0	1
O60687	O60687	3	3	3	Sushi repeat-containing protein SRPX2	SRPX2	1	3	3	3	0	0	0	0	1	0	0	0	1	1	0	0	1	1	0	0	0	0	0	0	1	1	0	0	0	0	1	0	0	0	1	1	0	0	1	1	0	0	0
U3KQK0;Q99880;Q99879;Q99877;Q93079;Q5QNW6;P62807;P58876;P57053;O60814;Q5QNW6-2;Q16778;P33778;P23527;P06899;Q8N257;Q96A08	U3KQK0;Q99880;Q99879;Q99877;Q93079;Q5QNW6;P62807;P58876;P57053;O60814;Q5QNW6-2;Q16778;P33778;P23527;P06899;Q8N257;Q96A08	5;5;5;5;5;5;5;5;5;5;5;4;4;4;4;3;3	5;5;5;5;5;5;5;5;5;5;5;4;4;4;4;3;3	5;5;5;5;5;5;5;5;5;5;5;4;4;4;4;3;3	Histone H2B;Histone H2B type 1-L;Histone H2B type 1-M;Histone H2B type 1-N;Histone H2B type 1-H;Histone H2B type 2-F;Histone H2B type 1-C/E/F/G/I;Histone H2B type 1-D;Histone H2B type F-S;Histone H2B type 1-K;Histone H2B type 2-E;Histone H2B type 1-B;Histone H2B type 1-O;Histone H2B type 1-J;Histone H2B type 3-B;Histone H2B type 1-A	HIST1H2BN;HIST1H2BL;HIST1H2BM;HIST1H2BH;HIST2H2BF;HIST1H2BC;HIST1H2BD;H2BFS;HIST1H2BK;HIST2H2BE;HIST1H2BB;HIST1H2BO;HIST1H2BJ;HIST3H2BB;HIST1H2BA	17	5	5	5	1	1	1	1	1	1	1	1	3	3	1	1	2	2	1	1	1	1	1	0	5	3	1	1	1	1	1	1	1	1	3	3	1	1	2	2	1	1	1
O60844	O60844	2	2	2	Zymogen granule membrane protein 16	ZG16	1	2	2	2	0	0	0	0	0	0	0	0	0	0	0	0	0	0	0	0	0	0	0	0	2	0	0	0	0	0	0	0	0	0	0	0	0	0	0	0	0	0	0
O60883	O60883	1	1	1	Prosaposin receptor GPR37L1	GPR37L1	1	1	1	1	0	0	0	0	0	0	0	1	1	0	0	0	0	0	0	0	0	0	0	0	1	1	0	0	0	0	0	0	0	1	1	0	0	0	0	0	0	0	0
O75071	O75071	6	6	6	EF-hand calcium-binding domain-containing protein 14	EFCAB14	1	6	6	6	0	0	0	1	2	2	2	2	2	3	3	3	1	1	1	1	2	1	4	3	5	3	0	0	0	1	2	2	2	2	2	3	3	3	1	1	1	1	2
O75074;V9GYG8	O75074;V9GYG8	2;1	2;1	2;1	Low-density lipoprotein receptor-related protein 3	LRP3	2	2	2	2	0	0	0	0	0	0	0	0	1	1	2	1	1	1	1	1	0	0	0	0	0	1	0	0	0	0	0	0	0	0	1	1	2	1	1	1	1	1	0
Q14332;O75084	Q14332;O75084	3;3	3;3	2;2	Frizzled-2;Frizzled-7	FZD2;FZD7	2	3	3	2	1	1	1	1	0	0	1	1	1	1	1	1	2	2	2	2	1	1	0	0	2	3	1	1	1	1	0	0	1	1	1	1	1	1	2	2	2	2	1
O75086;H0YA69;B4DMZ6;H0YAE5;O75900;O75900-3;O75900-2;H0Y6I4	O75086;H0YA69;B4DMZ6;H0YAE5;O75900;O75900-3;O75900-2	4;3;2;2;2;2;2;1	4;3;2;2;2;2;2;1	4;3;2;2;2;2;2;1	Matrix metalloproteinase-23;Matrix metalloproteinase-23, soluble form	mifr-2;MMP23B;MMP23A	8	4	4	4	0	0	0	0	0	0	0	1	2	2	2	2	0	0	0	0	0	0	1	0	3	2	0	0	0	0	0	0	0	1	2	2	2	2	0	0	0	0	0
O75093;Q5T0V3;Q5T0V2;Q5T0V4;Q5T0V0;O75093-2	O75093	3;1;1;1;1;1	3;1;1;1;1;1	3;1;1;1;1;1	Slit homolog 1 protein	SLIT1	6	3	3	3	1	1	1	1	1	1	1	1	1	1	1	1	1	1	1	1	1	1	1	1	3	2	1	1	1	1	1	1	1	1	1	1	1	1	1	1	1	1	1
O75094;O75094-4;O75094-2;O75094-3	O75094;O75094-4;O75094-2;O75094-3	2;2;1;1	2;2;1;1	2;2;1;1	Slit homolog 3 protein	SLIT3	4	2	2	2	0	0	0	0	0	0	1	1	1	1	1	1	0	1	1	1	2	2	1	1	2	2	0	0	0	0	0	0	1	1	1	1	1	1	0	1	1	1	2
O75131;E5RFT7;A0A087WUS8;A0A087WXR6;E5RHZ0;A0A087WYQ3;E7ENV7;Q86YQ8-2;Q9HCH3-2;Q96FN4-2;Q96FN4;Q8IYJ1;Q96A23;O95741;Q9UBL6-2;Q86YQ8;Q96A23-2;Q9HCH3;O95741-2;Q9UBL6	O75131	3;1;1;1;1;1;1;1;1;1;1;1;1;1;1;1;1;1;1;1	3;1;1;1;1;1;1;1;1;1;1;1;1;1;1;1;1;1;1;1	3;1;1;1;1;1;1;1;1;1;1;1;1;1;1;1;1;1;1;1	Copine-3	CPNE3	20	3	3	3	1	1	0	0	0	0	0	0	0	0	0	0	0	0	0	0	1	1	0	0	3	0	1	1	0	0	0	0	0	0	0	0	0	0	0	0	0	0	1
Q5VTW1;O75173	Q5VTW1;O75173	3;3	3;3	3;3	A disintegrin and metalloproteinase with thrombospondin motifs 4	ADAMTS4	2	3	3	3	0	0	0	0	0	0	0	0	0	0	1	0	0	0	1	1	0	0	1	0	1	2	0	0	0	0	0	0	0	0	0	0	1	0	0	0	1	1	0
O75223;M0QZK8;B8ZZK2;O75223-3;H7BZK5;O75223-2;O75223-4	O75223;M0QZK8;B8ZZK2;O75223-3	10;8;5;5;4;2;2	10;8;5;5;4;2;2	10;8;5;5;4;2;2	Gamma-glutamylcyclotransferase	GGCT	7	10	10	10	2	2	4	2	5	5	8	8	8	8	6	7	5	6	4	5	5	6	8	8	10	8	2	2	4	2	5	5	8	8	8	8	6	7	5	6	4	5	5
O75339	O75339	8	8	8	Cartilage intermediate layer protein 1;Cartilage intermediate layer protein 1 C1;Cartilage intermediate layer protein 1 C2	CILP	1	8	8	8	0	0	0	0	0	0	0	0	0	0	1	1	0	0	1	0	1	0	0	0	3	7	0	0	0	0	0	0	0	0	0	0	1	1	0	0	1	0	1
O75355-2;O75355	O75355-2;O75355	2;2	2;2	2;2	Ectonucleoside triphosphate diphosphohydrolase 3	ENTPD3	2	2	2	2	0	1	0	1	0	0	0	0	0	0	0	0	0	0	0	0	0	0	0	0	1	0	0	1	0	1	0	0	0	0	0	0	0	0	0	0	0	0	0
O75368	O75368	11	11	11	SH3 domain-binding glutamic acid-rich-like protein	SH3BGRL	1	11	11	11	2	3	3	2	7	6	5	6	6	5	5	4	6	6	4	5	4	4	8	8	9	8	2	3	3	2	7	6	5	6	6	5	5	4	6	6	4	5	4
O75369-2;O75369-9;O75369;O75369-8;E7EN95;O75369-7;O75369-6;O75369-3;O75369-5;O75369-4;H7C5L4	O75369-2;O75369-9;O75369;O75369-8;E7EN95;O75369-7;O75369-6;O75369-3;O75369-5;O75369-4	37;37;37;37;36;36;35;35;32;32;2	34;34;34;34;34;34;32;32;29;29;2	34;34;34;34;34;34;32;32;29;29;2	Filamin-B	FLNB	11	37	34	34	4	3	0	1	3	2	1	3	3	2	5	5	6	8	1	5	6	5	12	6	27	21	4	3	0	1	3	2	0	3	3	2	5	5	6	8	1	5	6
O75503;A0A087WZY0	O75503;A0A087WZY0	7;4	7;4	7;4	Ceroid-lipofuscinosis neuronal protein 5	CLN5	2	7	7	7	0	0	0	0	2	2	2	2	0	0	2	2	1	1	0	1	0	0	0	0	5	4	0	0	0	0	2	2	2	2	0	0	2	2	1	1	0	1	0
O75509	O75509	4	4	4	Tumor necrosis factor receptor superfamily member 21	TNFRSF21	1	4	4	4	0	0	1	1	0	0	1	1	0	0	0	0	0	0	0	0	0	0	0	0	2	0	0	0	1	1	0	0	1	1	0	0	0	0	0	0	0	0	0
O75594	O75594	5	5	5	Peptidoglycan recognition protein 1	PGLYRP1	1	5	5	5	2	2	2	0	3	3	4	4	4	3	4	4	5	5	4	4	4	4	4	3	4	4	2	2	2	0	3	3	4	4	4	3	4	4	5	5	4	4	4
O75629	O75629	3	3	3	Protein CREG1	CREG1	1	3	3	3	0	0	0	0	2	2	2	2	2	2	2	2	1	2	2	1	2	2	0	1	2	3	0	0	0	0	2	2	2	2	2	2	2	2	1	2	2	1	2
O75635-2;O75635;C9JA68;C9JM00	O75635-2;O75635	5;5;1;1	5;5;1;1	5;5;1;1	Serpin B7	SERPINB7	4	5	5	5	0	0	0	0	0	0	1	1	2	2	2	2	2	1	0	0	0	0	0	0	4	3	0	0	0	0	0	0	1	1	2	2	2	2	2	1	0	0	0
O75695	O75695	1	1	1	Protein XRP2	RP2	1	1	1	1	0	0	0	0	0	0	0	0	0	0	0	0	0	0	0	0	0	0	0	0	1	0	0	0	0	0	0	0	0	0	0	0	0	0	0	0	0	0	0
O75874;C9J4N6;C9JJE5;C9JLU6	O75874	8;3;1;1	8;3;1;1	7;2;1;1	Isocitrate dehydrogenase [NADP] cytoplasmic	IDH1	4	8	8	7	1	1	1	0	0	0	3	3	4	4	3	3	5	6	3	1	2	2	2	2	7	1	1	1	1	0	0	0	3	3	4	4	3	3	5	6	3	1	2
O75882-3;O75882-2;O75882	O75882-3;O75882-2;O75882	22;22;22	22;22;22	22;22;22	Attractin	ATRN	3	22	22	22	10	11	9	5	9	9	12	12	12	11	12	12	13	12	9	7	11	9	9	10	16	18	10	11	9	5	9	9	12	12	12	11	12	12	13	12	9	7	11
O76104;Q32MM7;V9GYN0;Q08493-2;Q08493-3;Q08493	O76104;Q32MM7;V9GYN0;Q08493-2;Q08493-3;Q08493	1;1;1;1;1;1	1;1;1;1;1;1	1;1;1;1;1;1	cAMP-specific 3,5-cyclic phosphodiesterase 4C	PDE4C	6	1	1	1	0	0	0	0	0	0	0	0	0	0	0	0	1	1	1	0	0	0	0	0	0	0	0	0	0	0	0	0	0	0	0	0	0	0	1	1	1	0	0
O94760;O94760-2	O94760;O94760-2	9;6	9;6	9;6	N(G),N(G)-dimethylarginine dimethylaminohydrolase 1	DDAH1	2	9	9	9	0	0	0	0	1	1	3	3	3	4	4	4	3	2	1	1	3	3	3	3	6	3	0	0	0	0	1	1	3	3	3	4	4	4	3	2	1	1	3
Q5T9F4;Q5T9F3;O94769-2;O94769	Q5T9F4;Q5T9F3;O94769-2;O94769	1;1;1;1	1;1;1;1	1;1;1;1	Extracellular matrix protein 2	ECM2	4	1	1	1	0	0	0	1	0	0	0	0	0	0	0	0	1	0	0	0	0	0	1	1	1	0	0	0	0	1	0	0	0	0	0	0	0	0	1	0	0	0	0
O94772;O94772-2	O94772;O94772-2	4;4	4;4	4;4	Lymphocyte antigen 6H	LY6H	2	4	4	4	2	2	2	3	2	3	3	3	4	4	3	3	4	4	4	4	3	3	3	3	4	4	2	2	2	3	2	3	3	3	4	4	3	3	4	4	4	4	3
O94910;O94910-2	O94910;O94910-2	12;10	12;10	12;10	Latrophilin-1	LPHN1	2	12	12	12	0	0	0	1	7	4	4	5	5	6	6	4	4	2	3	3	4	3	4	5	6	6	0	0	0	1	7	4	4	5	5	6	6	4	4	2	3	3	4
O94919	O94919	10	10	10	Endonuclease domain-containing 1 protein	ENDOD1	1	10	10	10	1	1	1	2	8	8	7	6	6	7	7	7	5	4	4	4	5	6	8	8	8	10	1	1	1	2	8	8	7	6	6	7	7	7	5	4	4	4	5
O94925-2;O94925-3;O94925	O94925-2;O94925-3;O94925	1;1;1	1;1;1	1;1;1	Glutaminase kidney isoform, mitochondrial	GLS	3	1	1	1	0	0	0	0	0	0	0	0	0	0	0	0	0	0	0	0	0	0	1	1	0	0	0	0	0	0	0	0	0	0	0	0	0	0	0	0	0	0	0
Q5SR54;O94985-2;O94985	Q5SR54;O94985-2;O94985	2;2;2	2;2;2	2;2;2	Calsyntenin-1;Soluble Alc-alpha;CTF1-alpha	CLSTN1	3	2	2	2	0	0	0	0	0	0	0	0	0	0	0	0	0	0	0	0	0	0	0	0	1	2	0	0	0	0	0	0	0	0	0	0	0	0	0	0	0	0	0
O94991;O94991-2	O94991;O94991-2	3;2	3;2	2;2	SLIT and NTRK-like protein 5	SLITRK5	2	3	3	2	0	0	0	0	0	0	0	0	0	0	1	1	0	0	0	0	0	0	0	1	1	2	0	0	0	0	0	0	0	0	0	0	1	1	0	0	0	0	0
O95159	O95159	1	1	1	Zinc finger protein-like 1	ZFPL1	1	1	1	1	0	0	0	0	0	0	0	0	0	0	0	0	0	0	0	0	0	0	1	1	0	0	0	0	0	0	0	0	0	0	0	0	0	0	0	0	0	0	0
O95171-3;O95171;O95171-2;F2Z2X8	O95171-3;O95171;O95171-2	9;8;7;2	9;8;7;2	9;8;7;2	Sciellin	SCEL	4	9	9	9	0	0	0	0	0	0	0	0	0	0	1	0	1	1	4	3	1	1	2	1	1	5	0	0	0	0	0	0	0	0	0	0	1	0	1	1	4	3	1
O95274	O95274	4	4	4	Ly6/PLAUR domain-containing protein 3	LYPD3	1	4	4	4	0	0	0	0	0	0	1	1	0	2	2	2	3	3	3	3	3	3	2	2	4	4	0	0	0	0	0	0	1	1	0	2	2	2	3	3	3	3	3
Q9UEL6;O95297-4;O95297-3;O95297-2;O95297	Q9UEL6;O95297-4;O95297-3;O95297-2;O95297	1;1;1;1;1	1;1;1;1;1	1;1;1;1;1	Myelin protein zero-like protein 1	MPZL1	5	1	1	1	0	0	0	0	1	1	1	1	1	1	0	1	1	1	1	0	0	0	1	1	1	1	0	0	0	0	1	1	1	1	1	1	0	1	1	1	1	0	0
O95336;M0R261;M0R1L2;M0R0U3	O95336;M0R261;M0R1L2	11;8;6;5	11;8;6;5	11;8;6;5	6-phosphogluconolactonase	PGLS	4	11	11	11	2	1	1	1	5	4	7	6	7	8	8	8	6	5	6	6	4	5	7	8	9	8	2	1	1	1	5	4	7	6	7	8	8	8	6	5	6	6	4
O95388-4;O95388-2;O95388	O95388-4;O95388-2;O95388	3;3;3	3;3;3	3;3;3	WNT1-inducible-signaling pathway protein 1	WISP1	3	3	3	3	1	0	1	1	3	3	2	3	3	3	3	3	3	3	3	3	3	3	3	3	3	3	1	0	1	1	3	3	2	3	3	3	3	3	3	3	3	3	3
O95428-6;O95428;O95428-4;O95428-5;G3V5P6;O95428-2;H0YJA1;H0YMM2;B5MDP7	O95428-6;O95428;O95428-4;O95428-5;G3V5P6;O95428-2	4;4;3;3;2;2;1;1;1	4;4;3;3;2;2;1;1;1	4;4;3;3;2;2;1;1;1	Papilin	PAPLN	9	4	4	4	0	0	0	1	0	0	0	0	0	0	0	0	0	0	0	0	0	0	0	0	2	2	0	0	0	1	0	0	0	0	0	0	0	0	0	0	0	0	0
Q5SRP5;O95445-2;O95445	Q5SRP5;O95445-2;O95445	7;7;7	7;7;7	7;7;7	Apolipoprotein M	APOM	3	7	7	7	0	0	1	2	2	2	3	3	3	3	3	3	2	3	2	2	1	1	3	4	4	3	0	0	1	2	2	2	3	3	3	3	3	3	2	3	2	2	1
O95450-2;O95450	O95450-2;O95450	4;4	4;4	4;4	A disintegrin and metalloproteinase with thrombospondin motifs 2	ADAMTS2	2	4	4	4	0	0	0	0	3	3	3	3	1	1	2	3	0	0	1	2	0	0	4	4	2	3	0	0	0	0	3	3	3	3	1	1	2	3	0	0	1	2	0
O95467;H0Y7Z6;A2A2S1	O95467;H0Y7Z6;A2A2S1	3;2;2	3;2;2	3;2;2	Neuroendocrine secretory protein 55;LHAL tetrapeptide;GPIPIRRH peptide	GNAS	3	3	3	3	0	0	0	0	2	2	2	2	2	2	2	1	1	1	1	1	2	2	2	2	2	3	0	0	0	0	2	2	2	2	2	2	2	1	1	1	1	1	2
O95497;F5GYM6;Q9NY84-5;Q9NY84-2;Q9NY84	O95497	7;1;1;1;1	7;1;1;1;1	7;1;1;1;1	Pantetheinase	VNN1	5	7	7	7	5	5	4	4	0	0	0	0	0	0	0	0	0	0	0	0	1	0	0	0	3	2	5	5	4	4	0	0	0	0	0	0	0	0	0	0	0	0	1
O95502	O95502	2	2	2	Neuronal pentraxin receptor	NPTXR	1	2	2	2	0	0	0	0	0	0	0	0	0	2	2	1	0	0	0	0	0	0	0	0	0	0	0	0	0	0	0	0	0	0	0	2	2	1	0	0	0	0	0
O95841	O95841	3	2	2	Angiopoietin-related protein 1	ANGPTL1	1	3	2	2	0	0	0	0	0	0	0	0	0	0	1	1	1	1	0	0	1	0	0	0	1	3	0	0	0	0	0	0	0	0	0	0	0	0	0	0	0	0	1
O95861;O95861-2;A6NF51;O95861-4;O95861-3;F8W1J0;F8VVW8;F8VZG4;F8VRY7	O95861;O95861-2;A6NF51;O95861-4;O95861-3;F8W1J0	10;10;9;9;7;5;4;4;2	10;10;9;9;7;5;4;4;2	10;10;9;9;7;5;4;4;2	3(2),5-bisphosphate nucleotidase 1	BPNT1	9	10	10	10	0	0	0	0	1	1	2	2	2	1	2	2	1	1	1	2	2	2	3	2	5	7	0	0	0	0	1	1	2	2	2	1	2	2	1	1	1	2	2
O95865;Q5SSV3;Q5SRR8;H0Y7N1	O95865;Q5SSV3;Q5SRR8;H0Y7N1	10;8;8;6	10;8;8;6	10;8;8;6	N(G),N(G)-dimethylarginine dimethylaminohydrolase 2	DDAH2	4	10	10	10	0	0	1	0	1	2	6	5	6	4	4	4	4	4	2	2	1	1	2	4	10	8	0	0	1	0	1	2	6	5	6	4	4	4	4	4	2	2	1
O95980	O95980	6	6	6	Reversion-inducing cysteine-rich protein with Kazal motifs	RECK	1	6	6	6	1	1	1	0	1	1	2	1	0	0	0	0	1	1	0	0	0	0	1	1	3	3	1	1	1	0	1	1	2	1	0	0	0	0	1	1	0	0	0
O96009;M0QXC5	O96009;M0QXC5	5;4	5;4	5;4	Napsin-A	NAPSA	2	5	5	5	0	0	1	1	4	2	3	3	3	4	2	1	1	1	1	0	0	1	2	2	4	2	0	0	1	1	4	2	3	3	3	4	2	1	1	1	1	0	0
P00326;P07327;P00325-2;P00325;A0A087WU81;A0A087WUC4	P00326;P07327;P00325-2;P00325	11;7;6;6;4;3	11;7;6;6;4;3	11;7;6;6;4;3	Alcohol dehydrogenase 1C;Alcohol dehydrogenase 1A;Alcohol dehydrogenase 1B	ADH1C;ADH1A;ADH1B	6	11	11	11	0	0	0	0	0	0	2	2	1	1	0	1	8	8	1	0	0	0	0	1	7	2	0	0	0	0	0	0	2	2	1	1	0	1	8	8	1	0	0
P00338;P00338-3;P00338-4;P00338-5;P00338-2;F5GYU2;F5GXY2;F5GXH2;F5H5J4;F5H6W8;F5GZQ4;F5H8H6;F5GXC7;F5GWW2;F5GXU1;A0A087WUM2;Q6ZMR3	P00338;P00338-3;P00338-4;P00338-5;P00338-2;F5GYU2;F5GXY2	16;16;12;11;11;8;8;7;4;4;3;1;1;1;1;1;1	16;16;12;11;11;8;8;7;4;4;3;1;1;1;1;1;1	15;15;11;10;10;8;8;7;4;4;3;1;1;1;1;0;0	L-lactate dehydrogenase A chain	LDHA	17	16	16	15	2	2	1	1	3	2	4	3	4	4	5	4	11	11	9	6	9	7	6	6	15	9	2	2	1	1	3	2	4	3	4	4	5	4	11	11	9	6	9
P00352;Q5SYQ7;Q5SYQ9;Q5SYQ8;F8VP50;H0Y2X5;H0YMG7;O94788-4;O94788-2;O94788-3;P47895;P30837;O94788	P00352	11;5;5;5;1;1;1;1;1;1;1;1;1	11;5;5;5;1;1;1;1;1;1;1;1;1	9;4;4;4;0;0;0;0;0;0;0;0;0	Retinal dehydrogenase 1	ALDH1A1	13	11	11	9	0	0	0	0	3	2	2	2	3	3	2	4	3	2	2	2	3	3	4	2	7	8	0	0	0	0	3	2	2	2	3	3	2	4	3	2	2	2	3
P00390-5;P00390-4;P00390-2;P00390-3;P00390;H0YC68;E5RI06	P00390-5;P00390-4;P00390-2;P00390-3;P00390	13;13;13;13;13;3;3	13;13;13;13;13;3;3	13;13;13;13;13;3;3	Glutathione reductase, mitochondrial	GSR	7	13	13	13	4	4	2	1	2	2	0	0	1	1	1	1	5	6	2	1	4	3	1	0	11	3	4	4	2	1	2	2	0	0	1	1	1	1	5	6	2	1	4
P00441;H7BYH4	P00441;H7BYH4	5;4	5;4	5;4	Superoxide dismutase [Cu-Zn]	SOD1	2	5	5	5	3	4	3	3	5	4	4	4	3	4	4	3	4	4	4	3	4	4	5	5	4	4	3	4	3	3	5	4	4	4	3	4	4	3	4	4	4	3	4
P00450;E9PFZ2;H7C5R1;CON__ENSEMBL:ENSBTAP00000031900;H7C5N5;D6RE86	P00450;E9PFZ2;H7C5R1	26;25;22;5;4;1	26;25;22;5;4;1	26;25;22;5;4;1	Ceruloplasmin	CP	6	26	26	26	12	12	10	9	4	4	11	10	9	9	12	12	8	6	3	3	17	16	6	5	17	17	12	12	10	9	4	4	11	10	9	9	12	12	8	6	3	3	17
P00491;G3V5M2;G3V393;G3V2H3	P00491;G3V5M2	7;4;1;1	7;4;1;1	7;4;1;1	Purine nucleoside phosphorylase	PNP	4	7	7	7	0	0	0	0	0	0	0	0	2	2	0	0	2	2	1	1	1	1	1	2	5	4	0	0	0	0	0	0	0	0	2	2	0	0	2	2	1	1	1
P00505;P00505-2	P00505;P00505-2	9;7	9;7	9;7	Aspartate aminotransferase, mitochondrial	GOT2	2	9	9	9	3	4	1	0	0	0	0	0	1	1	1	2	4	3	1	0	1	1	0	0	7	1	3	4	1	0	0	0	0	0	1	1	1	2	4	3	1	0	1
P00558;P00558-2;P07205	P00558;P00558-2	23;22;3	23;22;3	23;22;3	Phosphoglycerate kinase 1	PGK1	3	23	23	23	0	0	0	1	1	2	3	3	5	7	5	9	18	18	9	8	6	6	10	8	18	9	0	0	0	1	1	2	3	3	5	7	5	9	18	18	9	8	6
P00709;F8VWU1	P00709;F8VWU1	7;4	7;4	7;4	Alpha-lactalbumin	LALBA	2	7	7	7	4	4	4	3	4	3	2	1	5	6	7	7	6	6	2	1	1	1	0	0	5	6	4	4	4	3	4	3	2	1	5	6	7	7	6	6	2	1	1
P00738-2;P00738;J3QR68;H0Y300;A0A087WU08;J3QLC9;H3BS21;P00739;P00739-2;J3KTC3;J3KSV1;J3QQI8;H3BMJ7;J3KRH2	P00738-2;P00738;J3QR68;H0Y300;A0A087WU08;J3QLC9;H3BS21;P00739;P00739-2	20;20;18;18;15;15;11;10;10;3;2;2;2;2	20;20;18;18;15;15;11;10;10;3;2;2;2;2	20;20;18;18;15;15;11;10;10;3;2;2;2;2	Haptoglobin;Haptoglobin alpha chain;Haptoglobin beta chain;Haptoglobin-related protein	HP;HPR	14	20	20	20	2	5	12	14	1	0	0	0	2	1	0	0	5	5	2	0	0	1	1	0	8	10	2	5	12	14	1	0	0	0	2	1	0	0	5	5	2	0	0
P00740;P00740-2	P00740;P00740-2	3;2	3;2	3;2	Coagulation factor IX;Coagulation factor IXa light chain;Coagulation factor IXa heavy chain	F9	2	3	3	3	2	2	3	3	1	1	1	2	2	2	2	2	2	2	2	1	3	3	2	2	2	3	2	2	3	3	1	1	1	2	2	2	2	2	2	2	2	1	3
P00747;Q5TEH5;A6PVI2;CON__P06868;Q02325;Q15195	P00747	33;7;7;4;3;1	33;7;7;4;3;1	33;7;7;4;3;1	Plasminogen;Plasmin heavy chain A;Activation peptide;Angiostatin;Plasmin heavy chain A, short form;Plasmin light chain B	PLG	6	33	33	33	6	4	10	12	13	13	16	16	17	20	21	20	22	23	23	21	22	23	21	19	21	25	6	4	10	12	13	13	16	16	17	20	21	20	22	23	23	21	22
P00748	P00748	4	4	4	Coagulation factor XII;Coagulation factor XIIa heavy chain;Beta-factor XIIa part 1;Coagulation factor XIIa light chain	F12	1	4	4	4	0	0	0	0	0	0	1	1	2	2	2	3	1	1	1	0	2	2	1	1	3	3	0	0	0	0	0	0	1	1	2	2	2	3	1	1	1	0	2
P00813;F5GWI4;F5GXW0;F5GYD4	P00813;F5GWI4;F5GXW0	9;8;5;1	9;8;5;1	9;8;5;1	Adenosine deaminase	ADA	4	9	9	9	5	6	3	0	0	0	0	0	0	0	0	0	2	2	0	0	0	0	0	0	5	0	5	6	3	0	0	0	0	0	0	0	0	0	2	2	0	0	0
P00915;E5RHP7;E5RH81;E5RFE7;E5RIF9;E5RG43;H0YBE2;E5RGU8;E5RFL2;E5RG81;E5RJI8;E5RII2;E5RJF6;E5RHS7	P00915;E5RHP7;E5RH81;E5RFE7;E5RIF9;E5RG43;H0YBE2	10;9;8;7;6;6;5;4;4;4;4;3;3;1	10;9;8;7;6;6;5;4;4;4;4;3;3;1	10;9;8;7;6;6;5;4;4;4;4;3;3;1	Carbonic anhydrase 1	CA1	14	10	10	10	7	4	6	5	9	9	2	1	3	3	3	2	6	7	6	5	7	7	5	4	9	7	7	4	6	5	9	9	2	1	3	3	3	2	6	7	6	5	7
P00918;E5RID5;E5RK37	P00918	7;2;2	7;2;2	7;2;2	Carbonic anhydrase 2	CA2	3	7	7	7	1	1	1	0	0	0	3	3	5	5	6	6	4	4	4	3	4	4	2	1	4	5	1	1	1	0	0	0	3	3	5	5	6	6	4	4	4	3	4
P00995;D6RIU5	P00995	5;2	5;2	5;2	Pancreatic secretory trypsin inhibitor	SPINK1	2	5	5	5	2	3	3	3	4	4	5	5	4	5	5	5	5	5	5	4	4	5	5	5	4	5	2	3	3	3	4	4	5	5	4	5	5	5	5	5	5	4	4
P01008;Q8TCE1;CON__P41361	P01008;Q8TCE1	31;16;7	31;16;7	31;16;7	Antithrombin-III	SERPINC1	3	31	31	31	8	8	12	10	18	18	26	26	17	17	17	14	20	19	17	19	13	14	14	13	25	27	8	8	12	10	18	18	26	26	17	17	17	14	20	19	17	19	13
P01009;P01009-2;P01009-3;G3V544;G3V5R8;G3V387	P01009;P01009-2;P01009-3	31;27;23;3;2;2	31;27;23;3;2;2	22;19;15;2;2;2	Alpha-1-antitrypsin;Short peptide from AAT	SERPINA1	6	31	31	22	19	17	16	16	27	27	25	25	21	21	20	21	20	22	21	21	21	22	22	22	30	28	19	17	16	16	27	27	25	25	21	21	20	21	20	22	21	21	21
P01011;G3V595;P01011-2;A0A087WY93	P01011;G3V595	20;13;9;3	20;13;9;3	10;10;9;0	Alpha-1-antichymotrypsin;Alpha-1-antichymotrypsin His-Pro-less	SERPINA3	4	20	20	10	14	12	12	10	15	14	16	16	12	12	13	14	14	14	11	12	13	13	16	15	20	17	14	12	12	10	15	14	16	16	12	12	13	14	14	14	11	12	13
P01019	P01019	17	17	17	Angiotensinogen;Angiotensin-1;Angiotensin-2;Angiotensin-3;Angiotensin-4;Angiotensin 1-9;Angiotensin 1-7;Angiotensin 1-5;Angiotensin 1-4	AGT	1	17	17	17	6	5	7	8	13	13	15	15	10	10	11	10	11	11	12	11	10	9	10	10	14	15	6	5	7	8	13	13	15	15	10	10	11	10	11	11	12	11	10
P01023;CON__ENSEMBL:ENSBTAP00000024146;P20742-2;P20742;F8W7L3;H0YFH1;F5H1E8	P01023	54;8;7;7;4;3;1	54;8;7;7;4;3;1	54;8;7;7;4;3;1	Alpha-2-macroglobulin	A2M	7	54	54	54	17	20	18	14	13	12	5	4	14	18	15	16	29	31	9	6	12	11	9	8	43	24	17	20	18	14	13	12	5	4	14	18	15	16	29	31	9	6	12
P01024;CON__Q2UVX4;M0QXZ3;M0R0Q9;M0QYC8;M0R1Q1;O95568	P01024	68;10;3;2;2;1;1	68;10;3;2;2;1;1	68;10;3;2;2;1;1	Complement C3;Complement C3 beta chain;C3-beta-c;Complement C3 alpha chain;C3a anaphylatoxin;Acylation stimulating protein;Complement C3b alpha chain;Complement C3c alpha chain fragment 1;Complement C3dg fragment;Complement C3g fragment;Complement C3d fragment;Complement C3f fragment;Complement C3c alpha chain fragment 2	C3	7	68	68	68	29	33	31	30	12	14	14	18	21	23	25	24	33	34	24	16	28	27	11	13	59	48	29	33	31	30	12	14	14	18	21	23	25	24	33	34	24	16	28
P01031;CON__Q1A7A4	P01031	8;1	8;1	8;1	Complement C5;Complement C5 beta chain;Complement C5 alpha chain;C5a anaphylatoxin;Complement C5 alpha chain	C5	2	8	8	8	0	0	0	0	0	0	0	0	1	0	0	0	1	1	0	0	2	2	0	0	4	2	0	0	0	0	0	0	0	0	1	0	0	0	1	1	0	0	2
Q5H9A7;P01033;H0Y789;Q5H9B4;Q5H9B5	Q5H9A7;P01033;H0Y789	5;5;3;1;1	5;5;3;1;1	5;5;3;1;1	Metalloproteinase inhibitor 1	TIMP1	5	5	5	5	1	1	1	1	0	0	0	0	0	0	0	0	0	0	0	1	2	2	0	0	1	5	1	1	1	1	0	0	0	0	0	0	0	0	0	0	0	1	2
P01034	P01034	7	7	7	Cystatin-C	CST3	1	7	7	7	3	3	4	4	4	4	4	4	4	4	5	4	6	6	6	4	4	5	6	6	7	5	3	3	4	4	4	4	4	4	4	4	5	4	6	6	6	4	4
P01036	P01036	5	5	0	Cystatin-S	CST4	1	5	5	0	0	0	0	1	1	1	2	2	2	2	1	2	1	1	1	1	3	3	2	2	4	4	0	0	0	1	1	1	2	2	2	2	1	2	1	1	1	1	3
P01037	P01037	4	2	2	Cystatin-SN	CST1	1	4	2	2	0	0	0	0	1	1	1	1	1	1	1	1	0	0	0	1	1	1	1	1	3	3	0	0	0	0	0	0	0	0	0	0	0	0	0	0	0	0	0
P01040;C9J0E4	P01040;C9J0E4	13;8	13;8	13;8	Cystatin-A;Cystatin-A, N-terminally processed	CSTA	2	13	13	13	3	4	5	4	9	9	9	10	11	10	10	11	12	12	11	10	11	11	10	9	13	12	3	4	5	4	9	9	9	10	11	10	10	11	12	12	11	10	11
P01042-2;P01042-3;P01042;CON__P01045-1;CON__Q2KJ62;CON__P01044-1	P01042-2;P01042-3;P01042	30;27;27;1;1;1	30;27;27;1;1;1	30;27;27;1;1;1	Kininogen-1;Kininogen-1 heavy chain;T-kinin;Bradykinin;Lysyl-bradykinin;Kininogen-1 light chain;Low molecular weight growth-promoting factor	KNG1	6	30	30	30	14	17	20	18	22	23	26	25	22	22	23	21	21	21	20	20	23	23	21	19	27	24	14	17	20	18	22	23	26	25	22	22	23	21	21	21	20	20	23
P01133-3;P01133;P01133-2	P01133-3;P01133;P01133-2	24;24;23	24;24;23	24;24;23	Pro-epidermal growth factor;Epidermal growth factor	EGF	3	24	24	24	0	0	0	1	7	5	8	9	8	10	12	12	2	3	4	4	4	3	1	2	17	20	0	0	0	1	7	5	8	9	8	10	12	12	2	3	4	4	4
P01178	P01178	5	5	4	Oxytocin-neurophysin 1;Oxytocin;Neurophysin 1	OXT	1	5	5	4	1	2	4	2	3	3	2	3	3	2	3	2	4	3	4	3	3	3	4	4	4	4	1	2	4	2	3	3	2	3	3	2	3	2	4	3	4	3	3
P01210;E5RFR1	P01210;E5RFR1	6;3	6;3	6;3	Proenkephalin-A;Synenkephalin;Met-enkephalin;PENK(114-133);PENK(143-183);Met-enkephalin-Arg-Gly-Leu;Leu-enkephalin;PENK(237-258);Met-enkephalin-Arg-Phe	PENK	2	6	6	6	0	0	0	0	3	2	3	3	4	4	3	3	1	1	3	2	2	2	4	4	4	6	0	0	0	0	3	2	3	3	4	4	3	3	1	1	3	2	2
P01225	P01225	1	1	1	Follitropin subunit beta	FSHB	1	1	1	1	0	0	0	0	0	0	0	0	0	0	0	0	1	1	0	0	0	1	0	0	0	0	0	0	0	0	0	0	0	0	0	0	0	0	1	1	0	0	0
P01241-4;P01241-3;P01241-2;P01241;B1A4G9;P01241-5;P01242-3;P01242;P01242-4;P01242-2;A0A087WU19;A0A087WUG6;H0YM39;A0A087WXJ5;A0A087WX75;A6NFB4;P0DML3-2;P0DML3;P0DML2	P01241-4;P01241-3;P01241-2;P01241;B1A4G9;P01241-5;P01242-3;P01242;P01242-4;P01242-2	3;3;3;3;2;2;2;2;2;2;1;1;1;1;1;1;1;1;1	3;3;3;3;2;2;2;2;2;2;1;1;1;1;1;1;1;1;1	3;3;3;3;2;2;2;2;2;2;1;1;1;1;1;1;1;1;1	Somatotropin;Growth hormone variant	GH1;GH2	19	3	3	3	0	0	0	0	0	0	0	0	1	0	1	0	3	3	1	0	1	1	0	0	2	1	0	0	0	0	0	0	0	0	1	0	1	0	3	3	1	0	1
P01303	P01303	1	1	1	Pro-neuropeptide Y;Neuropeptide Y;C-flanking peptide of NPY	NPY	1	1	1	1	0	0	0	0	0	0	0	0	0	1	0	0	0	0	0	0	0	0	1	1	1	1	0	0	0	0	0	0	0	0	0	1	0	0	0	0	0	0	0
P01344;P01344-2;P01344-3	P01344;P01344-2;P01344-3	4;4;4	4;4;4	4;4;4	Insulin-like growth factor II;Insulin-like growth factor II;Insulin-like growth factor II Ala-25 Del;Preptin	IGF2	3	4	4	4	1	0	1	1	2	3	3	3	3	3	4	4	2	3	3	2	3	3	4	4	3	4	1	0	1	1	2	3	3	3	3	3	4	4	2	3	3	2	3
Q5W006;P01589	Q5W006;P01589	1;1	1;1	1;1	Interleukin-2 receptor subunit alpha	IL2RA	2	1	1	1	0	0	0	1	1	1	0	0	1	0	1	0	1	1	0	0	1	1	1	1	1	0	0	0	0	1	1	1	0	0	1	0	1	0	1	1	0	0	1
P01591;D6RD17;D6RHJ6;C9JA05	P01591;D6RD17;D6RHJ6	13;12;10;6	13;12;10;6	13;12;10;6	Immunoglobulin J chain	IGJ;JCHAIN	4	13	13	13	9	11	6	5	2	2	0	0	6	5	5	5	6	6	0	0	0	1	0	0	9	7	9	11	6	5	2	2	0	0	6	5	5	5	6	6	0	0	0
P01594	P01594	2	1	1	Ig kappa chain V-I region AU		1	2	1	1	1	1	1	1	1	1	1	1	1	1	1	2	1	1	1	1	1	1	1	1	2	2	0	0	0	0	0	0	0	0	0	0	0	1	0	0	0	0	0
P01598;A0A075B6S8;P01596	P01598;A0A075B6S8;P01596	2;1;1	2;1;1	2;1;1	Ig kappa chain V-I region EU;Ig kappa chain V-I region CAR	IGKV1-5	3	2	2	2	2	2	2	2	2	2	2	2	2	2	2	1	2	2	2	2	2	2	1	1	2	2	2	2	2	2	2	2	2	2	2	2	2	1	2	2	2	2	2
P01602	P01602	1	1	1	Ig kappa chain V-I region HK102	IGKV1-5	1	1	1	1	1	0	0	0	1	1	1	1	1	0	1	1	1	1	1	1	0	0	0	0	1	1	1	0	0	0	1	1	1	1	1	0	1	1	1	1	1	1	0
P01603	P01603	2	1	1	Ig kappa chain V-I region Ka		1	2	1	1	1	1	0	0	0	0	0	0	0	0	0	0	1	1	0	0	0	0	0	0	1	0	0	0	0	0	0	0	0	0	0	0	0	0	1	1	0	0	0
P01605	P01605	2	1	1	Ig kappa chain V-I region Lay		1	2	1	1	2	1	0	0	0	0	1	1	1	0	0	0	1	1	0	0	0	0	1	1	2	1	1	0	0	0	0	0	0	0	0	0	0	0	0	0	0	0	0
P01608	P01608	2	1	1	Ig kappa chain V-I region Roy		1	2	1	1	2	2	2	2	2	2	2	2	2	2	2	2	2	2	1	2	2	2	2	2	2	1	1	1	1	1	1	1	1	1	1	1	1	1	1	1	0	1	1
P01609	P01609	2	1	1	Ig kappa chain V-I region Scw		1	2	1	1	2	1	2	2	1	1	1	1	1	1	1	1	1	1	1	1	1	1	1	1	2	1	1	0	1	1	0	0	0	0	0	0	0	0	0	0	0	0	0
P01611	P01611	2	2	2	Ig kappa chain V-I region Wes		1	2	2	2	1	1	1	1	0	0	1	1	0	0	0	0	1	1	0	0	1	1	0	0	2	2	1	1	1	1	0	0	1	1	0	0	0	0	1	1	0	0	1
P01612	P01612	2	2	2	Ig kappa chain V-I region Mev		1	2	2	2	1	1	1	0	0	0	0	0	0	0	0	0	0	0	0	0	0	0	0	0	2	0	1	1	1	0	0	0	0	0	0	0	0	0	0	0	0	0	0
P01613	P01613	2	1	1	Ig kappa chain V-I region Ni		1	2	1	1	2	2	2	2	1	1	1	1	0	1	1	1	2	1	1	1	2	2	1	1	2	2	1	1	1	1	0	0	0	0	0	0	0	0	1	0	0	0	1
P01616	P01616	1	1	1	Ig kappa chain V-II region MIL		1	1	1	1	1	1	0	0	0	1	0	0	0	0	0	1	0	0	0	0	0	0	0	0	1	1	1	1	0	0	0	1	0	0	0	0	0	1	0	0	0	0	0
P01619	P01619	2	1	1	Ig kappa chain V-III region B6		1	2	1	1	1	1	1	1	1	1	1	1	1	1	1	1	1	1	1	1	1	1	1	1	2	2	0	0	0	0	0	0	0	0	0	0	0	0	0	0	0	0	0
P01621	P01621	5	2	2	Ig kappa chain V-III region NG9		1	5	2	2	3	3	2	2	2	2	1	1	2	2	2	2	1	1	2	2	2	2	2	1	5	4	2	2	1	1	1	1	0	0	1	1	1	1	0	0	1	1	1
P01623;P01620	P01623;P01620	5;4	1;1	0;0	Ig kappa chain V-III region WOL;Ig kappa chain V-III region SIE		2	5	1	0	5	5	4	4	4	4	4	4	4	4	4	4	4	4	4	3	4	4	4	4	4	4	1	1	1	1	1	1	1	1	1	1	1	1	1	1	1	1	1
P01624	P01624	2	1	1	Ig kappa chain V-III region POM		1	2	1	1	2	2	0	0	0	0	1	1	1	0	0	1	1	1	1	0	0	0	1	1	2	2	1	1	0	0	0	0	0	0	0	0	0	1	0	0	1	0	0
P01625	P01625	5	5	2	Ig kappa chain V-IV region Len		1	5	5	2	3	3	3	2	3	3	3	3	2	1	2	2	2	3	3	2	3	2	2	1	4	3	3	3	3	2	3	3	3	3	2	1	2	2	2	3	3	2	3
P01700	P01700	5	2	1	Ig lambda chain V-I region HA		1	5	2	1	4	3	3	3	3	1	3	3	1	1	2	1	3	3	3	3	2	2	2	2	3	4	2	2	2	2	2	1	2	2	1	1	2	1	2	2	2	2	1
P01701	P01701	3	1	1	Ig lambda chain V-I region NEW		1	3	1	1	3	3	3	2	2	1	2	2	2	2	1	1	2	2	2	2	2	2	2	2	2	2	1	1	1	1	1	0	1	1	1	1	0	1	1	1	1	1	1
P01703	P01703	2	2	2	Ig lambda chain V-I region NEWM		1	2	2	2	2	2	1	1	1	1	1	1	1	0	0	0	1	1	0	0	0	0	0	0	1	1	2	2	1	1	1	1	1	1	1	0	0	0	1	1	0	0	0
P01708	P01708	4	3	2	Ig lambda chain V-II region BUR		1	4	3	2	2	1	1	1	0	0	0	0	0	0	0	0	0	0	0	0	0	1	0	0	3	2	1	1	1	1	0	0	0	0	0	0	0	0	0	0	0	0	0
P01714	P01714	4	4	1	Ig lambda chain V-III region SH		1	4	4	1	4	4	4	3	2	3	3	3	3	3	3	3	3	3	3	3	3	3	3	2	3	3	4	4	4	3	2	3	3	3	3	3	3	3	3	3	3	3	3
P01717	P01717	1	1	1	Ig lambda chain V-IV region Hil		1	1	1	1	1	1	1	1	1	1	1	1	1	1	1	1	1	1	1	1	1	1	1	1	1	1	1	1	1	1	1	1	1	1	1	1	1	1	1	1	1	1	1
P01719	P01719	2	1	1	Ig lambda chain V-V region DEL		1	2	1	1	0	0	0	0	0	0	0	0	0	0	0	0	0	0	0	0	0	0	0	0	2	1	0	0	0	0	0	0	0	0	0	0	0	0	0	0	0	0	0
P06317;P01721	P06317;P01721	2;2	1;1	1;1	Ig lambda chain V-VI region SUT;Ig lambda chain V-VI region AR		2	2	1	1	1	0	0	0	0	0	0	0	0	0	0	0	0	0	0	0	0	0	0	0	1	1	0	0	0	0	0	0	0	0	0	0	0	0	0	0	0	0	0
P01742;P01761;P06326	P01742;P01761;P06326	1;1;1	1;1;1	1;1;1	Ig heavy chain V-I region EU;Ig heavy chain V-I region SIE;Ig heavy chain V-I region Mot		3	1	1	1	1	1	1	1	1	1	1	1	1	1	1	1	1	1	1	1	1	1	1	1	1	1	1	1	1	1	1	1	1	1	1	1	1	1	1	1	1	1	1
P01743	P01743	2	1	1	Ig heavy chain V-I region HG3		1	2	1	1	2	2	2	2	1	1	1	1	1	1	1	1	1	1	1	1	1	1	0	1	2	2	1	1	1	1	0	0	0	0	0	0	0	0	0	0	0	0	0
P01763	P01763	2	1	1	Ig heavy chain V-III region WEA		1	2	1	1	1	1	1	1	1	1	1	1	1	1	1	1	1	1	1	1	1	1	1	1	2	2	0	0	0	0	0	0	0	0	0	0	0	0	0	0	0	0	0
P01765;P01774	P01765	3;1	1;1	0;0	Ig heavy chain V-III region TIL		2	3	1	0	3	3	3	3	2	2	1	2	2	1	1	2	3	3	2	1	2	2	2	1	3	3	1	1	1	1	1	1	1	1	1	1	1	1	1	1	1	1	1
P01767	P01767	2	1	1	Ig heavy chain V-III region BUT		1	2	1	1	1	1	1	1	1	1	1	1	1	1	2	2	2	1	1	1	1	1	1	1	2	2	0	0	0	0	0	0	0	0	0	0	1	1	1	0	0	0	0
P01770	P01770	3	3	1	Ig heavy chain V-III region NIE		1	3	3	1	0	1	0	0	0	0	0	0	0	0	0	0	1	0	0	0	0	0	0	0	2	1	0	1	0	0	0	0	0	0	0	0	0	0	1	0	0	0	0
P01772	P01772	3	2	2	Ig heavy chain V-III region KOL		1	3	2	2	2	2	2	1	1	2	2	2	2	1	2	2	3	3	2	2	2	2	1	2	3	2	2	2	1	1	1	2	2	2	2	1	2	2	2	2	2	2	2
P01773	P01773	1	1	1	Ig heavy chain V-III region BUR		1	1	1	1	1	1	1	1	0	0	0	0	0	0	0	0	1	1	0	0	0	0	0	0	1	0	1	1	1	1	0	0	0	0	0	0	0	0	1	1	0	0	0
P01775	P01775	1	1	1	Ig heavy chain V-III region LAY		1	1	1	1	0	0	0	0	0	0	0	0	0	0	0	0	0	0	0	0	0	0	0	0	1	0	0	0	0	0	0	0	0	0	0	0	0	0	0	0	0	0	0
P01780	P01780	1	1	1	Ig heavy chain V-III region JON		1	1	1	1	0	0	0	0	0	0	0	0	0	0	1	1	0	0	0	0	0	0	0	0	1	1	0	0	0	0	0	0	0	0	0	0	1	1	0	0	0	0	0
P01781;P01782	P01781	4;1	2;1	2;1	Ig heavy chain V-III region GAL		2	4	2	2	4	3	4	3	1	1	2	3	2	2	1	2	3	3	2	2	3	2	1	0	4	3	2	1	2	1	0	0	0	1	1	1	0	1	1	1	1	1	1
P01824	P01824	2	2	2	Ig heavy chain V-II region WAH		1	2	2	2	1	1	1	0	0	0	0	0	1	1	0	0	0	0	0	0	1	0	0	0	2	1	1	1	1	0	0	0	0	0	1	1	0	0	0	0	0	0	1
P01825	P01825	2	1	1	Ig heavy chain V-II region NEWM		1	2	1	1	1	1	2	2	1	1	0	0	0	0	0	0	2	1	1	0	0	0	0	0	2	2	0	0	1	1	0	0	0	0	0	0	0	0	1	1	1	0	0
P01833	P01833	32	32	32	Polymeric immunoglobulin receptor;Secretory component	PIGR	1	32	32	32	22	21	20	19	12	12	10	10	14	15	19	19	18	19	8	5	7	8	9	8	30	25	22	21	20	19	12	12	10	10	14	15	19	19	18	19	8	5	7
P01859	P01859	11	4	4	Ig gamma-2 chain C region	IGHG2	1	11	4	4	8	9	8	8	9	9	9	9	9	9	9	9	9	9	9	9	9	9	9	9	11	11	2	3	2	2	3	3	3	3	3	3	3	3	3	3	3	3	3
P01861	P01861	12	7	6	Ig gamma-4 chain C region	IGHG4	1	12	7	6	6	6	8	6	6	6	7	7	8	8	8	8	8	8	8	8	6	6	4	4	10	12	3	3	5	3	3	3	4	4	5	5	5	5	5	5	5	5	3
P01876	P01876	20	20	9	Ig alpha-1 chain C region	IGHA1	1	20	20	9	15	15	13	13	9	9	0	1	12	13	13	12	14	14	2	1	6	7	0	0	20	16	15	15	13	13	9	9	0	1	12	13	13	12	14	14	2	1	6
P01877	P01877	16	5	1	Ig alpha-2 chain C region	IGHA2	1	16	5	1	12	12	11	11	7	7	0	1	10	11	11	10	12	12	1	1	3	4	1	0	16	13	3	3	3	3	3	3	0	0	3	3	3	3	3	3	0	0	1
P10316;P01892	P10316;P01892	4;4	1;1	0;0	HLA class I histocompatibility antigen, A-69 alpha chain;HLA class I histocompatibility antigen, A-2 alpha chain	HLA-A	2	4	1	0	2	2	2	1	1	1	1	1	1	1	1	1	2	2	2	1	1	1	1	1	4	4	0	0	0	0	0	0	0	0	0	0	0	0	0	0	0	0	0
Q30118;P01903;F5GZ59;P01906	Q30118;P01903;F5GZ59	4;4;2;1	4;4;2;1	4;4;2;1	HLA class II histocompatibility antigen, DR alpha chain	HLA-DRA	4	4	4	4	2	0	0	1	2	2	1	1	1	2	2	2	1	1	0	1	1	1	1	0	4	2	2	0	0	1	2	2	1	1	1	2	2	2	1	1	0	1	1
P02452;I3L3H7	P02452	29;4	29;4	27;3	Collagen alpha-1(I) chain	COL1A1	2	29	29	27	2	2	2	2	18	18	20	20	19	17	19	15	4	5	16	16	5	5	20	18	21	21	2	2	2	2	18	18	20	20	19	17	19	15	4	5	16	16	5
P02458;P02458-1	P02458;P02458-1	21;20	19;19	18;18	Collagen alpha-1(II) chain;Collagen alpha-1(II) chain;Chondrocalcin	COL2A1	2	21	19	18	1	2	2	3	12	14	13	13	14	14	11	11	9	8	11	10	9	11	8	7	17	16	0	1	1	2	11	13	12	12	13	13	10	10	8	7	10	9	8
P02458-3	P02458-3	2	2	2	Collagen alpha-1(II) chain;Collagen alpha-1(II) chain;Chondrocalcin	COL2A1	1	2	2	2	0	0	0	0	1	1	0	0	0	1	0	1	0	0	0	0	0	0	0	0	2	0	0	0	0	0	1	1	0	0	0	1	0	1	0	0	0	0	0
P02461;P02461-2	P02461;P02461-2	12;9	12;9	9;8	Collagen alpha-1(III) chain	COL3A1	2	12	12	9	1	0	0	0	9	8	7	7	7	6	6	4	2	3	5	5	4	4	5	5	6	5	1	0	0	0	9	8	7	7	7	6	6	4	2	3	5	5	4
P02545-2;P02545-6;P02545;P02545-3;Q5TCI8;P02545-5;P02545-4;H0YAB0;J9JID7;Q03252	P02545-2;P02545-6;P02545;P02545-3;Q5TCI8;P02545-5;P02545-4	19;19;19;18;13;13;13;5;1;1	19;19;19;18;13;13;13;5;1;1	18;18;18;17;12;12;12;5;0;0	Prelamin-A/C;Lamin-A/C	LMNA	10	19	19	18	8	5	2	1	1	1	0	0	0	3	4	4	12	10	10	6	8	6	2	2	9	7	8	5	2	1	1	1	0	0	0	3	4	4	12	10	10	6	8
P02647;F8W696;CON__P15497	P02647;F8W696	23;19;1	23;19;1	23;19;1	Apolipoprotein A-I;Proapolipoprotein A-I;Truncated apolipoprotein A-I	APOA1	3	23	23	23	2	3	13	12	14	15	15	16	17	14	3	2	0	0	4	8	3	3	7	8	16	18	2	3	13	12	14	15	15	16	17	14	3	2	0	0	4	8	3
P02649;E9PEV4;E7ERP7;H0Y7L5;CON__Q03247	P02649;E9PEV4;E7ERP7;H0Y7L5	10;5;5;5;3	10;5;5;5;3	10;5;5;5;3	Apolipoprotein E	APOE	5	10	10	10	0	0	0	0	4	4	5	5	6	6	3	2	2	2	2	2	1	3	3	3	7	4	0	0	0	0	4	4	5	5	6	6	3	2	2	2	2	2	1
V9GYG9;V9GYM3;P02652;V9GYE3;V9GYC1;V9GYS1	V9GYG9;V9GYM3;P02652;V9GYE3;V9GYC1;V9GYS1	4;4;4;3;3;3	4;4;4;3;3;3	4;4;4;3;3;3	Apolipoprotein A-II;Proapolipoprotein A-II;Truncated apolipoprotein A-II	APOA2	6	4	4	4	0	0	0	0	2	2	2	2	2	2	1	3	0	0	1	0	1	2	3	3	3	3	0	0	0	0	2	2	2	2	2	2	1	3	0	0	1	0	1
P02671;P02671-2;A0A087WUA0	P02671;P02671-2	26;18;6	26;18;6	26;18;6	Fibrinogen alpha chain;Fibrinopeptide A;Fibrinogen alpha chain	FGA	3	26	26	26	1	0	2	2	10	11	12	10	9	9	7	11	12	11	14	11	13	13	12	12	17	20	1	0	2	2	10	11	12	10	9	9	7	11	12	11	14	11	13
P02675;D6REL8;CON__P02676	P02675;D6REL8	11;7;1	11;7;1	11;7;1	Fibrinogen beta chain;Fibrinopeptide B;Fibrinogen beta chain	FGB	3	11	11	11	0	0	0	2	3	3	2	2	1	1	1	3	4	5	2	1	1	3	5	2	7	4	0	0	0	2	3	3	2	2	1	1	1	3	4	5	2	1	1
P02743	P02743	6	6	6	Serum amyloid P-component;Serum amyloid P-component(1-203)	APCS	1	6	6	6	2	2	3	2	2	2	0	1	0	0	0	1	1	0	0	1	4	4	0	0	3	3	2	2	3	2	2	2	0	1	0	0	0	1	1	0	0	1	4
P02748;CON__Q3MHN2	P02748	8;1	8;1	8;1	Complement component C9;Complement component C9a;Complement component C9b	C9	2	8	8	8	2	2	3	2	0	0	3	3	2	0	0	0	0	0	0	0	6	6	1	0	1	2	2	2	3	2	0	0	3	3	2	0	0	0	0	0	0	0	6
P02749;J3QRN2;J3KS17;J3QLI0;CON__P17690	P02749;J3QRN2	10;5;3;3;1	10;5;3;3;1	10;5;3;3;1	Beta-2-glycoprotein 1	APOH	5	10	10	10	3	4	6	6	6	7	7	7	6	7	5	6	6	6	6	5	6	6	6	6	8	8	3	4	6	6	6	7	7	7	6	7	5	6	6	6	6	5	6
P02750	P02750	14	14	14	Leucine-rich alpha-2-glycoprotein	LRG1	1	14	14	14	7	7	8	8	10	10	10	9	9	9	9	9	9	9	9	9	10	10	11	11	14	13	7	7	8	8	10	10	10	9	9	9	9	9	9	9	9	9	10
P02751;P02751-5;P02751-17;P02751-3;P02751-6;P02751-8;P02751-15;P02751-10;P02751-9;P02751-14;P02751-7;P02751-13;P02751-11;P02751-4;P02751-12;H0Y7Z1;P02751-16;P02751-2;H0Y4K8	P02751;P02751-5;P02751-17;P02751-3;P02751-6;P02751-8;P02751-15;P02751-10;P02751-9;P02751-14;P02751-7;P02751-13;P02751-11;P02751-4;P02751-12	66;65;65;65;64;64;64;63;63;63;63;61;61;59;54;28;14;12;6	66;65;65;65;64;64;64;63;63;63;63;61;61;59;54;28;14;12;6	66;65;65;65;64;64;64;63;63;63;63;61;61;59;54;28;14;12;6	Fibronectin;Anastellin;Ugl-Y1;Ugl-Y2;Ugl-Y3	FN1	19	66	66	66	14	14	17	14	37	39	37	41	43	37	41	37	39	37	36	32	37	40	34	33	54	52	14	14	17	14	37	39	37	41	43	37	41	37	39	37	36	32	37
Q5VY30;P02753	Q5VY30;P02753	15;15	15;15	15;15	Retinol-binding protein 4;Plasma retinol-binding protein(1-182);Plasma retinol-binding protein(1-181);Plasma retinol-binding protein(1-179);Plasma retinol-binding protein(1-176)	RBP4	2	15	15	15	9	9	11	10	11	11	9	9	10	10	10	9	11	11	11	11	11	11	12	13	12	11	9	9	11	10	11	11	9	9	10	10	10	9	11	11	11	11	11
P02760;S4R3Y4	P02760;S4R3Y4	30;15	30;15	15;7	Protein AMBP;Alpha-1-microglobulin;Inter-alpha-trypsin inhibitor light chain;Trypstatin	AMBP	2	30	30	15	16	17	17	17	25	24	24	25	22	22	25	24	22	23	21	22	25	24	26	26	28	26	16	17	17	17	25	24	24	25	22	22	25	24	22	23	21	22	25
P02763	P02763	12	12	8	Alpha-1-acid glycoprotein 1	ORM1	1	12	12	8	8	8	8	8	6	6	7	8	6	6	7	6	6	7	6	6	8	7	7	6	8	10	8	8	8	8	6	6	7	8	6	6	7	6	6	7	6	6	8
P02765;C9JV77;CON__P12763	P02765;C9JV77	21;18;4	21;18;4	21;18;4	Alpha-2-HS-glycoprotein;Alpha-2-HS-glycoprotein chain A;Alpha-2-HS-glycoprotein chain B	AHSG	3	21	21	21	7	6	8	9	13	14	13	13	13	12	15	14	12	13	15	14	11	12	14	12	18	18	7	6	8	9	13	14	13	13	13	12	15	14	12	13	15	14	11
P02766;A0A087WT59;A0A087WV45	P02766;A0A087WT59;A0A087WV45	6;5;4	6;5;4	6;5;4	Transthyretin	TTR	3	6	6	6	2	2	2	2	3	3	3	3	2	3	4	3	3	2	2	3	3	3	4	3	6	6	2	2	2	2	3	3	3	3	2	3	4	3	3	2	2	3	3
P02774-3;P02774;P02774-2;D6RBJ7;D6RF20;CON__Q3MHN5;CON__ENSEMBL:ENSBTAP00000018229	P02774-3;P02774;P02774-2;D6RBJ7	31;30;24;17;6;6;6	31;30;24;17;6;6;6	3;2;2;0;0;0;0	Vitamin D-binding protein	GC	7	31	31	3	15	14	16	16	12	10	11	10	11	12	16	13	15	14	15	18	12	12	16	14	21	23	15	14	16	16	12	10	11	10	11	12	16	13	15	14	15	18	12
P02787;H7C5E8;C9JVG0;F8WCI6;F8WEK9;F8WC57	P02787	59;9;8;7;5;1	59;9;8;7;5;1	51;8;7;1;1;1	Serotransferrin	TF	6	59	59	51	32	32	35	32	40	40	48	48	44	44	50	40	44	44	44	41	40	40	43	40	45	49	32	32	35	32	40	40	48	48	44	44	50	40	44	44	44	41	40
P02788;E7ER44;P02788-2;E7EQB2;C9JCF5	P02788;E7ER44;P02788-2;E7EQB2	90;89;89;88;21	90;89;89;88;21	86;85;85;84;21	Lactotransferrin;Lactoferricin-H;Kaliocin-1;Lactoferroxin-A;Lactoferroxin-B;Lactoferroxin-C	LTF	5	90	90	86	71	72	62	56	19	19	5	4	40	37	38	36	48	47	8	3	8	8	5	3	81	63	71	72	62	56	19	19	5	4	40	37	38	36	48	47	8	3	8
P02790;Q9BS19	P02790;Q9BS19	20;12	20;12	20;12	Hemopexin	HPX	2	20	20	20	8	7	9	10	11	12	15	15	12	11	12	13	13	11	10	12	10	11	14	13	18	19	8	7	9	10	11	12	15	15	12	11	12	13	13	11	10	12	10
P02792;A0A087X1B9	P02792;A0A087X1B9	11;10	11;10	11;10	Ferritin light chain;Ferritin	FTL	2	11	11	11	2	3	3	3	4	5	5	5	4	6	7	6	6	6	6	7	3	2	1	0	8	8	2	3	3	3	4	5	5	5	4	6	7	6	6	6	6	7	3
P02794;G3V192;E9PRK8;G3V1D1;E9PKY7;E9PQR3;E9PPQ4;E9PKM5;E9PK45	P02794;G3V192;E9PRK8;G3V1D1;E9PKY7	9;7;5;5;5;2;2;2;2	9;7;5;5;5;2;2;2;2	9;7;5;5;5;2;2;2;2	Ferritin heavy chain;Ferritin heavy chain, N-terminally processed;Ferritin	FTH1	9	9	9	9	5	5	3	3	4	4	4	3	5	5	4	5	6	6	5	5	4	4	2	1	8	8	5	5	3	3	4	4	4	3	5	5	4	5	6	6	5	5	4
P02814	P02814	1	1	1	Submaxillary gland androgen-regulated protein 3B;Peptide P-A;Peptide D1A	SMR3B	1	1	1	1	0	0	0	0	0	0	0	0	0	0	0	1	0	0	0	0	0	0	0	0	1	1	0	0	0	0	0	0	0	0	0	0	0	1	0	0	0	0	0
P03973	P03973	5	5	5	Antileukoproteinase	SLPI	1	5	5	5	2	2	2	1	0	0	0	0	0	0	0	0	0	0	0	0	3	4	0	0	2	1	2	2	2	1	0	0	0	0	0	0	0	0	0	0	0	0	3
P04003	P04003	4	4	4	C4b-binding protein alpha chain	C4BPA	1	4	4	4	1	2	3	1	0	0	0	0	0	0	0	0	1	1	0	0	0	0	0	0	2	0	1	2	3	1	0	0	0	0	0	0	0	0	1	1	0	0	0
P04004;F5GX75;CON__Q3ZBS7;H0YJW9	P04004	15;4;3;1	15;4;3;1	15;4;3;1	Vitronectin;Vitronectin V65 subunit;Vitronectin V10 subunit;Somatomedin-B	VTN	4	15	15	15	7	8	8	7	11	10	13	11	10	11	11	11	10	11	10	10	11	11	11	11	14	14	7	8	8	7	11	10	13	11	10	11	11	11	10	11	10	10	11
P04040	P04040	12	12	12	Catalase	CAT	1	12	12	12	1	0	0	0	1	1	5	5	7	6	5	5	6	6	3	0	4	5	0	0	10	5	1	0	0	0	1	1	5	5	7	6	5	5	6	6	3	0	4
P04062-4;P04062-5;P04062-2;P04062;P04062-3	P04062-4;P04062-5;P04062-2;P04062;P04062-3	2;2;2;2;1	2;2;2;2;1	2;2;2;2;1	Glucosylceramidase	GBA	5	2	2	2	0	0	0	0	0	0	0	0	0	0	0	0	0	0	0	0	0	0	0	0	1	1	0	0	0	0	0	0	0	0	0	0	0	0	0	0	0	0	0
P04066	P04066	13	13	13	Tissue alpha-L-fucosidase	FUCA1	1	13	13	13	3	3	3	1	5	5	8	7	6	5	5	5	6	4	4	2	1	1	2	2	9	11	3	3	3	1	5	5	8	7	6	5	5	5	6	4	4	2	1
P04080	P04080	8	8	8	Cystatin-B	CSTB	1	8	8	8	1	0	2	2	1	2	5	5	5	4	5	5	8	8	7	5	7	7	7	7	8	6	1	0	2	2	1	2	5	5	5	4	5	5	8	8	7	5	7
P04083;Q5T3N1;Q5T3N0	P04083	18;8;4	18;8;4	18;8;4	Annexin A1	ANXA1	3	18	18	18	2	0	0	0	0	0	4	2	0	0	0	0	4	7	13	15	15	16	9	6	4	8	2	0	0	0	0	0	4	2	0	0	0	0	4	7	13	15	15
P04155	P04155	3	3	3	Trefoil factor 1	TFF1	1	3	3	3	2	3	1	2	3	3	3	3	2	3	3	2	2	2	1	3	3	3	3	3	3	3	2	3	1	2	3	3	3	3	2	3	3	2	2	2	1	3	3
P04179-4;P04179;P04179-2;F5H3C5;F5H4R2;F5GYZ5;G8JLJ2;P04179-3;G5E9P6;F5GXZ9	P04179-4;P04179;P04179-2;F5H3C5;F5H4R2;F5GYZ5;G8JLJ2;P04179-3	8;8;7;6;6;6;5;5;2;2	8;8;7;6;6;6;5;5;2;2	8;8;7;6;6;6;5;5;2;2	Superoxide dismutase [Mn], mitochondrial	SOD2	10	8	8	8	1	1	1	0	1	0	0	1	1	0	0	1	5	5	4	1	2	2	0	0	7	3	1	1	1	0	1	0	0	1	1	0	0	1	5	5	4	1	2
P04180;J3QSE5;I3L1Q6;J3QKT0	P04180;J3QSE5;I3L1Q6;J3QKT0	4;3;2;2	4;3;2;2	4;3;2;2	Phosphatidylcholine-sterol acyltransferase	LCAT	4	4	4	4	0	0	0	0	1	1	1	1	2	1	3	2	1	1	1	1	1	1	1	1	1	2	0	0	0	0	1	1	1	1	2	1	3	2	1	1	1	1	1
P04196	P04196	8	8	8	Histidine-rich glycoprotein	HRG	1	8	8	8	0	0	0	0	0	0	0	0	5	3	3	2	0	1	1	0	0	0	0	0	6	6	0	0	0	0	0	0	0	0	5	3	3	2	0	1	1	0	0
P04206;P01622	P04206;P01622	5;3	2;0	2;0	Ig kappa chain V-III region GOL;Ig kappa chain V-III region Ti		2	5	2	2	3	3	3	3	3	3	3	3	3	3	3	3	3	3	3	3	3	3	3	3	4	4	0	0	0	0	0	0	0	0	0	0	0	0	0	0	0	0	0
P04207	P04207	3	2	2	Ig kappa chain V-III region CLL		1	3	2	2	2	2	0	0	0	0	1	1	1	0	0	0	1	1	0	0	0	0	1	1	3	2	1	1	0	0	0	0	0	0	0	0	0	0	0	0	0	0	0
P04208	P04208	4	2	1	Ig lambda chain V-I region WAH		1	4	2	1	4	3	3	3	1	2	3	3	3	3	3	3	3	3	3	2	3	3	2	2	3	4	2	2	2	2	0	1	2	2	2	2	2	2	2	2	2	1	2
P04209	P04209	1	1	1	Ig lambda chain V-II region NIG-84		1	1	1	1	0	0	0	0	0	0	0	0	0	0	0	0	0	0	0	0	0	0	0	0	1	1	0	0	0	0	0	0	0	0	0	0	0	0	0	0	0	0	0
P04217;M0R009;CON__Q2KJF1	P04217;M0R009	11;6;1	11;6;1	4;4;0	Alpha-1B-glycoprotein	A1BG	3	11	11	4	2	2	4	3	8	7	10	9	10	10	11	10	7	8	7	8	7	7	9	9	10	11	2	2	4	3	8	7	10	9	10	10	11	10	7	8	7	8	7
P04217-2	P04217-2	8	1	1	Alpha-1B-glycoprotein	A1BG	1	8	1	1	1	1	1	1	5	5	8	7	8	7	8	7	3	5	5	6	4	4	7	6	7	8	0	0	0	0	1	1	1	1	1	1	1	1	0	1	1	1	1
P04233;H0YBZ2	P04233;H0YBZ2	2;1	2;1	1;1	HLA class II histocompatibility antigen gamma chain	CD74	2	2	2	1	0	0	1	1	2	1	1	1	1	1	2	1	0	1	0	0	0	1	1	1	2	2	0	0	1	1	2	1	1	1	1	1	2	1	0	1	0	0	0
P04233-2	P04233-2	2	1	1	HLA class II histocompatibility antigen gamma chain	CD74	1	2	1	1	0	0	1	1	1	1	1	1	1	1	1	1	0	1	0	0	0	1	1	1	1	2	0	0	0	0	0	0	0	0	0	0	0	0	0	0	0	0	0
P04259	P04259	38	1	1	Keratin, type II cytoskeletal 6B	KRT6B	1	38	1	1	29	30	13	8	7	6	23	21	21	19	19	23	22	23	30	28	25	23	8	10	14	20	1	0	0	0	0	0	0	0	0	0	0	0	0	0	0	0	1
P04275	P04275	7	7	7	von Willebrand factor;von Willebrand antigen 2	VWF	1	7	7	7	0	0	0	0	0	1	0	2	4	2	3	2	1	1	0	0	1	1	1	0	2	1	0	0	0	0	0	1	0	2	4	2	3	2	1	1	0	0	1
P04406;P04406-2;E7EUT5	P04406;P04406-2;E7EUT5	14;13;11	14;13;11	13;12;10	Glyceraldehyde-3-phosphate dehydrogenase	GAPDH	3	14	14	13	4	4	1	1	4	3	3	4	5	5	4	6	10	10	9	7	6	5	3	3	13	10	4	4	1	1	4	3	3	4	5	5	4	6	10	10	9	7	6
P04430	P04430	1	1	1	Ig kappa chain V-I region BAN		1	1	1	1	0	0	0	0	0	0	1	1	0	0	0	0	1	1	0	0	1	0	0	0	1	1	0	0	0	0	0	0	1	1	0	0	0	0	1	1	0	0	1
P04438;P01814	P04438;P01814	2;1	2;1	2;1	Ig heavy chain V-II region SESS;Ig heavy chain V-II region OU		2	2	2	2	1	1	0	0	1	1	1	1	1	1	1	1	1	1	0	0	1	1	1	1	2	1	1	1	0	0	1	1	1	1	1	1	1	1	1	1	0	0	1
P04733	P04733	2	2	1	Metallothionein-1F	MT1F	1	2	2	1	1	0	1	2	0	0	0	0	0	0	0	0	1	1	1	0	0	0	0	0	1	1	1	0	1	2	0	0	0	0	0	0	0	0	1	1	1	0	0
P04745;P04746;Q5T085;P04746-2;A0A087WZK1;CON__Q3MHH8;H7BZQ8;C9J2Z5;Q5T084;C9JWK7	P04745;P04746;Q5T085	21;19;11;10;9;8;7;4;4;3	1;0;1;0;0;0;0;0;0;0	1;0;1;0;0;0;0;0;0;0	Alpha-amylase 1;Pancreatic alpha-amylase;Alpha-amylase	AMY1A;AMY2A;AMY1B	10	21	1	1	12	11	9	6	2	2	3	3	2	2	3	1	4	5	0	0	0	0	0	1	18	10	0	0	0	0	1	0	1	1	0	1	1	0	0	0	0	0	0
P04792;F8WE04;C9J3N8	P04792	10;3;2	10;3;2	10;3;2	Heat shock protein beta-1	HSPB1	3	10	10	10	3	3	1	0	1	0	1	1	2	3	3	3	4	5	8	8	6	4	3	2	7	5	3	3	1	0	1	0	1	1	2	3	3	3	4	5	8	8	6
P05023-2;P05023-3;P05023-4;P05023	P05023-2;P05023-3;P05023-4;P05023	5;5;5;5	5;5;5;5	5;5;5;5	Sodium/potassium-transporting ATPase subunit alpha-1	ATP1A1	4	5	5	5	0	0	0	0	0	0	0	0	2	2	0	0	0	1	0	0	1	1	0	0	4	3	0	0	0	0	0	0	0	0	2	2	0	0	0	1	0	0	1
P05026-2;P05026;V9GYR2	P05026-2;P05026;V9GYR2	6;6;3	6;6;3	6;6;3	Sodium/potassium-transporting ATPase subunit beta-1	ATP1B1	3	6	6	6	0	0	0	0	1	2	1	1	4	3	1	1	3	3	1	1	4	3	1	0	4	3	0	0	0	0	1	2	1	1	4	3	1	1	3	3	1	1	4
P05060	P05060	8	8	8	Secretogranin-1;PE-11;GAWK peptide;CCB peptide	CHGB	1	8	8	8	0	0	0	0	3	2	2	4	5	4	3	4	1	1	4	2	3	5	8	8	3	3	0	0	0	0	3	2	2	4	5	4	3	4	1	1	4	2	3
P05089;P05089-2;P05089-3	P05089;P05089-2;P05089-3	9;9;6	9;9;6	9;9;6	Arginase-1	ARG1	3	9	9	9	0	0	0	0	0	0	1	1	6	6	7	4	2	2	0	1	2	2	0	0	4	4	0	0	0	0	0	0	1	1	6	6	7	4	2	2	0	1	2
P05107;J3KNI6;A0A087WX36;D3DSM0;E7EVZ9	P05107;J3KNI6;A0A087WX36;D3DSM0	3;2;2;2;1	3;2;2;2;1	3;2;2;2;1	Integrin beta-2;Integrin beta	ITGB2	5	3	3	3	0	0	0	0	0	0	0	0	0	0	0	0	1	1	0	0	0	0	0	0	2	0	0	0	0	0	0	0	0	0	0	0	0	0	1	1	0	0	0
P05109	P05109	10	10	10	Protein S100-A8;Protein S100-A8, N-terminally processed	S100A8	1	10	10	10	5	4	3	3	3	3	4	4	6	5	6	6	8	8	9	7	9	9	3	3	7	6	5	4	3	3	3	3	4	4	6	5	6	6	8	8	9	7	9
P05120;E7ERB5;E7EPJ9;H7C004;H7BYS2;E9PDK7	P05120	7;2;2;2;2;1	7;2;2;2;2;1	7;2;2;2;2;1	Plasminogen activator inhibitor 2	SERPINB2	6	7	7	7	0	0	0	0	0	0	0	0	0	0	0	0	4	5	0	0	2	2	0	1	3	0	0	0	0	0	0	0	0	0	0	0	0	0	4	5	0	0	2
P05154;G3V5Q9;G3V2M1;G3V264;G3V482;G3V265;G3V5I3;G3V4B4;G3V3F5	P05154;G3V5Q9	15;10;7;5;4;4;2;2;2	15;10;7;5;4;4;2;2;2	15;10;7;5;4;4;2;2;2	Plasma serine protease inhibitor	SERPINA5	9	15	15	15	4	3	2	0	9	8	5	4	9	10	9	10	5	4	2	0	1	1	0	0	14	11	4	3	2	0	9	8	5	4	9	10	9	10	5	4	2	0	1
P05160	P05160	7	7	7	Coagulation factor XIII B chain	F13B	1	7	7	7	0	0	1	1	0	0	1	1	1	0	0	0	0	0	0	0	0	0	1	1	4	4	0	0	1	1	0	0	1	1	1	0	0	0	0	0	0	0	0
P05164-2;P05164;P05164-3;J3QSF7;P11678	P05164-2;P05164;P05164-3	20;20;20;6;2	20;20;20;6;2	20;20;20;6;2	Myeloperoxidase;Myeloperoxidase;89 kDa myeloperoxidase;84 kDa myeloperoxidase;Myeloperoxidase light chain;Myeloperoxidase heavy chain	MPO	5	20	20	20	1	1	0	0	1	1	8	8	13	13	0	0	5	3	0	0	1	1	0	0	15	5	1	1	0	0	1	1	8	8	13	13	0	0	5	3	0	0	1
P05186-2;P05186-3;P05186	P05186-2;P05186-3;P05186	1;1;1	1;1;1	1;1;1	Alkaline phosphatase, tissue-nonspecific isozyme	ALPL	3	1	1	1	0	0	0	0	0	0	0	0	1	1	1	0	0	0	0	0	0	1	0	0	1	0	0	0	0	0	0	0	0	0	1	1	1	0	0	0	0	0	0
P05362;K7EKL8;E7ESS4	P05362;K7EKL8	11;6;3	11;6;3	11;6;3	Intercellular adhesion molecule 1	ICAM1	3	11	11	11	0	0	0	2	3	3	3	2	4	3	5	4	4	2	3	2	3	4	6	3	6	7	0	0	0	2	3	3	3	2	4	3	5	4	4	2	3	2	3
P05408;C9JNY7;H7C4X7	P05408;C9JNY7;H7C4X7	3;2;2	3;2;2	1;1;1	Neuroendocrine protein 7B2;N-terminal peptide;C-terminal peptide	SCG5	3	3	3	1	0	0	0	0	1	1	1	1	1	0	1	0	0	0	0	0	0	0	2	1	1	2	0	0	0	0	1	1	1	1	1	0	1	0	0	0	0	0	0
S4R371;P05413;S4R3A2	S4R371;P05413;S4R3A2	8;8;6	8;8;6	7;7;5	Fatty acid-binding protein, heart	FABP3	3	8	8	7	3	4	4	4	5	4	6	6	6	6	7	6	6	8	8	7	7	8	8	8	7	8	3	4	4	4	5	4	6	6	6	6	7	6	6	8	8	7	7
P05451	P05451	4	4	3	Lithostathine-1-alpha	REG1A	1	4	4	3	2	2	2	1	3	3	3	4	4	4	3	3	3	3	2	2	2	2	3	3	4	4	2	2	2	1	3	3	3	4	4	4	3	3	3	3	2	2	2
P05534;P30447	P05534;P30447	5;4	1;1	1;1	HLA class I histocompatibility antigen, A-24 alpha chain;HLA class I histocompatibility antigen, A-23 alpha chain	HLA-A	2	5	1	1	1	1	2	1	1	0	0	0	0	0	1	0	2	1	2	1	0	0	0	0	4	5	0	0	0	0	0	0	0	0	0	0	0	0	0	0	0	0	0
P05543;CON__Q9TT36	P05543	14;4	14;4	14;4	Thyroxine-binding globulin	SERPINA7	2	14	14	14	1	1	3	2	5	5	10	9	7	7	10	10	6	7	7	6	6	7	7	6	10	10	1	1	3	2	5	5	10	9	7	7	10	10	6	7	7	6	6
P05546	P05546	6	6	6	Heparin cofactor 2	SERPIND1	1	6	6	6	0	0	1	1	2	2	2	2	2	2	2	2	1	1	2	2	4	5	2	2	2	4	0	0	1	1	2	2	2	2	2	2	2	2	1	1	2	2	4
P05556-2;P05556;P05556-5;P05556-4;P05556-3;C9JPK5;Q5T3E6;E9PLR6;E7EUI6;E7EQW5;C9JJP8;Q5T3E5;E9PQJ2;E7ERX5;H7C4N8	P05556-2;P05556;P05556-5;P05556-4;P05556-3	7;7;7;7;7;3;3;3;3;3;2;2;2;2;1	7;7;7;7;7;3;3;3;3;3;2;2;2;2;1	7;7;7;7;7;3;3;3;3;3;2;2;2;2;1	Integrin beta-1	ITGB1	15	7	7	7	2	2	0	0	0	1	3	3	2	3	2	2	4	4	2	2	2	2	1	1	5	2	2	2	0	0	0	1	3	3	2	3	2	2	4	4	2	2	2
P05814	P05814	2	2	2	Beta-casein	CSN2	1	2	2	2	0	0	0	0	1	1	0	0	0	0	2	2	0	0	0	0	0	0	0	0	1	2	0	0	0	0	1	1	0	0	0	0	2	2	0	0	0	0	0
P05937;P05937-2;E5RIZ8;E5RG14;H3BN14;P22676	P05937;P05937-2;E5RIZ8	7;5;4;3;1;1	7;5;4;3;1;1	7;5;4;3;1;1	Calbindin	CALB1	6	7	7	7	0	0	0	1	1	1	2	3	3	3	2	3	3	4	2	2	2	1	0	0	2	4	0	0	0	1	1	1	2	3	3	3	2	3	3	4	2	2	2
P05981;M0QZ63;M0R244	P05981	6;2;1	6;2;1	6;2;1	Serine protease hepsin;Serine protease hepsin non-catalytic chain;Serine protease hepsin catalytic chain	HPN	3	6	6	6	0	0	0	0	1	2	2	2	3	3	2	1	1	1	1	0	1	1	1	1	2	6	0	0	0	0	1	2	2	2	3	3	2	1	1	1	1	0	1
P05997;A0A087WYX9	P05997;A0A087WYX9	12;9	11;8	11;8	Collagen alpha-2(V) chain	COL5A2	2	12	11	11	0	0	2	2	4	4	2	2	2	1	3	4	1	1	2	4	2	2	1	2	7	8	0	0	2	1	4	3	2	2	2	1	3	3	0	0	2	3	1
P06280;V9GYN5	P06280	5;1	5;1	5;1	Alpha-galactosidase A	GLA	2	5	5	5	0	0	0	0	1	1	0	0	0	0	1	1	0	0	0	0	0	0	1	0	4	3	0	0	0	0	1	1	0	0	0	0	1	1	0	0	0	0	0
P06311	P06311	1	1	1	Ig kappa chain V-III region IARC/BL41		1	1	1	1	0	0	0	0	0	0	0	0	0	0	0	0	0	0	0	0	0	0	0	0	1	0	0	0	0	0	0	0	0	0	0	0	0	0	0	0	0	0	0
P06312;P06313;P83593	P06312;P06313;P83593	4;4;2	1;1;1	1;1;1	Ig kappa chain V-IV region;Ig kappa chain V-IV region JI;Ig kappa chain V-IV region STH	IGKV4-1	3	4	1	1	3	2	2	2	2	2	3	3	2	1	1	2	2	3	3	2	3	2	1	1	4	3	1	1	1	1	0	0	1	1	1	1	0	1	1	1	1	1	1
P06318	P06318	2	1	1	Ig lambda chain V-VI region WLT		1	2	1	1	0	0	0	0	0	0	0	0	0	0	0	0	0	0	0	0	0	0	0	0	2	1	0	0	0	0	0	0	0	0	0	0	0	0	0	0	0	0	0
P06331	P06331	3	3	2	Ig heavy chain V-II region ARH-77		1	3	3	2	2	2	2	2	1	1	0	0	0	0	0	0	2	1	1	0	0	0	0	0	3	2	2	2	2	2	1	1	0	0	0	0	0	0	2	1	1	0	0
P06396-2;P06396-4;P06396-3;P06396;Q5T0H9;Q5T0H8;Q5T0H7;Q5T0I0;REV__H0YJM7;REV__Q6TDU7-4;REV__Q6TDU7-2	P06396-2;P06396-4;P06396-3;P06396;Q5T0H9	36;35;35;35;21;17;15;5;1;1;1	36;35;35;35;21;17;15;5;1;1;1	11;10;10;10;9;5;5;1;0;0;0	Gelsolin	GSN	11	36	36	11	11	12	15	15	24	23	25	24	25	24	25	20	26	26	25	24	27	26	24	24	31	29	11	12	15	15	24	23	25	24	25	24	25	20	26	26	25	24	27
P06576;H0YH81;F8W079;F8W0P7	P06576;H0YH81;F8W079	4;3;2;1	4;3;2;1	4;3;2;1	ATP synthase subunit beta, mitochondrial;ATP synthase subunit beta	ATP5B	4	4	4	4	0	0	0	0	0	0	1	1	0	0	1	1	0	0	1	0	1	0	0	0	1	3	0	0	0	0	0	0	1	1	0	0	1	1	0	0	1	0	1
P06702	P06702	9	9	9	Protein S100-A9	S100A9	1	9	9	9	5	4	2	2	1	1	5	5	5	6	5	4	5	5	5	7	8	6	4	3	7	6	5	4	2	2	1	1	5	5	5	6	5	4	5	5	5	7	8
R4GN98;P06703	R4GN98;P06703	2;2	2;2	2;2	Protein S100;Protein S100-A6	S100A6	2	2	2	2	1	1	1	1	0	1	1	1	1	2	2	2	2	2	2	2	2	2	2	2	2	2	1	1	1	1	0	1	1	1	1	2	2	2	2	2	2	2	2
P06727;CON__Q32PJ2	P06727	31;2	31;2	31;2	Apolipoprotein A-IV	APOA4	2	31	31	31	10	12	22	18	25	25	21	21	23	25	21	17	6	9	19	19	8	8	3	3	29	30	10	12	22	18	25	25	21	21	23	25	21	17	6	9	19	19	8
P06731-2;P06731;A0A024R0K5;A0A087WYX0;A0A087X013;M0QX98;M0QXV9;T2HUW8;M0R3J1	P06731-2;P06731;A0A024R0K5;A0A087WYX0;A0A087X013	8;8;7;6;4;3;3;3;2	8;8;7;6;4;3;3;3;2	6;6;5;4;2;2;2;2;2	Carcinoembryonic antigen-related cell adhesion molecule 5	CEACAM5	9	8	8	6	4	4	3	2	2	2	1	0	0	0	1	0	6	6	0	0	3	3	0	0	7	3	4	4	3	2	2	2	1	0	0	0	1	0	6	6	0	0	3
P06733;P06733-2;K7EM90;P13929-3;P13929-2;P13929;E5RI09;E5RG95;K7EPM1;K7EKN2;E5RGZ4	P06733;P06733-2;K7EM90	18;11;9;2;2;2;1;1;1;1;1	18;11;9;2;2;2;1;1;1;1;1	16;10;8;0;0;0;0;0;0;0;0	Alpha-enolase;Enolase	ENO1	11	18	18	16	2	3	1	1	4	3	7	6	10	9	8	8	14	14	9	7	8	8	3	5	13	13	2	3	1	1	4	3	7	6	10	9	8	8	14	14	9	7	8
P06744;P06744-2;K7EQ48;K7EPY4;K7EP41;K7ELR7;K7ENA0;K7ERK8;K7ERC6;K7EIL4;K7ESF4;Q8N196	P06744;P06744-2;K7EQ48;K7EPY4	14;14;13;7;6;4;4;3;3;2;1;1	14;14;13;7;6;4;4;3;3;2;1;1	12;12;12;7;6;4;4;3;3;2;1;1	Glucose-6-phosphate isomerase	GPI	12	14	14	12	0	0	0	0	0	0	0	1	6	5	2	3	9	9	2	1	3	3	3	3	11	5	0	0	0	0	0	0	0	1	6	5	2	3	9	9	2	1	3
P06748-3;P06748-2;P06748;E5RGW4;E5RI98	P06748-3;P06748-2;P06748;E5RGW4	4;4;4;2;1	4;4;4;2;1	4;4;4;2;1	Nucleophosmin	NPM1	5	4	4	4	3	2	2	1	2	1	0	0	2	1	2	2	4	4	1	0	2	1	0	0	3	2	3	2	2	1	2	1	0	0	2	1	2	2	4	4	1	0	2
P06870-2;P06870	P06870-2;P06870	1;1	1;1	1;1	Kallikrein-1	KLK1	2	1	1	1	1	1	1	0	1	1	0	0	0	1	1	1	1	1	0	0	0	0	0	0	1	0	1	1	1	0	1	1	0	0	0	1	1	1	1	1	0	0	0
P06889	P06889	1	1	1	Ig lambda chain V-IV region MOL		1	1	1	1	1	1	1	1	1	1	1	1	0	0	0	0	1	1	1	1	0	1	0	1	1	1	1	1	1	1	1	1	1	1	0	0	0	0	1	1	1	1	0
P07093-2;P07093;P07093-3	P07093-2;P07093;P07093-3	2;2;2	2;2;2	2;2;2	Glia-derived nexin	SERPINE2	3	2	2	2	0	0	0	0	0	0	0	0	0	0	0	0	0	0	0	0	2	2	0	0	0	0	0	0	0	0	0	0	0	0	0	0	0	0	0	0	0	0	2
P07108;P07108-3;P07108-2;P07108-4;P07108-5;P07108-6	P07108;P07108-3;P07108-2;P07108-4;P07108-5;P07108-6	4;3;3;3;3;2	4;3;3;3;3;2	4;3;3;3;3;2	Acyl-CoA-binding protein	DBI	6	4	4	4	1	1	2	2	2	2	2	2	3	3	2	2	3	3	2	3	3	3	2	2	4	3	1	1	2	2	2	2	2	2	3	3	2	2	3	3	2	3	3
P07148;A8MW49;Q9NQV6-6	P07148;A8MW49	6;5;2	6;5;2	6;5;2	Fatty acid-binding protein, liver	FABP1	3	6	6	6	5	5	5	4	4	4	4	4	4	4	4	4	4	4	4	4	4	4	4	4	5	4	5	5	5	4	4	4	4	4	4	4	4	4	4	4	4	4	4
P07195;A8MW50;C9J7H8;F5H793	P07195;A8MW50;C9J7H8	14;8;7;6	13;7;7;6	13;7;7;6	L-lactate dehydrogenase B chain;L-lactate dehydrogenase	LDHB	4	14	13	13	1	1	2	2	5	5	7	8	8	7	9	7	10	9	8	7	7	7	6	8	10	9	0	0	1	1	4	4	6	7	7	6	8	6	9	8	7	6	6
P07204	P07204	2	2	2	Thrombomodulin	THBD	1	2	2	2	0	0	0	0	0	0	0	0	0	0	0	0	0	1	0	0	0	0	0	0	1	1	0	0	0	0	0	0	0	0	0	0	0	0	0	1	0	0	0
P07237;H7BZ94;F5H8J2;H0Y3Z3;I3L398;I3L312;I3NI03;I3L4M2;I3L0S0;I3L3U6;I3L3P5;I3L514;I3L1Y5	P07237;H7BZ94;F5H8J2;H0Y3Z3	19;17;16;10;9;9;6;5;5;4;3;2;1	19;17;16;10;9;9;6;5;5;4;3;2;1	19;17;16;10;9;9;6;5;5;4;3;2;1	Protein disulfide-isomerase	P4HB	13	19	19	19	0	0	0	0	5	5	5	5	6	6	5	5	12	12	8	5	8	6	7	6	14	10	0	0	0	0	5	5	5	5	6	6	5	5	12	12	8	5	8
P07307-3;P07307-2;P07307	P07307-3;P07307-2;P07307	2;2;2	2;2;2	2;2;2	Asialoglycoprotein receptor 2	ASGR2	3	2	2	2	0	1	1	1	1	2	1	1	1	1	1	1	1	1	1	1	1	1	1	1	2	2	0	1	1	1	1	2	1	1	1	1	1	1	1	1	1	1	1
P07339;C9JH19;F8WD96;H7C1V0;F8W787;H7C469	P07339;C9JH19;F8WD96	15;9;8;7;6;6	15;9;8;7;6;6	15;9;8;7;6;6	Cathepsin D;Cathepsin D light chain;Cathepsin D heavy chain	CTSD	6	15	15	15	5	5	5	4	5	5	8	11	14	12	12	12	10	10	6	3	7	7	2	2	13	12	5	5	5	4	5	5	8	11	14	12	12	12	10	10	6	3	7
P07355;P07355-2;H0YN42;H0YMD0;H0YMU9;A6NMY6;H0YM50;H0YKS4;H0YN28;H0YL33;H0YNP5;H0YMM1;H0YKZ7;H0YLV6;H0YMT9;H0YKX9;H0YNA0;H0YKL9;H0YMW4;H0YKV8;H0YN52;H0YMD9;H0YNB8;H0YKN4;H0YLE2	P07355;P07355-2;H0YN42;H0YMD0;H0YMU9;A6NMY6;H0YM50;H0YKS4;H0YN28;H0YL33;H0YNP5	24;23;22;20;20;18;16;15;13;13;13;11;9;9;9;9;8;8;8;7;6;6;5;5;2	24;23;22;20;20;18;16;15;13;13;13;11;9;9;9;9;8;8;8;7;6;6;5;5;2	24;23;22;20;20;18;16;15;13;13;13;11;9;9;9;9;8;8;8;7;6;6;5;5;2	Annexin A2;Annexin;Putative annexin A2-like protein	ANXA2;ANXA2P2	25	24	24	24	4	3	3	0	1	1	0	0	1	2	0	0	12	13	6	8	13	14	3	3	12	5	4	3	3	0	1	1	0	0	1	2	0	0	12	13	6	8	13
P07357	P07357	2	2	2	Complement component C8 alpha chain	C8A	1	2	2	2	0	0	0	0	0	0	0	0	0	0	0	0	1	1	0	0	2	2	0	0	0	0	0	0	0	0	0	0	0	0	0	0	0	0	1	1	0	0	2
P07359	P07359	5	5	5	Platelet glycoprotein Ib alpha chain;Glycocalicin	GP1BA	1	5	5	5	0	0	0	0	4	4	4	4	2	4	4	3	0	0	2	3	1	0	2	2	3	4	0	0	0	0	4	4	4	4	2	4	4	3	0	0	2	3	1
P07360;Q5SQ08	P07360;Q5SQ08	8;6	8;6	8;6	Complement component C8 gamma chain	C8G	2	8	8	8	5	5	5	4	1	2	2	3	4	4	6	6	3	3	3	2	2	2	2	2	7	7	5	5	5	4	1	2	2	3	4	4	6	6	3	3	3	2	2
P07384;E9PLX0;E9PJJ3;E9PLC9;E9PMC6;E9PJA6;E9PSA6;E9PQB3;E9PRM1;E9PL37;E9PIA9	P07384	17;4;4;4;4;4;4;4;4;3;2	17;4;4;4;4;4;4;4;4;3;2	17;4;4;4;4;4;4;4;4;3;2	Calpain-1 catalytic subunit	CAPN1	11	17	17	17	2	1	0	0	0	0	0	1	3	3	2	3	9	9	7	3	6	6	2	2	14	8	2	1	0	0	0	0	0	1	3	3	2	3	9	9	7	3	6
P07451;E5RHI4	P07451	4;1	4;1	4;1	Carbonic anhydrase 3	CA3	2	4	4	4	0	2	2	2	0	0	1	2	1	0	0	1	1	1	1	0	0	0	1	1	2	3	0	2	2	2	0	0	1	2	1	0	0	1	1	1	1	0	0
P07476	P07476	29	29	29	Involucrin	IVL	1	29	29	29	2	2	0	1	1	1	1	1	2	2	3	5	15	16	27	24	19	21	25	23	11	17	2	2	0	1	1	1	1	1	2	2	3	5	15	16	27	24	19
P07492;H0Y5C5;P07492-2;P07492-3	P07492;H0Y5C5;P07492-2;P07492-3	2;1;1;1	2;1;1;1	2;1;1;1	Gastrin-releasing peptide;Neuromedin-C	GRP	4	2	2	2	0	0	0	0	0	0	0	0	0	0	0	0	0	0	0	0	0	0	1	0	0	1	0	0	0	0	0	0	0	0	0	0	0	0	0	0	0	0	0
P07498	P07498	2	2	2	Kappa-casein	CSN3	1	2	2	2	0	0	0	0	0	0	0	0	0	0	2	2	0	0	0	0	0	0	0	0	0	2	0	0	0	0	0	0	0	0	0	0	2	2	0	0	0	0	0
P07686;Q5URX0;H0YA83;H0Y9B6;D6REQ8;H0Y9M3	P07686;Q5URX0	20;18;9;9;1;1	20;18;9;9;1;1	20;18;9;9;1;1	Beta-hexosaminidase subunit beta;Beta-hexosaminidase subunit beta chain B;Beta-hexosaminidase subunit beta chain A	HEXB	6	20	20	20	6	6	6	6	12	12	15	16	9	9	10	8	10	10	9	5	10	10	10	8	18	15	6	6	6	6	12	12	15	16	9	9	10	8	10	10	9	5	10
P07711;Q5T8F0;Q5QP40;Q5NE16;P43235;O60911	P07711;Q5T8F0	7;5;1;1;1;1	7;5;1;1;1;1	7;5;1;1;1;1	Cathepsin L1;Cathepsin L1 heavy chain;Cathepsin L1 light chain	CTSL	6	7	7	7	1	2	1	2	3	2	3	2	0	0	1	2	2	2	0	2	2	3	3	3	5	4	1	2	1	2	3	2	3	2	0	0	1	2	2	2	0	2	2
P07737;K7EJ44;CON__P02584;I3L3D5	P07737;K7EJ44	11;7;4;4	11;7;4;4	11;7;4;4	Profilin-1	PFN1	4	11	11	11	5	5	5	6	8	8	9	9	7	6	8	8	7	7	7	7	5	6	10	9	11	9	5	5	5	6	8	8	9	9	7	6	8	8	7	7	7	7	5
P07738	P07738	3	3	3	Bisphosphoglycerate mutase	BPGM	1	3	3	3	0	0	0	0	0	0	2	2	2	1	0	1	1	1	1	2	2	1	1	1	2	3	0	0	0	0	0	0	2	2	2	1	0	1	1	1	1	2	2
P07858;E9PKQ7;E9PNL5;E9PHZ5;E9PLY3;E9PSG5;E9PQM1;R4GMQ5;E9PR54;E9PJ67;E9PCB3;E9PS78	P07858	10;3;3;3;3;3;3;2;2;2;2;1	10;3;3;3;3;3;3;2;2;2;2;1	10;3;3;3;3;3;3;2;2;2;2;1	Cathepsin B;Cathepsin B light chain;Cathepsin B heavy chain	CTSB	12	10	10	10	4	6	4	5	9	8	7	7	4	5	5	4	3	3	3	2	4	4	5	5	8	9	4	6	4	5	9	8	7	7	4	5	5	4	3	3	3	2	4
P07900;P07900-2;G3V2J8;Q14568	P07900;P07900-2	7;7;2;2	4;4;1;1	4;4;1;1	Heat shock protein HSP 90-alpha	HSP90AA1	4	7	4	4	1	1	0	0	1	1	1	2	1	0	2	0	2	2	2	2	0	0	1	1	4	3	1	1	0	0	0	0	0	0	0	0	1	0	0	0	0	0	0
X6RBG4;P07911;P07911-5;P07911-4;P07911-3;P07911-2	X6RBG4;P07911;P07911-5;P07911-4;P07911-3;P07911-2	24;24;24;23;22;21	24;24;24;23;22;21	24;24;24;23;22;21	Uromodulin;Uromodulin, secreted form	UMOD	6	24	24	24	9	10	12	11	19	18	19	19	22	20	21	16	15	15	19	19	15	15	15	17	20	18	9	10	12	11	19	18	19	19	22	20	21	16	15	15	19	19	15
P07954-2;P07954	P07954-2;P07954	4;4	4;4	4;4	Fumarate hydratase, mitochondrial	FH	2	4	4	4	0	0	0	0	0	0	0	0	0	0	0	1	1	1	0	0	0	0	0	0	2	1	0	0	0	0	0	0	0	0	0	0	0	1	1	1	0	0	0
P07998	P07998	7	7	1	Ribonuclease pancreatic	RNASE1	1	7	7	1	3	3	3	3	6	6	6	7	5	6	5	5	4	4	4	5	4	5	5	5	6	6	3	3	3	3	6	6	6	7	5	6	5	5	4	4	4	5	4
P08107;P08107-2;V9GZ37	P08107;P08107-2;V9GZ37	13;12;8	11;10;7	5;5;4	Heat shock 70 kDa protein 1A	HSPA1A	3	13	11	5	4	4	1	1	1	0	2	2	1	1	4	5	4	4	4	4	4	4	5	7	4	9	2	2	1	0	0	0	1	1	1	1	3	4	3	3	3	3	3
P08138	P08138	4	1	1	Tumor necrosis factor receptor superfamily member 16	NGFR	1	4	1	1	2	2	2	3	4	4	4	4	4	4	4	4	4	4	4	4	4	4	4	4	3	4	0	0	0	0	1	1	1	1	1	1	1	1	1	1	1	1	1
P08138-2	P08138-2	5	5	2	Tumor necrosis factor receptor superfamily member 16	NGFR	1	5	5	2	2	2	2	3	4	4	3	4	4	4	3	3	4	4	3	3	3	3	4	3	4	4	2	2	2	3	4	4	3	4	4	4	3	3	4	4	3	3	3
P08185;G3V4V7;G3V350	P08185	5;1;1	5;1;1	5;1;1	Corticosteroid-binding globulin	SERPINA6	3	5	5	5	1	1	3	1	2	2	4	5	4	4	2	2	3	3	4	4	4	4	4	4	3	5	1	1	3	1	2	2	4	5	4	4	2	2	3	3	4	4	4
P08217;P08218	P08217;P08218	3;2	3;2	3;2	Chymotrypsin-like elastase family member 2A;Chymotrypsin-like elastase family member 2B	CELA2A;CELA2B	2	3	3	3	3	3	1	1	0	0	0	0	0	0	2	1	1	0	0	0	0	0	0	0	3	1	3	3	1	1	0	0	0	0	0	0	2	1	1	0	0	0	0
P08236-3;P08236-2;P08236;F8WBK6;F2Z3L6	P08236-3;P08236-2;P08236	8;8;8;2;2	8;8;8;2;2	8;8;8;2;2	Beta-glucuronidase	GUSB	5	8	8	8	1	1	0	0	2	2	3	3	2	5	3	4	1	2	1	1	1	1	0	0	7	4	1	1	0	0	2	2	3	3	2	5	3	4	1	2	1	1	1
P08238;Q58FF8;Q58FF7;Q5T9W8;Q58FF6	P08238	7;3;3;1;1	7;3;3;1;1	4;1;2;0;0	Heat shock protein HSP 90-beta	HSP90AB1	5	7	7	4	2	3	1	0	2	2	2	3	2	1	2	1	3	3	3	4	0	1	2	2	4	2	2	3	1	0	2	2	2	3	2	1	2	1	3	3	3	4	0
P08246	P08246	3	3	3	Neutrophil elastase	ELANE	1	3	3	3	0	0	0	0	0	0	2	3	3	2	2	2	2	2	0	0	0	0	0	0	2	2	0	0	0	0	0	0	2	3	3	2	2	2	2	2	0	0	0
P08253-2;P08253-3;P08253	P08253-2;P08253-3;P08253	3;3;3	3;3;3	3;3;3	72 kDa type IV collagenase;PEX	MMP2	3	3	3	3	0	0	0	1	1	0	0	0	0	1	0	0	2	2	0	0	0	0	0	1	0	0	0	0	0	1	1	0	0	0	0	1	0	0	2	2	0	0	0
P08294;M0R1V4	P08294	6;1	6;1	6;1	Extracellular superoxide dismutase [Cu-Zn]	SOD3	2	6	6	6	0	0	0	0	3	3	1	1	1	2	2	2	1	1	1	1	1	2	2	2	6	2	0	0	0	0	3	3	1	1	1	2	2	2	1	1	1	1	1
P08311	P08311	5	5	5	Cathepsin G	CTSG	1	5	5	5	0	0	0	0	0	0	1	1	4	4	0	0	0	0	0	0	0	0	0	0	2	1	0	0	0	0	0	0	1	1	4	4	0	0	0	0	0	0	0
P08473;C9JR96;C9J9X7;C9IYX7;C9JDZ3	P08473	34;14;9;6;2	34;14;9;6;2	34;14;9;6;2	Neprilysin	MME	5	34	34	34	15	17	13	7	7	6	4	4	7	5	6	6	16	16	3	7	11	12	2	2	30	11	15	17	13	7	7	6	4	4	7	5	6	6	16	16	3	7	11
P08571;D6RFL4;E7EVL5	P08571;D6RFL4	14;9;2	14;9;2	14;9;2	Monocyte differentiation antigen CD14;Monocyte differentiation antigen CD14, urinary form;Monocyte differentiation antigen CD14, membrane-bound form	CD14	3	14	14	14	5	5	7	6	10	8	10	10	8	7	9	10	8	8	8	9	7	9	2	2	12	12	5	5	7	6	10	8	10	10	8	7	9	10	8	8	8	9	7
P08572;A2A352	P08572	15;3	15;3	15;3	Collagen alpha-2(IV) chain;Canstatin	COL4A2	2	15	15	15	0	0	0	1	6	6	6	6	7	9	9	7	4	4	7	8	5	5	5	7	9	9	0	0	0	1	6	6	6	6	7	9	9	7	4	4	7	8	5
P08582;P08582-2;C9JVN1	P08582;P08582-2	9;5;4	9;5;4	9;5;4	Melanotransferrin	MFI2	3	9	9	9	2	2	1	1	1	1	0	0	2	2	3	3	3	1	1	0	5	4	1	1	4	0	2	2	1	1	1	1	0	0	2	2	3	3	3	1	1	0	5
P08603;P08603-2;Q5TFM2	P08603	21;10;8	21;10;8	19;10;8	Complement factor H	CFH	3	21	21	19	3	2	5	3	5	6	6	8	11	13	12	9	7	7	4	5	6	4	7	6	14	13	3	2	5	3	5	6	6	8	11	13	12	9	7	7	4	5	6
P08697;P08697-2;C9JMH6;C9JPV4	P08697;P08697-2;C9JMH6	14;11;10;6	14;11;10;6	12;9;8;6	Alpha-2-antiplasmin	SERPINF2	4	14	14	12	5	5	5	6	6	6	8	10	7	9	10	7	6	6	8	7	6	4	9	8	10	10	5	5	5	6	6	6	8	10	7	9	10	7	6	6	8	7	6
P08758;D6RBL5;E9PHT9;D6RBE9;D6RCN3	P08758;D6RBL5;E9PHT9;D6RBE9	9;6;5;5;1	9;6;5;5;1	9;6;5;5;1	Annexin A5;Annexin	ANXA5	5	9	9	9	0	0	0	0	3	2	2	3	3	4	0	1	3	3	1	0	3	4	1	1	6	2	0	0	0	0	3	2	2	3	3	4	0	1	3	3	1	0	3
P08861	P08861	8	5	5	Chymotrypsin-like elastase family member 3B	CELA3B	1	8	5	5	5	4	4	4	3	3	0	0	4	3	3	3	6	5	2	0	1	2	0	0	8	7	3	2	2	2	2	2	0	0	2	1	2	2	4	3	1	0	1
P09093;B1AQ54;B1AQ52;B1AQ55	P09093	8;3;2;1	8;3;2;1	5;2;2;1	Chymotrypsin-like elastase family member 3A	CELA3A	4	8	8	5	4	5	5	4	1	1	0	0	4	3	1	1	5	5	1	0	1	1	0	0	8	7	4	5	5	4	1	1	0	0	4	3	1	1	5	5	1	0	1
Q5HY78;P09131-2;P09131	Q5HY78;P09131-2;P09131	1;1;1	1;1;1	1;1;1	P3 protein	SLC10A3	3	1	1	1	0	0	0	0	0	0	0	0	0	1	1	0	0	0	0	0	0	0	1	1	0	0	0	0	0	0	0	0	0	0	0	1	1	0	0	0	0	0	0
P09211;A8MX94;A0A087X2E9;A0A087X243	P09211;A8MX94	10;7;4;1	10;7;4;1	10;7;4;1	Glutathione S-transferase P	GSTP1	4	10	10	10	1	1	1	1	0	0	2	1	3	4	4	5	8	8	6	6	5	6	6	7	10	7	1	1	1	1	0	0	2	1	3	4	4	5	8	8	6	6	5
P09228	P09228	5	1	1	Cystatin-SA	CST2	1	5	1	1	0	0	0	1	1	1	2	2	2	2	1	2	1	1	1	1	3	3	2	2	4	4	0	0	0	0	0	0	0	0	0	0	0	0	0	0	0	0	0
P09237	P09237	2	2	2	Matrilysin	MMP7	1	2	2	2	0	0	0	0	1	1	0	0	0	0	0	0	0	0	0	0	0	0	0	0	1	1	0	0	0	0	1	1	0	0	0	0	0	0	0	0	0	0	0
P09382;F8WEI7	P09382	4;1	4;1	4;1	Galectin-1	LGALS1	2	4	4	4	0	0	1	0	0	0	0	0	0	0	0	1	2	1	0	0	0	0	0	0	2	2	0	0	1	0	0	0	0	0	0	0	0	1	2	1	0	0	0
P09455;H0YAK8;P09455-2;P09455-3	P09455;H0YAK8;P09455-2;P09455-3	8;7;7;7	8;7;7;7	8;7;7;7	Retinol-binding protein 1	RBP1	4	8	8	8	0	0	1	0	1	1	2	2	1	2	2	3	0	0	0	1	0	0	4	4	4	6	0	0	1	0	1	1	2	2	1	2	2	3	0	0	0	1	0
P09467;Q5VZC3	P09467	4;1	4;1	4;1	Fructose-1,6-bisphosphatase 1	FBP1	2	4	4	4	0	0	0	0	0	0	0	0	0	0	0	0	0	0	0	0	0	0	0	0	4	2	0	0	0	0	0	0	0	0	0	0	0	0	0	0	0	0	0
P09525;Q6P452;P09525-2	P09525;Q6P452;P09525-2	11;10;9	11;10;9	11;10;9	Annexin A4;Annexin	ANXA4	3	11	11	11	0	0	0	0	2	2	0	0	1	0	0	0	0	0	0	2	8	9	0	0	4	1	0	0	0	0	2	2	0	0	1	0	0	0	0	0	0	2	8
P09603;E9PJA2;P09603-2;P09603-3;E9PQ08;H7BY18	P09603;E9PJA2;P09603-2	15;8;8;7;4;3	15;8;8;7;4;3	10;3;3;2;0;0	Macrophage colony-stimulating factor 1;Processed macrophage colony-stimulating factor 1	CSF1	6	15	15	10	0	0	0	0	7	7	6	6	8	7	8	8	3	3	6	6	5	5	8	7	10	13	0	0	0	0	7	7	6	6	8	7	8	8	3	3	6	6	5
P09619	P09619	9	9	3	Platelet-derived growth factor receptor beta	PDGFRB	1	9	9	3	0	0	0	0	4	4	2	5	5	6	4	5	1	1	2	4	1	2	5	3	7	5	0	0	0	0	4	4	2	5	5	6	4	5	1	1	2	4	1
P09622;E9PEX6;P09622-3;P09622-2;F8WDM5;F2Z2E3	P09622;E9PEX6;P09622-3;P09622-2	10;9;9;8;2;2	10;9;9;8;2;2	10;9;9;8;2;2	Dihydrolipoyl dehydrogenase, mitochondrial;Dihydrolipoyl dehydrogenase	DLD	6	10	10	10	6	6	5	0	0	0	0	0	0	0	0	1	6	5	1	0	3	3	0	0	7	2	6	6	5	0	0	0	0	0	0	0	0	1	6	5	1	0	3
P09758	P09758	1	1	1	Tumor-associated calcium signal transducer 2	TACSTD2	1	1	1	1	0	0	0	0	0	0	1	1	1	1	0	1	1	1	1	0	1	1	1	1	1	1	0	0	0	0	0	0	1	1	1	1	0	1	1	1	1	0	1
P09848;H0Y4E4	P09848;H0Y4E4	31;20	31;20	31;20	Lactase-phlorizin hydrolase;Lactase;Phlorizin hydrolase	LCT	2	31	31	31	21	18	16	15	1	1	0	0	1	0	0	1	13	13	0	0	4	2	0	0	29	18	21	18	16	15	1	1	0	0	1	0	0	1	13	13	0	0	4
P09923;P05187	P09923	16;4	16;4	13;1	Intestinal-type alkaline phosphatase	ALPI	2	16	16	13	11	11	6	8	5	5	0	0	1	2	1	1	10	10	0	0	2	2	0	0	14	9	11	11	6	8	5	5	0	0	1	2	1	1	10	10	0	0	2
P09958;H0YNB5	P09958	4;1	4;1	4;1	Furin	FURIN	2	4	4	4	0	0	0	0	1	1	2	2	2	1	1	1	1	1	1	2	1	1	1	1	1	2	0	0	0	0	1	1	2	2	2	1	1	1	1	1	1	2	1
P09960;P09960-2;P09960-4;P09960-3;B4DEH5	P09960;P09960-2;P09960-4;P09960-3	7;6;6;5;1	7;6;6;5;1	7;6;6;5;1	Leukotriene A-4 hydrolase	LTA4H	5	7	7	7	0	0	0	0	0	0	0	1	4	1	0	0	1	1	0	0	0	0	0	0	5	0	0	0	0	0	0	0	0	1	4	1	0	0	1	1	0	0	0
P09972;A8MVZ9;J3KSV6;J3QKP5;C9J8F3;K7EKH5;J3QKK1	P09972;A8MVZ9;J3KSV6;J3QKP5;C9J8F3	11;9;7;7;6;5;4	9;9;7;7;6;5;4	9;9;7;7;6;5;4	Fructose-bisphosphate aldolase C;Fructose-bisphosphate aldolase	ALDOC	7	11	9	9	1	1	0	0	0	1	1	1	1	1	2	1	6	6	3	3	3	2	3	2	9	2	0	0	0	0	0	0	0	0	0	0	1	0	5	5	2	2	2
P0C0L4-2;P0C0L4;CON__P01030;CON__ENSEMBL:ENSBTAP00000007350	P0C0L4-2;P0C0L4	42;42;8;8	42;42;8;8	4;4;1;1	Complement C4-A;Complement C4 beta chain;Complement C4-A alpha chain;C4a anaphylatoxin;C4b-A;C4d-A;Complement C4 gamma chain	C4A	4	42	42	4	13	13	16	16	4	4	10	12	12	12	14	14	14	13	13	11	14	14	7	7	30	31	13	13	16	16	4	4	10	12	12	12	14	14	14	13	13	11	14
P0C7T7	P0C7T7	1	1	1	Putative uncharacterized protein FRMD6-AS1	FRMD6-AS1	1	1	1	1	0	0	0	0	0	0	0	0	0	0	0	0	1	1	0	0	1	1	0	0	1	0	0	0	0	0	0	0	0	0	0	0	0	0	1	1	0	0	1
P0C7U0	P0C7U0	3	3	3	Protein ELFN1	ELFN1	1	3	3	3	0	0	0	0	0	0	0	0	0	0	0	0	0	0	0	0	0	0	0	0	2	2	0	0	0	0	0	0	0	0	0	0	0	0	0	0	0	0	0
P0C7U2	P0C7U2	9	9	1	Putative neutral ceramidase C	ASAH2C	1	9	9	1	2	4	3	2	0	0	0	0	0	0	0	0	3	3	0	0	0	0	0	0	8	0	2	4	3	2	0	0	0	0	0	0	0	0	3	3	0	0	0
P0DJD9;P0DJD8;P0DJD7;F5H0H6;F5GWT0;F5GXL4	P0DJD9;P0DJD8;P0DJD7;F5H0H6;F5GWT0;F5GXL4	3;3;3;2;2;2	3;3;3;2;2;2	1;1;1;0;0;0	Pepsin A-5;Pepsin A-3;Pepsin A-4	PGA5;PGA3;PGA4	6	3	3	1	0	0	1	0	3	3	2	2	2	2	2	1	1	1	1	1	2	2	2	3	3	3	0	0	1	0	3	3	2	2	2	2	2	1	1	1	1	1	2
P0DMQ5	P0DMQ5	5	5	5	Putative transmembrane protein INAFM2	INAFM2	1	5	5	5	0	0	0	0	4	5	4	4	4	4	4	4	0	0	3	4	1	2	3	3	3	3	0	0	0	0	4	5	4	4	4	4	4	4	0	0	3	4	1
P10109	P10109	3	3	3	Adrenodoxin, mitochondrial	FDX1	1	3	3	3	0	0	0	0	0	0	2	2	2	1	2	1	0	0	0	0	0	0	1	1	1	2	0	0	0	0	0	0	2	2	2	1	2	1	0	0	0	0	0
P10153	P10153	4	4	4	Non-secretory ribonuclease	RNASE2	1	4	4	4	1	1	1	1	3	3	3	3	3	3	3	3	3	3	3	3	3	3	3	3	4	3	1	1	1	1	3	3	3	3	3	3	3	3	3	3	3	3	3
P10253;I3L3L3;I3L0S5;I3L2V9	P10253	25;8;7;2	25;8;7;2	25;8;7;2	Lysosomal alpha-glucosidase;76 kDa lysosomal alpha-glucosidase;70 kDa lysosomal alpha-glucosidase	GAA	4	25	25	25	4	4	4	4	11	8	10	12	10	9	9	11	5	5	10	9	5	6	6	5	17	22	4	4	4	4	11	8	10	12	10	9	9	11	5	5	10	9	5
P10451-4;P10451;P10451-2;D6R9C5	P10451-4;P10451;P10451-2;D6R9C5	10;10;8;5	10;10;8;5	1;1;0;0	Osteopontin	SPP1	4	10	10	1	0	0	1	1	8	8	10	9	9	9	9	8	3	2	6	7	4	5	9	7	9	10	0	0	1	1	8	8	10	9	9	9	9	8	3	2	6	7	4
P10451-3	P10451-3	8	1	1	Osteopontin	SPP1	1	8	1	1	0	0	1	1	6	5	7	6	8	6	7	5	2	2	5	5	3	4	7	7	7	7	0	0	0	0	1	0	0	0	1	0	1	0	0	0	0	0	0
P10451-5	P10451-5	9	1	1	Osteopontin	SPP1	1	9	1	1	0	0	1	1	7	7	9	8	8	8	8	8	3	2	6	6	4	5	8	7	8	9	0	0	0	0	1	1	1	1	1	1	1	1	1	1	1	1	1
P10586-2;P10586;H0Y6Z7;H0Y4H1;A2A437;H0Y7Z9	P10586-2;P10586;H0Y6Z7	7;7;4;3;2;2	6;6;4;3;1;2	6;6;4;3;1;2	Receptor-type tyrosine-protein phosphatase F	PTPRF	6	7	6	6	1	0	0	0	0	0	2	2	1	1	2	0	0	0	1	1	1	1	0	0	4	4	1	0	0	0	0	0	2	2	1	1	2	0	0	0	1	1	1
P10599;P10599-2	P10599;P10599-2	6;4	6;4	6;4	Thioredoxin	TXN	2	6	6	6	3	3	3	3	5	4	2	2	4	4	4	4	3	4	4	4	4	4	6	5	6	6	3	3	3	3	5	4	2	2	4	4	4	4	3	4	4	4	4
X6R5C5;X6R8A1;P10619-2;P10619;Q5JZG9;Q5JZH0;U3KQF1;U3KQ41;U3KQU6	X6R5C5;X6R8A1;P10619-2;P10619;Q5JZG9	6;6;6;6;3;2;1;1;1	6;6;6;6;3;2;1;1;1	6;6;6;6;3;2;1;1;1	Carboxypeptidase;Lysosomal protective protein;Lysosomal protective protein 32 kDa chain;Lysosomal protective protein 20 kDa chain	CTSA	9	6	6	6	1	1	2	2	3	3	4	4	4	4	4	3	2	3	3	2	2	2	2	3	5	5	1	1	2	2	3	3	4	4	4	4	4	3	2	3	3	2	2
P10643	P10643	16	16	14	Complement component C7	C7	1	16	16	14	2	3	4	2	5	6	6	7	8	7	8	7	10	9	8	7	8	8	5	3	12	13	2	3	4	2	5	6	6	7	8	7	8	7	10	9	8	7	8
P10645;G5E968	P10645;G5E968	11;6	11;6	11;6	Chromogranin-A;Vasostatin-1;Vasostatin-2;EA-92;ES-43;Pancreastatin;SS-18;WA-8;WE-14;LF-19;Catestatin;AL-11;GV-19;GR-44;ER-37;GE-25;Serpinin-RRG;Serpinin;p-Glu serpinin precursor	CHGA	2	11	11	11	0	0	0	0	5	5	1	3	7	10	10	6	1	1	8	8	4	4	9	7	7	10	0	0	0	0	5	5	1	3	7	10	10	6	1	1	8	8	4
P10768;X6RA14;U3KQT1;H7BZT7	P10768;X6RA14	3;2;1;1	3;2;1;1	3;2;1;1	S-formylglutathione hydrolase	ESD	4	3	3	3	0	0	0	0	0	0	0	0	0	0	0	0	0	0	0	0	0	0	0	0	1	2	0	0	0	0	0	0	0	0	0	0	0	0	0	0	0	0	0
P10909-4;P10909;P10909-5;P10909-2;H0YLK8;E7ERK6;E7ETB4;H0YC35;P10909-3;E5RJZ5;H0YAS8;E5RG36;E5RGB0;E5RH61	P10909-4;P10909;P10909-5;P10909-2;H0YLK8;E7ERK6;E7ETB4;H0YC35;P10909-3	13;13;13;13;8;7;7;7;7;4;4;3;3;3	13;13;13;13;8;7;7;7;7;4;4;3;3;3	13;13;13;13;8;7;7;7;7;4;4;3;3;3	Clusterin;Clusterin beta chain;Clusterin alpha chain;Clusterin	CLU	14	13	13	13	1	1	3	4	8	7	9	8	8	8	8	8	9	8	8	6	5	5	5	4	11	8	1	1	3	4	8	7	9	8	8	8	8	8	9	8	8	6	5
P11021	P11021	16	15	15	78 kDa glucose-regulated protein	HSPA5	1	16	15	15	3	2	2	2	5	5	6	6	5	6	5	9	11	10	10	7	7	8	6	5	10	10	3	2	2	2	5	5	6	6	5	6	5	8	10	9	10	7	7
P11047	P11047	9	9	9	Laminin subunit gamma-1	LAMC1	1	9	9	9	0	0	0	0	1	1	1	1	1	0	1	0	0	0	0	0	1	2	0	0	4	2	0	0	0	0	1	1	1	1	1	0	1	0	0	0	0	0	1
P11117;E9PQY3;E9PHY0;B7Z7D2;E9PP23;G5EA28;E9PKW9;E9PQW9;B7Z6U3;P11117-2	P11117;E9PQY3;E9PHY0;B7Z7D2;E9PP23	12;11;9;9;6;3;3;3;3;3	12;11;9;9;6;3;3;3;3;3	12;11;9;9;6;3;3;3;3;3	Lysosomal acid phosphatase	ACP2	10	12	12	12	2	2	2	0	8	6	3	3	4	4	4	4	4	4	3	3	4	4	7	6	10	7	2	2	2	0	8	6	3	3	4	4	4	4	4	4	3	3	4
P11142;E9PKE3;E9PNE6;P11142-2;A8K7Q2;E9PN89;E9PS65;E9PLF4;E9PM13;E9PI65;E9PQQ4;E9PQK7;E9PK54;E9PN25;E9PPY6	P11142;E9PKE3;E9PNE6;P11142-2;A8K7Q2	23;22;17;17;14;11;9;7;6;6;6;6;6;4;4	23;22;17;17;14;11;9;7;6;6;6;6;6;4;4	13;12;10;8;8;5;6;5;4;3;5;5;5;3;3	Heat shock cognate 71 kDa protein	HSPA8	15	23	23	13	6	5	1	3	3	1	2	3	2	4	9	11	15	14	8	9	7	8	10	12	13	14	6	5	1	3	3	1	2	3	2	4	9	11	15	14	8	9	7
P11215;P11215-2;H3BN02;Q13349;P20702	P11215;P11215-2	5;5;1;1;1	5;5;1;1;1	5;5;1;1;1	Integrin alpha-M	ITGAM	5	5	5	5	0	0	0	0	0	0	0	0	1	2	0	0	2	0	0	0	0	0	0	0	3	0	0	0	0	0	0	0	0	0	1	2	0	0	2	0	0	0	0
P11216;H0Y4Z6	P11216;H0Y4Z6	4;3	3;3	3;3	Glycogen phosphorylase, brain form;Alpha-1,4 glucan phosphorylase	PYGB	2	4	3	3	0	0	0	0	0	0	0	0	0	0	0	0	3	2	2	1	1	0	0	0	2	0	0	0	0	0	0	0	0	0	0	0	0	0	2	1	1	0	0
P11226	P11226	4	4	4	Mannose-binding protein C	MBL2	1	4	4	4	1	1	2	3	0	0	0	0	0	0	0	0	0	0	0	0	0	0	0	0	1	1	1	1	2	3	0	0	0	0	0	0	0	0	0	0	0	0	0
P11279;P11279-2	P11279;P11279-2	4;3	4;3	4;3	Lysosome-associated membrane glycoprotein 1	LAMP1	2	4	4	4	2	2	2	1	3	3	4	4	3	3	3	3	2	2	2	2	3	2	2	1	3	4	2	2	2	1	3	3	4	4	3	3	3	3	2	2	2	2	3
P11362-9;P11362-8;P11362-20;P11362-2;P11362;P11362-11;P11362-10;P11362-4;P11362-3;P11362-7;P11362-21;E9PNM3;C1KBH7;P11362-16;P11362-13;P11362-12;P11362-6;P11362-5;P11362-14;P11362-19;B5A958;E7EU09;P11362-18;E9PN14;E9PKV7;E9PKF2;E9PQ40;C9J205;P11362-15	P11362-9;P11362-8;P11362-20;P11362-2;P11362;P11362-11;P11362-10;P11362-4;P11362-3;P11362-7;P11362-21;E9PNM3;C1KBH7;P11362-16;P11362-13;P11362-12;P11362-6;P11362-5;P11362-14;P11362-19;B5A958;E7EU09;P11362-18;E9PN14	8;8;8;8;8;7;7;7;7;7;7;6;6;6;6;6;6;6;6;6;5;5;5;4;3;2;1;1;1	8;8;8;8;8;7;7;7;7;7;7;6;6;6;6;6;6;6;6;6;5;5;5;4;3;2;1;1;1	8;8;8;8;8;7;7;7;7;7;7;6;6;6;6;6;6;6;6;6;5;5;5;4;3;2;1;1;1	Fibroblast growth factor receptor 1;Fibroblast growth factor receptor	FGFR1	29	8	8	8	0	0	1	1	4	3	3	1	2	2	2	1	2	1	1	1	1	0	2	2	7	7	0	0	1	1	4	3	3	1	2	2	2	1	2	1	1	1	1
P11597;H3BRJ9;P11597-2	P11597;H3BRJ9;P11597-2	7;5;4	7;5;4	7;5;4	Cholesteryl ester transfer protein	CETP	3	7	7	7	0	0	0	0	1	1	2	2	2	2	0	0	1	1	1	2	0	0	0	0	6	3	0	0	0	0	1	1	2	2	2	2	0	0	1	1	1	2	0
P11684	P11684	9	9	1	Uteroglobin	SCGB1A1	1	9	9	1	3	3	3	5	8	8	8	8	4	2	2	2	4	4	4	3	4	4	2	3	7	6	3	3	3	5	8	8	8	8	4	2	2	2	4	4	4	3	4
P11717	P11717	7	7	7	Cation-independent mannose-6-phosphate receptor	IGF2R	1	7	7	7	0	0	0	0	2	2	1	0	0	0	1	1	1	1	2	2	1	1	3	3	4	4	0	0	0	0	2	2	1	0	0	0	1	1	1	1	2	2	1
P11766;H0YAG8	P11766;H0YAG8	4;2	4;2	4;2	Alcohol dehydrogenase class-3	ADH5	2	4	4	4	0	0	0	0	0	0	0	0	1	1	1	0	2	2	1	1	1	1	0	0	2	1	0	0	0	0	0	0	0	0	1	1	1	0	2	2	1	1	1
P12104	P12104	5	5	5	Fatty acid-binding protein, intestinal	FABP2	1	5	5	5	0	0	3	3	0	0	2	2	2	1	0	0	2	3	3	2	1	0	0	0	5	4	0	0	3	3	0	0	2	2	2	1	0	0	2	3	3	2	1
P12107-4;P12107-3;P12107;P12107-2	P12107-4;P12107-3;P12107;P12107-2	7;7;7;7	7;7;7;7	7;7;7;7	Collagen alpha-1(XI) chain	COL11A1	4	7	7	7	0	0	1	1	3	3	4	4	5	5	3	4	2	3	3	3	3	3	1	1	6	5	0	0	1	1	3	3	4	4	5	5	3	4	2	3	3	3	3
P12110;P12110-3;C9JH44;H7C0M5	P12110;P12110-3	14;11;2;1	14;11;2;1	3;0;0;0	Collagen alpha-2(VI) chain	COL6A2	4	14	14	3	0	0	0	2	7	7	6	6	4	5	6	6	2	1	2	4	2	2	5	5	9	10	0	0	0	2	7	7	6	6	4	5	6	6	2	1	2	4	2
P12110-2	P12110-2	13	2	2	Collagen alpha-2(VI) chain	COL6A2	1	13	2	2	0	0	0	2	8	8	5	5	5	6	7	6	3	2	3	4	3	3	5	5	9	10	0	0	0	0	1	1	0	0	1	1	1	1	1	1	1	0	1
P12111;P12111-2;E7ENL6;P12111-4;P12111-5;P12111-3;C9JNG9;I3L392	P12111;P12111-2;E7ENL6;P12111-4;P12111-5	90;86;70;70;46;38;20;7	90;86;70;70;46;38;20;7	90;86;70;70;46;38;20;7	Collagen alpha-3(VI) chain	COL6A3	8	90	90	90	9	10	18	16	33	33	40	41	39	43	45	40	46	47	47	43	38	37	45	42	69	67	9	10	18	16	33	33	40	41	39	43	45	40	46	47	47	43	38
P12259	P12259	3	3	3	Coagulation factor V;Coagulation factor V heavy chain;Coagulation factor V light chain	F5	1	3	3	3	0	0	0	0	0	0	1	1	1	1	0	0	1	1	1	0	0	0	1	1	1	2	0	0	0	0	0	0	1	1	1	1	0	0	1	1	1	0	0
P12273	P12273	6	6	6	Prolactin-inducible protein	PIP	1	6	6	6	2	2	1	1	0	0	0	0	0	0	1	2	2	2	2	0	2	2	1	0	4	1	2	2	1	1	0	0	0	0	0	0	1	2	2	2	2	0	2
P12429;D6RA82;D6RFG5;D6RCA8;D6RFJ9;D6RAZ8	P12429;D6RA82	13;12;5;3;2;2	13;12;5;3;2;2	13;12;5;3;2;2	Annexin A3;Annexin	ANXA3	6	13	13	13	0	0	0	0	1	1	1	0	2	1	0	0	6	5	0	0	2	0	0	0	11	2	0	0	0	0	1	1	1	0	2	1	0	0	6	5	0	0	2
P12532;C9JSQ1;F8WCN3;P12532-2;C9JJX8;C9J995;C9J8F6	P12532;C9JSQ1;F8WCN3;P12532-2	3;2;2;2;1;1;1	3;2;2;2;1;1;1	2;2;2;1;1;1;1	Creatine kinase U-type, mitochondrial	CKMT1A;CKMT1B	7	3	3	2	0	1	0	0	0	0	0	0	0	0	0	0	1	1	0	0	0	0	0	0	2	1	0	1	0	0	0	0	0	0	0	0	0	0	1	1	0	0	0
P12814;P12814-3;H9KV75;P12814-2;P12814-4;H7C5W8;H0YJW3;H0YJ11	P12814;P12814-3;H9KV75;P12814-2;P12814-4	19;19;18;18;18;7;6;5	7;7;6;6;6;3;2;2	7;7;6;6;6;3;2;2	Alpha-actinin-1	ACTN1	8	19	7	7	0	0	0	0	2	2	1	1	7	8	6	5	5	5	5	4	4	5	6	5	18	7	0	0	0	0	2	2	1	1	2	3	1	1	0	0	0	0	0
P12821-2;P12821;F6X3S4;P12821-4;P12821-3;J3KTB8;J3KTH9;J3KS28;J3QLR4;J3KSQ5;J3QRX8;J3KRH5	P12821-2;P12821	29;29;12;12;12;6;3;3;2;2;1;1	29;29;12;12;12;6;3;3;2;2;1;1	29;29;12;12;12;6;3;3;2;2;1;1	Angiotensin-converting enzyme;Angiotensin-converting enzyme, soluble form	ACE	12	29	29	29	12	11	9	7	8	7	2	3	5	3	3	2	17	17	3	3	11	11	0	0	25	14	12	11	9	7	8	7	2	3	5	3	3	2	17	17	3	3	11
P12830;A0A087WXI5;A0A087WX17;A0A087WU43;P12830-2;H3BNC6;H3BVI7;J3QKP1	P12830;A0A087WXI5;A0A087WX17;A0A087WU43;P12830-2;H3BNC6	16;15;14;14;13;11;6;5	16;15;14;14;13;11;6;5	15;15;13;13;13;10;6;5	Cadherin-1;E-Cad/CTF1;E-Cad/CTF2;E-Cad/CTF3	CDH1	8	16	16	15	8	8	7	8	15	14	15	14	15	13	14	13	14	14	15	13	12	13	15	13	16	16	8	8	7	8	15	14	15	14	15	13	14	13	14	14	15	13	12
P12872-2;P12872-3;P12872	P12872-2;P12872-3;P12872	2;2;2	2;2;2	2;2;2	Promotilin;Motilin;Motilin-associated peptide	MLN	3	2	2	2	0	0	0	0	1	1	1	1	2	1	2	2	0	0	0	0	0	1	1	1	1	1	0	0	0	0	1	1	1	1	2	1	2	2	0	0	0	0	0
P12955;P12955-3;P12955-2;V9GYL0;V9GYE4;K7ES25	P12955;P12955-3;P12955-2	10;8;8;2;2;2	10;8;8;2;2;2	10;8;8;2;2;2	Xaa-Pro dipeptidase	PEPD	6	10	10	10	1	1	1	0	3	3	0	0	1	1	0	0	4	4	0	0	6	3	0	0	7	2	1	1	1	0	3	3	0	0	1	1	0	0	4	4	0	0	6
P13284;M0QZG3	P13284	3;1	3;1	3;1	Gamma-interferon-inducible lysosomal thiol reductase	IFI30	2	3	3	3	1	1	1	1	1	0	1	1	2	2	2	1	1	1	1	1	2	2	0	0	2	2	1	1	1	1	1	0	1	1	2	2	2	1	1	1	1	1	2
P13473-2;P13473;P13473-3;H0YCG2	P13473-2;P13473;P13473-3	5;5;5;2	5;5;5;2	5;5;5;2	Lysosome-associated membrane glycoprotein 2	LAMP2	4	5	5	5	2	2	2	1	4	4	4	4	3	3	3	2	2	3	3	2	2	2	3	3	4	3	2	2	2	1	4	4	4	4	3	3	3	2	2	3	3	2	2
P13489;E9PIM9;E9PMJ3;E9PLZ3;E9PMN0;E9PIK5;H0YCR7;E9PMA9	P13489;E9PIM9	10;5;4;4;3;3;3;2	10;5;4;4;3;3;3;2	10;5;4;4;3;3;3;2	Ribonuclease inhibitor	RNH1	8	10	10	10	1	1	0	0	1	1	1	1	1	3	1	0	1	1	0	1	2	1	0	1	2	3	1	1	0	0	1	1	1	1	1	3	1	0	1	1	0	1	2
P13521;C9JDT0;C9JQI2	P13521	6;1;1	6;1;1	6;1;1	Secretogranin-2;Secretoneurin;Manserin	SCG2	3	6	6	6	0	0	0	0	3	4	4	4	5	4	5	4	1	1	3	1	2	2	3	3	4	3	0	0	0	0	3	4	4	4	5	4	5	4	1	1	3	1	2
P13611;P13611-5;P13611-2;E9PF17;P13611-3;P13611-4;D6RGZ6;Q86W61	P13611;P13611-5;P13611-2;E9PF17;P13611-3;P13611-4;D6RGZ6	19;18;17;14;14;12;10;7	19;18;17;14;14;12;10;7	19;18;17;14;14;12;10;7	Versican core protein	VCAN	8	19	19	19	1	0	2	2	7	8	9	8	8	8	8	9	7	7	9	6	10	10	7	6	12	12	1	0	2	2	7	8	9	8	8	8	8	9	7	7	9	6	10
P13639;K7EJ74;K7EP67;Q15029-2;Q15029-3;Q15029	P13639	9;1;1;1;1;1	9;1;1;1;1;1	9;1;1;1;1;1	Elongation factor 2	EEF2	6	9	9	9	1	2	0	0	0	0	1	1	1	2	3	1	4	3	2	2	2	1	0	0	4	3	1	2	0	0	0	0	1	1	1	2	3	1	4	3	2	2	2
P13640;P80297;P13640-2;P02795;Q8N339;H3BSF1;P04731	P13640;P80297;P13640-2;P02795;Q8N339	4;3;3;3;2;1;1	4;3;3;3;2;1;1	1;0;0;0;0;0;0	Metallothionein-1G;Metallothionein-1X;Metallothionein-2;Metallothionein-1M	MT1G;MT1X;MT2A;MT1M	7	4	4	1	3	3	3	3	0	1	2	2	2	1	1	1	2	2	2	1	2	2	2	3	3	3	3	3	3	3	0	1	2	2	2	1	1	1	2	2	2	1	2
P13667	P13667	3	3	3	Protein disulfide-isomerase A4	PDIA4	1	3	3	3	0	0	0	0	0	0	0	0	1	0	1	1	0	0	0	0	1	1	0	0	1	1	0	0	0	0	0	0	0	0	1	0	1	1	0	0	0	0	1
P13671	P13671	7	7	7	Complement component C6	C6	1	7	7	7	0	0	2	2	1	1	1	1	2	2	2	1	1	1	1	2	3	2	1	1	2	4	0	0	2	2	1	1	1	1	2	2	2	1	1	1	1	2	3
P13688-2;P13688-8;P13688-10;P13688;P13688-3;P13688-4;P13688-11;P13688-9;P13688-6;P13688-5;M0R2K4;M0R109;P13688-7	P13688-2;P13688-8;P13688-10;P13688	6;6;6;6;2;2;2;2;2;2;1;1;1	5;5;5;5;1;1;1;1;1;1;1;1;1	5;5;5;5;1;1;1;1;1;1;1;1;1	Carcinoembryonic antigen-related cell adhesion molecule 1	CEACAM1	13	6	5	5	2	2	1	0	2	3	0	0	1	0	1	0	3	3	0	0	2	2	0	0	5	3	1	1	1	0	1	2	0	0	1	0	0	0	2	2	0	0	1
P13716;P13716-2	P13716;P13716-2	3;3	3;3	3;3	Delta-aminolevulinic acid dehydratase	ALAD	2	3	3	3	0	0	0	0	0	0	0	0	0	0	0	0	1	1	1	0	1	1	0	0	3	1	0	0	0	0	0	0	0	0	0	0	0	0	1	1	1	0	1
P13727-2;P13727;H0YCG3	P13727-2;P13727	3;3;1	3;3;1	3;3;1	Bone marrow proteoglycan;Eosinophil granule major basic protein	PRG2	3	3	3	3	0	0	0	0	2	2	2	2	2	2	1	2	3	3	2	2	3	3	1	1	3	3	0	0	0	0	2	2	2	2	2	2	1	2	3	3	2	2	3
P13746;P13746-2;Q5SRN7;A7MAP4;Q5SRN5;P04439;P16188;P30455;P30443;Q31611;P30488;P30487;P30485;P30483;P30481;P30461	P13746;P13746-2;Q5SRN7;A7MAP4;Q5SRN5;P04439;P16188;P30455;P30443	6;6;5;5;5;5;4;3;3;1;1;1;1;1;1;1	6;6;5;5;5;5;4;3;3;1;1;1;1;1;1;1	1;1;0;0;0;0;0;0;0;0;0;0;0;0;0;0	HLA class I histocompatibility antigen, A-11 alpha chain;HLA class I histocompatibility antigen, A-3 alpha chain;HLA class I histocompatibility antigen, A-30 alpha chain;HLA class I histocompatibility antigen, A-36 alpha chain;HLA class I histocompatibility antigen, A-1 alpha chain	HLA-A	16	6	6	1	2	2	3	1	2	1	2	2	1	1	2	1	3	2	3	2	1	1	0	1	5	5	2	2	3	1	2	1	2	2	1	1	2	1	3	2	3	2	1
P13760	P13760	5	2	2	HLA class II histocompatibility antigen, DRB1-4 beta chain	HLA-DRB1	1	5	2	2	1	1	1	1	1	1	0	1	4	3	3	2	4	3	0	0	2	1	0	0	4	1	0	0	0	0	0	0	0	0	2	2	1	1	2	1	0	0	0
P13796;Q5TBN3;P13796-2;Q5TBN5;C9JAM8	P13796	21;5;5;2;1	16;3;5;2;0	16;3;5;2;0	Plastin-2	LCP1	5	21	16	16	1	1	2	1	3	3	4	5	10	13	6	8	6	5	4	3	4	5	2	1	16	6	1	1	1	0	2	2	3	5	8	11	5	5	2	1	1	1	2
P13797;P13797-3;P13797-2;F8W8D8;U3KQI3;H7C4N2;Q14651;F2Z2Z9	P13797;P13797-3;P13797-2;F8W8D8	23;21;21;20;7;6;2;1	23;21;21;20;7;6;2;1	18;16;16;15;5;5;1;1	Plastin-3	PLS3	8	23	23	18	0	0	1	1	1	1	2	1	4	3	2	6	17	17	11	9	8	8	4	3	18	4	0	0	1	1	1	1	2	1	4	3	2	6	17	17	11	9	8
P13866;P13866-2	P13866;P13866-2	2;1	2;1	2;1	Sodium/glucose cotransporter 1	SLC5A1	2	2	2	2	0	0	0	0	0	0	0	0	0	0	0	0	0	0	0	0	1	1	0	0	1	0	0	0	0	0	0	0	0	0	0	0	0	0	0	0	0	0	1
P13942-9	P13942-9	3	3	3	Collagen alpha-2(XI) chain	COL11A2	1	3	3	3	0	0	0	0	2	2	2	2	2	2	2	2	0	0	1	1	0	0	2	2	2	3	0	0	0	0	2	2	2	2	2	2	2	2	0	0	1	1	0
Q4FAT2;P14138-3;P14138-2;P14138	Q4FAT2;P14138-3;P14138-2;P14138	2;2;2;2	2;2;2;2	2;2;2;2	Endothelin-3	EDN3	4	2	2	2	0	0	0	0	1	1	1	1	1	1	1	0	0	0	1	2	0	1	1	1	2	2	0	0	0	0	1	1	1	1	1	1	1	0	0	0	1	2	0
P14151;P14151-2	P14151;P14151-2	2;2	2;2	2;2	L-selectin	SELL	2	2	2	2	0	0	1	0	0	2	2	2	1	1	1	1	0	1	2	1	1	1	0	0	2	2	0	0	1	0	0	2	2	2	1	1	1	1	0	1	2	1	1
P14174	P14174	1	1	1	Macrophage migration inhibitory factor	MIF	1	1	1	1	0	0	0	0	0	0	1	1	1	1	0	1	1	1	0	0	0	0	1	1	1	1	0	0	0	0	0	0	1	1	1	1	0	1	1	1	0	0	0
P14384;F8W111;F8VVI6;H0YHN7;F8VR29;F8VU13	P14384;F8W111	12;8;4;3;1;1	12;8;4;3;1;1	12;8;4;3;1;1	Carboxypeptidase M	CPM	6	12	12	12	0	0	0	0	5	4	3	3	6	5	4	5	5	5	6	4	5	4	5	5	10	8	0	0	0	0	5	4	3	3	6	5	4	5	5	5	6	4	5
P14410	P14410	51	51	51	Sucrase-isomaltase, intestinal;Sucrase;Isomaltase	SI	1	51	51	51	29	30	21	13	20	19	0	0	3	6	4	8	36	35	2	2	26	26	2	1	44	27	29	30	21	13	20	19	0	0	3	6	4	8	36	35	2	2	26
P14543;P14543-2	P14543;P14543-2	20;19	20;19	20;19	Nidogen-1	NID1	2	20	20	20	1	2	1	3	10	10	8	10	10	11	12	10	5	3	10	10	7	9	10	10	13	16	1	2	1	3	10	10	8	10	10	11	12	10	5	3	10	10	7
P14550;V9GYG2;V9GYP9;Q5T621	P14550	6;2;2;2	6;2;2;2	6;2;2;2	Alcohol dehydrogenase [NADP(+)]	AKR1A1	4	6	6	6	0	0	1	1	0	0	1	1	3	3	2	3	3	3	2	1	1	0	1	2	5	5	0	0	1	1	0	0	1	1	3	3	2	3	3	3	2	1	1
P14555	P14555	3	3	3	Phospholipase A2, membrane associated	PLA2G2A	1	3	3	3	1	1	1	1	0	0	0	0	0	0	0	0	1	1	0	0	0	0	0	0	3	1	1	1	1	1	0	0	0	0	0	0	0	0	1	1	0	0	0
P14618;P14618-2;P14618-3;H3BTN5;H3BQ34;H3BR70;H3BUW1;H3BTJ2;H3BT25;H3BU13;H3BN34;H3BQZ3;P30613-2;P30613	P14618;P14618-2;P14618-3;H3BTN5;H3BQ34;H3BR70	21;20;19;18;12;11;8;8;7;2;1;1;1;1	21;20;19;18;12;11;8;8;7;2;1;1;1;1	21;20;19;18;12;11;8;8;7;2;1;1;1;1	Pyruvate kinase PKM;Pyruvate kinase	PKM	14	21	21	21	2	1	0	0	1	1	4	4	5	5	4	6	9	10	13	11	7	7	13	13	13	14	2	1	0	0	1	1	4	4	5	5	4	6	9	10	13	11	7
P14625;F8VPC7;H0YIV0;Q96GW1	P14625;F8VPC7;H0YIV0;Q96GW1	2;1;1;1	2;1;1;1	2;1;1;1	Endoplasmin	HSP90B1	4	2	2	2	0	0	0	0	0	0	0	0	0	0	0	0	0	0	0	1	1	1	0	0	1	1	0	0	0	0	0	0	0	0	0	0	0	0	0	0	0	1	1
P14780	P14780	14	14	14	Matrix metalloproteinase-9;67 kDa matrix metalloproteinase-9;82 kDa matrix metalloproteinase-9	MMP9	1	14	14	14	1	1	1	1	6	6	4	4	5	8	5	7	6	6	4	3	1	2	5	6	10	8	1	1	1	1	6	6	4	4	5	8	5	7	6	6	4	3	1
P14923;C9JTX4;C9J826;C9JK18;C9JKY1	P14923	11;4;4;4;4	11;4;4;4;4	11;4;4;4;4	Junction plakoglobin	JUP	5	11	11	11	8	8	0	0	0	0	1	1	0	0	0	0	1	1	2	1	0	0	0	0	1	1	8	8	0	0	0	0	1	1	0	0	0	0	1	1	2	1	0
P15085;C9JUF9;C9JUZ4;S4R433;C9JQ63;CON__Q2KIG3	P15085;C9JUF9;C9JUZ4	16;13;10;6;2;1	16;13;10;6;2;1	15;12;10;6;2;0	Carboxypeptidase A1	CPA1	6	16	16	15	8	7	9	4	6	6	8	7	7	7	5	5	4	4	2	3	3	3	4	3	16	14	8	7	9	4	6	6	8	7	7	7	5	5	4	4	2	3	3
P15086;C9JUX7;C9J5C4	P15086	12;2;1	11;2;1	11;2;1	Carboxypeptidase B	CPB1	3	12	11	11	6	6	2	4	2	3	1	0	0	0	1	0	1	1	0	0	0	1	1	1	8	5	6	6	2	4	2	3	1	0	0	0	1	0	1	1	0	0	0
P15090;E5RIR0;E5RH45	P15090	6;2;1	6;2;1	5;1;0	Fatty acid-binding protein, adipocyte	FABP4	3	6	6	5	3	3	3	3	4	4	4	4	2	1	1	1	2	2	1	0	4	4	4	4	5	6	3	3	3	3	4	4	4	4	2	1	1	1	2	2	1	0	4
P15104;A0A087WYJ1	P15104	8;3	8;3	8;3	Glutamine synthetase	GLUL	2	8	8	8	0	0	0	0	0	0	0	0	0	0	2	2	7	6	3	3	1	1	0	0	2	3	0	0	0	0	0	0	0	0	0	0	2	2	7	6	3	3	1
P15121;E9PCX2;E9PEF9	P15121;E9PCX2	7;4;2	7;4;2	6;4;2	Aldose reductase	AKR1B1	3	7	7	6	0	0	0	0	0	0	0	0	2	2	1	0	3	3	0	0	0	0	0	0	6	4	0	0	0	0	0	0	0	0	2	2	1	0	3	3	0	0	0
P15144;H0YKT6;H0YMC1;H0YLZ8	P15144	46;4;2;1	46;4;2;1	46;4;2;1	Aminopeptidase N	ANPEP	4	46	46	46	29	28	23	20	35	35	29	29	28	22	24	27	33	33	24	23	30	32	23	21	45	32	29	28	23	20	35	35	29	29	28	22	24	27	33	33	24	23	30
P15151-3;P15151-2;P15151-4;P15151	P15151-3;P15151-2;P15151-4;P15151	5;5;5;5	5;5;5;5	5;5;5;5	Poliovirus receptor	PVR	4	5	5	5	0	0	0	0	2	3	2	4	3	2	3	2	3	3	3	2	3	3	4	2	4	5	0	0	0	0	2	3	2	4	3	2	3	2	3	3	3	2	3
P15289;P15289-2	P15289;P15289-2	12;10	12;10	11;10	Arylsulfatase A;Arylsulfatase A component B;Arylsulfatase A component C	ARSA	2	12	12	11	3	1	2	1	5	4	3	3	4	4	4	5	1	1	2	3	1	3	4	4	9	11	3	1	2	1	5	4	3	3	4	4	4	5	1	1	2	3	1
P15291-2;P15291	P15291-2;P15291	5;5	5;5	5;5	Beta-1,4-galactosyltransferase 1;Lactose synthase A protein;N-acetyllactosamine synthase;Beta-N-acetylglucosaminylglycopeptide beta-1,4-galactosyltransferase;Beta-N-acetylglucosaminyl-glycolipid beta-1,4-galactosyltransferase;Processed beta-1,4-galactosyltransferase 1	B4GALT1	2	5	5	5	0	0	0	0	1	1	0	0	0	0	2	1	2	2	1	0	0	0	0	0	3	3	0	0	0	0	1	1	0	0	0	0	2	1	2	2	1	0	0
P15309;P15309-2;P15309-3;E9PFE6	P15309;P15309-2;P15309-3	11;11;9;4	11;11;9;4	11;11;9;4	Prostatic acid phosphatase;PAPf39	ACPP	4	11	11	11	2	2	3	2	3	3	4	4	6	6	5	5	5	5	5	6	5	4	4	4	9	10	2	2	3	2	3	3	4	4	6	6	5	5	5	5	5	6	5
P15328	P15328	6	6	6	Folate receptor alpha	FOLR1	1	6	6	6	1	0	0	0	2	3	1	1	3	2	3	2	3	3	3	1	2	2	3	2	4	6	1	0	0	0	2	3	1	1	3	2	3	2	3	3	3	1	2
P15502-4;E7ENM0;E7EN65;F8WAH6;P15502-5;P15502-2;P15502-1;P15502;P15502-9;E7ETP7;G3V0G6;P15502-7;P15502-6;P15502-12;P15502-13;P15502-10;B3KRT8;E7EWS8;E7ENW7	P15502-4;E7ENM0;E7EN65;F8WAH6;P15502-5;P15502-2;P15502-1;P15502;P15502-9;E7ETP7;G3V0G6;P15502-7;P15502-6;P15502-12;P15502-13;P15502-10	5;4;4;4;4;4;4;4;4;3;3;3;3;3;3;3;2;1;1	5;4;4;4;4;4;4;4;4;3;3;3;3;3;3;3;2;1;1	3;2;2;2;2;2;2;2;2;1;1;1;1;1;1;1;1;1;1	Elastin	ELN	19	5	5	3	0	0	0	0	4	4	3	2	1	1	1	1	0	0	1	1	0	0	2	2	1	2	0	0	0	0	4	4	3	2	1	1	1	1	0	0	1	1	0
P15529-15;P15529-9;P15529-7;P15529-12;P15529-14;P15529-8;P15529-4;P15529-6;P15529-11;P15529-13;P15529-3;P15529-5;P15529-10;P15529;P15529-2;P15529-16	P15529-15;P15529-9;P15529-7;P15529-12;P15529-14;P15529-8;P15529-4;P15529-6;P15529-11;P15529-13;P15529-3;P15529-5;P15529-10;P15529;P15529-2;P15529-16	4;4;4;4;4;4;4;4;4;4;4;4;4;4;4;2	4;4;4;4;4;4;4;4;4;4;4;4;4;4;4;2	4;4;4;4;4;4;4;4;4;4;4;4;4;4;4;2	Membrane cofactor protein	CD46	16	4	4	4	0	0	0	0	1	1	1	1	1	1	1	2	1	1	2	2	1	1	1	1	2	2	0	0	0	0	1	1	1	1	1	1	1	2	1	1	2	2	1
P15531;P15531-2;E7ERL0;E5RHP0;C9K028	P15531;P15531-2;E7ERL0;E5RHP0	8;8;7;4;2	1;1;0;0;0	1;1;0;0;0	Nucleoside diphosphate kinase A	NME1	5	8	1	1	0	0	0	0	1	0	1	1	2	3	3	2	5	5	4	2	3	3	2	2	6	2	0	0	0	0	0	0	0	0	0	1	1	0	1	1	1	0	0
P15586;H7C3P4;F6S8M0;P15586-2;H0YFA9;F5H4C6	P15586;H7C3P4;F6S8M0;P15586-2;H0YFA9	15;14;14;14;9;7	15;14;14;14;9;7	15;14;14;14;9;7	N-acetylglucosamine-6-sulfatase	GNS	6	15	15	15	8	8	7	5	11	11	11	12	11	12	11	10	10	10	10	10	9	9	10	10	14	14	8	8	7	5	11	11	11	12	11	12	11	10	10	10	10	10	9
P15814;C9JEE0	P15814	3;1	2;1	2;1	Immunoglobulin lambda-like polypeptide 1	IGLL1	2	3	2	2	2	1	1	1	0	1	0	0	0	0	0	0	0	0	0	0	1	0	0	0	2	1	1	0	0	0	0	1	0	0	0	0	0	0	0	0	0	0	1
P15848;P15848-2;Q5FYB1	P15848;P15848-2	7;5;1	7;5;1	7;5;1	Arylsulfatase B	ARSB	3	7	7	7	0	0	0	0	2	1	5	4	3	3	2	2	2	2	2	0	4	2	1	1	4	5	0	0	0	0	2	1	5	4	3	3	2	2	2	2	2	0	4
P15924;P15924-3;P15924-2	P15924;P15924-3;P15924-2	36;31;29	36;31;29	36;31;29	Desmoplakin	DSP	3	36	36	36	21	21	1	0	0	0	2	2	1	1	6	4	11	10	11	3	3	3	5	2	7	5	21	21	1	0	0	0	2	2	1	1	6	4	11	10	11	3	3
Q5TD07;P16083;Q5TD05;A2A2U4	Q5TD07;P16083;Q5TD05	7;7;4;2	7;7;4;2	7;7;4;2	Ribosyldihydronicotinamide dehydrogenase [quinone]	NQO2	4	7	7	7	1	1	0	0	0	0	0	0	0	0	0	0	3	2	0	0	0	0	0	0	3	1	1	1	0	0	0	0	0	0	0	0	0	0	3	2	0	0	0
P16152;E9PQ63;A8MTM1;P16152-2	P16152;E9PQ63;A8MTM1;P16152-2	3;2;2;2	3;2;2;2	2;1;1;1	Carbonyl reductase [NADPH] 1	CBR1	4	3	3	2	0	0	0	0	0	0	0	0	0	1	2	2	0	0	0	0	0	0	0	0	2	2	0	0	0	0	0	0	0	0	0	1	2	2	0	0	0	0	0
P30459;P30457;P30453;P16190;P16189;P30512;P30456;P30450;P18462;P10314;P01891	P30459;P30457;P30453;P16190;P16189;P30512;P30456;P30450;P18462;P10314;P01891	4;4;4;4;4;3;3;3;3;3;3	1;1;1;1;1;1;1;1;1;1;0	1;1;1;1;1;1;1;1;1;1;0	HLA class I histocompatibility antigen, A-74 alpha chain;HLA class I histocompatibility antigen, A-66 alpha chain;HLA class I histocompatibility antigen, A-34 alpha chain;HLA class I histocompatibility antigen, A-33 alpha chain;HLA class I histocompatibility antigen, A-31 alpha chain;HLA class I histocompatibility antigen, A-29 alpha chain;HLA class I histocompatibility antigen, A-43 alpha chain;…	HLA-A	11	4	1	1	2	2	2	1	1	1	1	1	1	1	1	1	3	3	2	1	1	1	0	1	4	3	0	0	0	0	0	0	0	0	0	0	0	0	1	1	0	0	0
P16233	P16233	5	5	5	Pancreatic triacylglycerol lipase	PNLIP	1	5	5	5	1	1	1	2	0	0	0	0	0	0	0	0	2	1	0	0	0	0	0	0	3	0	1	1	1	2	0	0	0	0	0	0	0	0	2	1	0	0	0
P16401	P16401	1	1	1	Histone H1.5	HIST1H1B	1	1	1	1	0	0	0	0	1	1	1	1	1	0	1	1	0	0	0	1	0	1	1	1	1	1	0	0	0	0	1	1	1	1	1	0	1	1	0	0	0	1	0
P16403;P10412	P16403;P10412	2;1	2;1	1;0	Histone H1.2;Histone H1.4	HIST1H1C;HIST1H1E	2	2	2	1	0	0	0	0	0	0	1	1	1	0	1	0	0	0	0	0	0	0	2	2	1	1	0	0	0	0	0	0	1	1	1	0	1	0	0	0	0	0	0
P16444;H3BQS5;H3BP43	P16444	9;1;1	9;1;1	9;1;1	Dipeptidase 1	DPEP1	3	9	9	9	2	3	2	0	3	3	2	0	1	1	1	1	3	3	0	0	4	4	0	0	7	0	2	3	2	0	3	3	2	0	1	1	1	1	3	3	0	0	4
P16860	P16860	3	3	3	Natriuretic peptides B;Brain natriuretic peptide 32;BNP(1-30);BNP(1-29);BNP(1-28);BNP(2-31);BNP(3-32);BNP(3-30);BNP(3-29);BNP(4-32);BNP(4-31);BNP(4-30);BNP(4-29);BNP(4-27);BNP(5-32);BNP(5-31);BNP(5-29)	NPPB	1	3	3	3	0	0	0	0	0	0	3	3	0	0	0	1	0	0	1	2	1	2	3	3	0	1	0	0	0	0	0	0	3	3	0	0	0	1	0	0	1	2	1
P16870-2;P16870;D6RF88;C9JE88;D6R930	P16870-2;P16870	10;10;3;3;3	10;10;3;3;3	10;10;3;3;3	Carboxypeptidase E	CPE	5	10	10	10	0	0	0	0	2	2	0	0	1	0	2	0	1	0	1	1	1	1	1	1	5	6	0	0	0	0	2	2	0	0	1	0	2	0	1	0	1	1	1
P16930-2;P16930;H3BNP8	P16930-2;P16930	4;4;1	4;4;1	4;4;1	Fumarylacetoacetase	FAH	3	4	4	4	3	3	2	2	2	2	1	1	1	1	1	1	2	2	1	0	2	2	1	0	3	0	3	3	2	2	2	2	1	1	1	1	1	1	2	2	1	0	2
P17050	P17050	6	6	6	Alpha-N-acetylgalactosaminidase	NAGA	1	6	6	6	2	2	2	2	3	4	5	5	5	5	4	4	4	4	2	2	3	2	4	4	4	3	2	2	2	2	3	4	5	5	5	5	4	4	4	4	2	2	3
P17066;P48741	P17066	7;2	2;1	2;1	Heat shock 70 kDa protein 6	HSPA6	2	7	2	2	3	2	0	1	2	1	2	2	1	1	3	3	1	2	1	2	1	1	3	3	4	4	1	0	0	0	1	1	1	1	1	1	1	1	0	1	0	1	0
P17174;P17174-2	P17174;P17174-2	15;13	15;13	15;13	Aspartate aminotransferase, cytoplasmic	GOT1	2	15	15	15	3	3	3	0	2	1	2	3	6	6	8	6	9	8	5	3	3	2	2	1	12	9	3	3	3	0	2	1	2	3	6	6	8	6	9	8	5	3	3
P17655;P17655-2	P17655;P17655-2	2;1	2;1	2;1	Calpain-2 catalytic subunit	CAPN2	2	2	2	2	0	0	0	0	0	0	0	0	0	0	0	0	1	0	1	0	0	0	0	0	2	0	0	0	0	0	0	0	0	0	0	0	0	0	1	0	1	0	0
P17661;A0A087WYG8;E7EMV2;E7ESP9;Q16352;P07197-2;P07196;P07197	P17661	4;1;1;1;1;1;1;1	1;0;0;0;0;0;0;0	1;0;0;0;0;0;0;0	Desmin	DES	8	4	1	1	1	1	2	2	1	1	2	2	3	3	3	3	3	2	2	3	3	4	3	3	3	3	0	0	1	1	0	0	0	0	1	1	1	1	1	0	0	0	0
P17677;P17677-2	P17677;P17677-2	8;8	8;8	8;8	Neuromodulin	GAP43	2	8	8	8	0	0	0	0	2	3	5	5	7	5	4	5	0	0	1	1	0	1	5	5	4	4	0	0	0	0	2	3	5	5	7	5	4	5	0	0	1	1	0
Q5RJ85;P17693	Q5RJ85;P17693	3;3	2;2	2;2	HLA class I histocompatibility antigen, alpha chain G	HLA-G	2	3	2	2	0	0	1	0	2	1	0	0	0	0	1	1	1	1	2	1	0	0	1	0	1	1	0	0	0	0	1	1	0	0	0	0	0	1	1	1	1	0	0
P17813-2;P17813;F5GX88	P17813-2;P17813;F5GX88	4;4;2	4;4;2	4;4;2	Endoglin	ENG	3	4	4	4	0	0	0	0	0	0	0	1	0	0	0	0	0	2	2	1	1	1	1	1	2	2	0	0	0	0	0	0	0	1	0	0	0	0	0	2	2	1	1
P17900;H0YBY3;E5RJD0	P17900	9;4;3	9;4;3	9;4;3	Ganglioside GM2 activator;Ganglioside GM2 activator isoform short	GM2A	3	9	9	9	4	3	3	4	7	7	7	7	7	7	7	7	6	8	6	6	5	5	1	3	8	7	4	3	3	4	7	7	7	7	7	7	7	7	6	8	6	6	5
P17931;G3V3R6	P17931;G3V3R6	7;5	7;5	7;5	Galectin-3;Galectin	LGALS3	2	7	7	7	3	2	3	1	2	1	2	1	2	2	3	4	6	7	6	4	4	4	5	5	5	5	3	2	3	1	2	1	2	1	2	2	3	4	6	7	6	4	4
P18054	P18054	1	1	1	Arachidonate 12-lipoxygenase, 12S-type	ALOX12	1	1	1	1	0	0	0	0	0	0	0	0	0	0	0	0	0	0	0	0	1	1	0	0	0	0	0	0	0	0	0	0	0	0	0	0	0	0	0	0	0	0	1
P18065;C9JMY1;C9JW52;H7C1H0	P18065;C9JMY1	12;7;2;1	12;7;2;1	12;7;2;1	Insulin-like growth factor-binding protein 2	IGFBP2	4	12	12	12	2	2	2	2	3	3	3	3	5	4	6	5	6	6	4	2	5	5	2	2	8	8	2	2	2	2	3	3	3	3	5	4	6	5	6	6	4	2	5
P18135;P18136	P18135;P18136	6;5	6;5	0;0	Ig kappa chain V-III region HAH;Ig kappa chain V-III region HIC		2	6	6	0	4	4	3	3	3	3	3	3	3	3	3	3	3	3	3	2	3	3	3	3	5	4	4	4	3	3	3	3	3	3	3	3	3	3	3	3	3	2	3
P18206-2;P18206;Q5JQ13;P18206-3	P18206-2;P18206;Q5JQ13	13;13;12;1	13;13;12;1	13;13;12;1	Vinculin	VCL	4	13	13	13	0	0	0	0	0	0	0	0	4	5	3	3	7	7	6	6	6	6	2	2	9	4	0	0	0	0	0	0	0	0	4	5	3	3	7	7	6	6	6
P18428	P18428	7	7	7	Lipopolysaccharide-binding protein	LBP	1	7	7	7	0	0	2	2	1	1	2	2	0	0	0	0	0	0	0	0	0	0	0	0	3	7	0	0	2	2	1	1	2	2	0	0	0	0	0	0	0	0	0
P18510-2;P18510-4;P18510;P18510-3	P18510-2;P18510-4;P18510;P18510-3	9;7;7;7	9;7;7;7	9;7;7;7	Interleukin-1 receptor antagonist protein	IL1RN	4	9	9	9	2	3	3	3	1	1	4	4	1	1	4	4	7	7	6	6	6	5	8	7	6	6	2	3	3	3	1	1	4	4	1	1	4	4	7	7	6	6	6
P18669;P15259;Q8N0Y7	P18669;P15259	7;4;2	7;4;2	7;4;2	Phosphoglycerate mutase 1;Phosphoglycerate mutase 2	PGAM1;PGAM2	3	7	7	7	0	0	0	0	0	0	0	0	2	2	1	0	3	3	1	1	0	0	1	1	5	3	0	0	0	0	0	0	0	0	2	2	1	0	3	3	1	1	0
P18827;E9PHH3;H7C1K4	P18827	3;1;1	3;1;1	3;1;1	Syndecan-1	SDC1	3	3	3	3	0	0	0	1	2	2	3	3	2	3	2	2	1	1	1	1	1	1	3	3	3	3	0	0	0	1	2	2	3	3	2	3	2	2	1	1	1	1	1
P19022;P19022-2;C9J8J8;C9J126;C9JMH2	P19022;P19022-2	16;15;6;4;2	16;15;6;4;2	16;15;6;4;2	Cadherin-2	CDH2	5	16	16	16	0	0	1	2	4	4	4	4	3	4	5	5	3	3	5	5	2	2	5	4	12	13	0	0	1	2	4	4	4	4	3	4	5	5	3	3	5	5	2
P19320;P19320-2;P19320-3;E9PDD2;A0A087WTY4	P19320;P19320-2;P19320-3;E9PDD2	27;24;24;18;1	27;24;24;18;1	26;23;23;17;0	Vascular cell adhesion protein 1	VCAM1	5	27	27	26	5	3	4	4	12	13	14	14	13	14	14	11	10	11	12	13	14	14	15	14	22	22	5	3	4	4	12	13	14	14	13	14	14	11	10	11	12	13	14
P19440;E7ET76;A6NGU5;B5MCK8;P19440-2;P36268-2;P36268;P36268-3;E7ETR7;B5MC34;P19440-3;B5MC36;Q14390;B5MD39;E7ESL5;E7ETU4;E7EVF8;E7ENJ5;E7EM62;E7ETJ6;E9PHP2;E7ERN9;E7ETN1;Q9BX51	P19440;E7ET76;A6NGU5;B5MCK8;P19440-2;P36268-2;P36268;P36268-3	16;12;12;11;11;10;10;10;6;4;4;3;3;3;2;2;2;2;2;2;1;1;1;1	16;12;12;11;11;10;10;10;6;4;4;3;3;3;2;2;2;2;2;2;1;1;1;1	16;12;12;11;11;10;10;10;6;4;4;3;3;3;2;2;2;2;2;2;1;1;1;1	Gamma-glutamyltranspeptidase 1;Gamma-glutamyltranspeptidase 1 heavy chain;Gamma-glutamyltranspeptidase 1 light chain;Putative gamma-glutamyltranspeptidase 3;Putative gamma-glutamyltranspeptidase 3 heavy chain;Putative gamma-glutamyltranspeptidase 3 light chain;Inactive gamma-glutamyltranspeptidase 2	GGT1;GGT3P;GGT2	24	16	16	16	8	6	6	3	5	4	3	3	2	3	1	1	6	6	2	1	6	6	1	1	11	5	8	6	6	3	5	4	3	3	2	3	1	1	6	6	2	1	6
P19652	P19652	12	8	8	Alpha-1-acid glycoprotein 2	ORM2	1	12	8	8	4	6	7	6	6	6	7	8	6	6	6	6	5	6	6	4	7	7	6	5	10	11	2	4	5	4	5	5	5	5	5	5	5	5	4	4	5	3	5
P19801;P19801-2;C9J2J4;A0A087WYD8;C9J0G8;A0A087WY53	P19801;P19801-2;C9J2J4;A0A087WYD8	6;6;5;4;2;1	6;6;5;4;2;1	6;6;5;4;2;1	Amiloride-sensitive amine oxidase [copper-containing];Amine oxidase	AOC1	6	6	6	6	0	0	0	0	0	0	0	0	1	1	0	1	2	3	1	0	0	0	0	0	5	2	0	0	0	0	0	0	0	0	1	1	0	1	2	3	1	0	0
P19827;F8WAS2;P19827-3;P19827-2;H7C0N0;CON__Q0VCM5	P19827;F8WAS2;P19827-3;P19827-2	4;2;2;2;1;1	4;2;2;2;1;1	4;2;2;2;1;1	Inter-alpha-trypsin inhibitor heavy chain H1	ITIH1	6	4	4	4	0	0	0	1	0	0	0	0	0	0	0	0	1	1	0	0	0	0	0	0	1	3	0	0	0	1	0	0	0	0	0	0	0	0	1	1	0	0	0
X6R868;P19835;P19835-2	X6R868;P19835;P19835-2	19;19;17	19;19;17	19;19;17	Carboxylic ester hydrolase;Bile salt-activated lipase	CEL	3	19	19	19	15	14	10	7	0	0	0	0	4	5	3	3	1	1	1	0	5	4	0	0	18	13	15	14	10	7	0	0	0	0	4	5	3	3	1	1	1	0	5
P19957	P19957	8	8	8	Elafin	PI3	1	8	8	8	1	1	1	0	2	2	4	4	3	3	3	4	4	4	3	3	5	5	4	3	5	4	1	1	1	0	2	2	4	4	3	3	3	4	4	4	3	3	5
P19961;P19961-2	P19961;P19961-2	22;17	22;17	2;2	Alpha-amylase 2B	AMY2B	2	22	22	2	12	11	9	6	1	2	2	2	2	1	2	1	4	5	0	0	0	0	1	1	18	9	12	11	9	6	1	2	2	2	2	1	2	1	4	5	0	0	0
P19971;P19971-2;C9JGI3	P19971;P19971-2;C9JGI3	4;4;3	4;4;3	4;4;3	Thymidine phosphorylase	TYMP	3	4	4	4	3	2	0	0	0	0	1	1	0	0	1	1	0	0	1	0	0	0	1	1	0	1	3	2	0	0	0	0	1	1	0	0	1	1	0	0	1	0	0
P20061	P20061	2	2	2	Transcobalamin-1	TCN1	1	2	2	2	1	1	1	1	0	0	0	0	0	0	0	0	0	0	0	0	0	0	0	0	1	0	1	1	1	1	0	0	0	0	0	0	0	0	0	0	0	0	0
P20142;A2A3L9;Q4VXA6;P20142-2	P20142;A2A3L9;Q4VXA6;P20142-2	2;1;1;1	2;1;1;1	2;1;1;1	Gastricsin	PGC	4	2	2	2	0	0	0	0	0	0	0	0	0	1	1	0	0	0	0	0	0	0	1	0	1	2	0	0	0	0	0	0	0	0	0	1	1	0	0	0	0	0	0
P20160;A0A087WXP0	P20160;A0A087WXP0	2;1	2;1	2;1	Azurocidin	AZU1	2	2	2	2	0	0	0	0	1	1	1	1	1	1	1	1	1	1	0	0	0	0	0	0	1	2	0	0	0	0	1	1	1	1	1	1	1	1	1	1	0	0	0
P20339-2;P20339;F8WCY6;F8WD79;F8VPW9;F8VSF8;F8VWZ7;F8VWU4;F8VVZ0;F8VUA5;F8VVK3;K7ERI8;K7ERQ8;P61020-2;P61020;P51148;P51148-2	P20339-2;P20339	3;3;1;1;1;1;1;1;1;1;1;1;1;1;1;1;1	3;3;1;1;1;1;1;1;1;1;1;1;1;1;1;1;1	3;3;1;1;1;1;1;1;1;1;1;1;1;1;1;1;1	Ras-related protein Rab-5A	RAB5A	17	3	3	3	0	2	0	0	0	0	0	0	0	0	0	0	0	0	0	0	0	0	0	0	1	0	0	2	0	0	0	0	0	0	0	0	0	0	0	0	0	0	0
P20618	P20618	4	4	4	Proteasome subunit beta type-1	PSMB1	1	4	4	4	0	0	0	1	0	0	0	0	1	0	0	0	3	2	0	0	2	2	0	0	4	2	0	0	0	1	0	0	0	0	1	0	0	0	3	2	0	0	2
P20700;E9PBF6	P20700;E9PBF6	8;5	7;4	7;4	Lamin-B1	LMNB1	2	8	7	7	1	1	3	3	1	1	1	1	2	1	1	1	2	3	2	1	2	0	0	0	1	2	0	0	3	3	1	1	1	1	2	1	1	1	1	2	1	1	2
P20774;Q5TBF5	P20774;Q5TBF5	15;9	15;9	15;9	Mimecan	OGN	2	15	15	15	5	5	6	6	9	9	9	10	8	7	9	7	7	7	8	7	7	6	11	10	13	14	5	5	6	6	9	9	9	10	8	7	9	7	7	7	8	7	7
P20827;P20827-2	P20827;P20827-2	5;4	5;4	5;4	Ephrin-A1;Ephrin-A1, secreted form	EFNA1	2	5	5	5	0	0	1	1	0	0	4	4	4	4	4	4	1	1	2	3	3	2	3	3	2	4	0	0	1	1	0	0	4	4	4	4	4	4	1	1	2	3	3
P20849;P20849-3;P20849-2	P20849;P20849-3	7;5;2	7;5;2	7;5;2	Collagen alpha-1(IX) chain	COL9A1	3	7	7	7	1	1	2	1	1	1	0	1	1	0	0	0	1	1	1	0	0	0	1	1	4	5	1	1	2	1	1	1	0	1	1	0	0	0	1	1	1	0	0
P20933;H0Y9C7;H0Y8L9	P20933;H0Y9C7	7;4;3	7;4;3	7;4;3	N(4)-(beta-N-acetylglucosaminyl)-L-asparaginase;Glycosylasparaginase alpha chain;Glycosylasparaginase beta chain	AGA	3	7	7	7	1	1	1	1	1	1	0	1	1	1	1	3	3	3	1	1	2	1	0	1	5	2	1	1	1	1	1	1	0	1	1	1	1	3	3	3	1	1	2
P21128-3;P21128-2;P21128	P21128-3;P21128-2;P21128	5;5;5	5;5;5	5;5;5	Poly(U)-specific endoribonuclease	ENDOU	3	5	5	5	0	0	0	0	0	0	0	0	0	0	0	0	4	4	2	0	1	1	0	0	3	0	0	0	0	0	0	0	0	0	0	0	0	0	4	4	2	0	1
P21266;E9PLF1;E9PHN7;E9PHN6;F6XZQ7;P28161-2;P28161	P21266	5;1;1;1;1;1;1	5;1;1;1;1;1;1	4;0;0;0;0;0;0	Glutathione S-transferase Mu 3	GSTM3	7	5	5	4	0	0	0	0	0	0	1	1	2	2	2	1	2	2	1	1	1	1	2	1	4	3	0	0	0	0	0	0	1	1	2	2	2	1	2	2	1	1	1
P21333-2;P21333;Q5HY54;Q60FE5;A0A087WWY3;H0Y5C6;H0Y5F3;F8WE98;H7C2E7	P21333-2;P21333;Q5HY54;Q60FE5;A0A087WWY3	41;41;40;40;30;8;4;4;1	41;41;40;40;30;8;4;4;1	38;38;37;37;28;7;4;3;1	Filamin-A	FLNA	9	41	41	38	2	1	3	0	10	11	14	11	14	14	16	12	7	7	8	4	10	11	15	12	25	25	2	1	3	0	10	11	14	11	14	14	16	12	7	7	8	4	10
P21583-2;P21583;P21583-3	P21583-2;P21583;P21583-3	2;2;1	2;2;1	2;2;1	Kit ligand;Soluble KIT ligand	KITLG	3	2	2	2	0	0	0	0	0	0	1	1	0	1	2	0	0	0	1	2	0	0	1	0	2	1	0	0	0	0	0	0	1	1	0	1	2	0	0	0	1	2	0
P21589-2;P21589;H0Y7R7;Q96B60	P21589-2;P21589;H0Y7R7;Q96B60	2;2;1;1	2;2;1;1	2;2;1;1	5-nucleotidase	NT5E	4	2	2	2	0	0	0	0	0	0	0	0	0	0	0	0	0	0	0	0	0	0	0	0	2	0	0	0	0	0	0	0	0	0	0	0	0	0	0	0	0	0	0
P21709;P21709-3;P21709-2	P21709;P21709-3;P21709-2	9;7;7	9;7;7	9;7;7	Ephrin type-A receptor 1	EPHA1	3	9	9	9	1	2	2	2	3	4	4	5	4	4	4	5	4	4	5	3	4	4	7	6	7	7	1	2	2	2	3	4	4	5	4	4	4	5	4	4	5	3	4
P21802-14;P21802-19;P21802-15;P21802-23;P21802-8;P21802-2;P21802-13;P21802-17;P21802-12;P21802-6;P21802-7;P21802-9;P21802-5;P21802-10;P21802-18;P21802;P21802-3;P21802-16;P21802-11;A0A087WY21;S4R3B2;H7BXU9;E7EVR7;D2CGD1;P21802-22;P21802-4;P21802-20;P21802-21	P21802-14;P21802-19;P21802-15;P21802-23;P21802-8;P21802-2;P21802-13;P21802-17;P21802-12;P21802-6;P21802-7;P21802-9;P21802-5;P21802-10;P21802-18;P21802;P21802-3;P21802-16;P21802-11;A0A087WY21	3;3;3;3;3;3;3;3;3;3;3;3;3;3;3;3;3;3;3;2;1;1;1;1;1;1;1;1	3;3;3;3;3;3;3;3;3;3;3;3;3;3;3;3;3;3;3;2;1;1;1;1;1;1;1;1	3;3;3;3;3;3;3;3;3;3;3;3;3;3;3;3;3;3;3;2;1;1;1;1;1;1;1;1	Fibroblast growth factor receptor 2	FGFR2	28	3	3	3	0	0	0	0	1	1	1	1	1	0	0	0	0	0	0	0	0	1	1	0	3	2	0	0	0	0	1	1	1	1	1	0	0	0	0	0	0	0	0
P21980	P21980	2	2	2	Protein-glutamine gamma-glutamyltransferase 2	TGM2	1	2	2	2	0	0	0	0	1	1	0	0	1	0	0	0	0	0	0	0	0	0	1	1	2	2	0	0	0	0	1	1	0	0	1	0	0	0	0	0	0	0	0
P22105;A0A087WWA5	P22105;A0A087WWA5	55;29	55;29	2;2	Tenascin-X	TNXB	2	55	55	2	1	0	2	2	21	17	17	21	15	21	20	21	15	14	15	16	16	16	25	26	38	35	1	0	2	2	21	17	17	21	15	21	20	21	15	14	15	16	16
P22223-2;P22223;J3QR60	P22223-2;P22223	11;11;2	10;10;2	10;10;2	Cadherin-3	CDH3	3	11	10	10	1	1	1	0	4	5	7	6	4	4	4	7	3	3	5	4	4	5	6	6	7	10	0	0	0	0	3	4	6	5	3	3	3	6	2	2	4	3	3
P22304;B3KWA1;P22304-3;P22304-2	P22304;B3KWA1	4;3;1;1	4;3;1;1	4;3;1;1	Iduronate 2-sulfatase;Iduronate 2-sulfatase 42 kDa chain;Iduronate 2-sulfatase 14 kDa chain	IDS	4	4	4	4	0	0	0	0	0	0	0	0	0	2	2	2	0	0	0	0	0	0	0	0	2	1	0	0	0	0	0	0	0	0	0	2	2	2	0	0	0	0	0
Q32Q12;P22392-2;J3KPD9;P22392;O60361;F6XY72	Q32Q12;P22392-2;J3KPD9;P22392;O60361	10;10;8;8;5;3	10;10;8;8;5;3	3;3;1;3;2;1	Nucleoside diphosphate kinase;Nucleoside diphosphate kinase B;Putative nucleoside diphosphate kinase	NME1-NME2;NME2;NME2P1	6	10	10	3	0	0	0	0	1	0	1	1	2	2	2	2	5	5	3	2	3	3	2	2	7	2	0	0	0	0	1	0	1	1	2	2	2	2	5	5	3	2	3
P22528	P22528	6	2	2	Cornifin-B	SPRR1B	1	6	2	2	1	1	2	2	1	2	3	3	2	2	3	2	5	5	6	5	4	4	4	4	4	5	0	0	0	0	0	0	1	1	0	0	1	0	1	1	2	2	1
P22531	P22531	5	1	0	Small proline-rich protein 2E	SPRR2E	1	5	1	0	2	2	3	4	2	2	2	2	2	2	2	2	4	4	3	3	3	4	3	3	4	5	0	0	0	1	0	0	0	0	0	0	0	0	1	1	0	0	0
P22532;P35325	P22532;P35325	6;5	6;5	2;1	Small proline-rich protein 2D;Small proline-rich protein 2B	SPRR2D;SPRR2B	2	6	6	2	2	2	3	4	2	2	2	2	2	3	3	3	4	4	3	5	5	6	4	4	4	5	2	2	3	4	2	2	2	2	2	3	3	3	4	4	3	5	5
P22692;P22692-2	P22692;P22692-2	5;4	5;4	5;4	Insulin-like growth factor-binding protein 4	IGFBP4	2	5	5	5	2	2	3	3	1	1	1	1	1	1	1	1	1	1	1	0	2	0	2	2	3	3	2	2	3	3	1	1	1	1	1	1	1	1	1	1	1	0	2
P22735;P22735-2;H0YMQ8	P22735;P22735-2	7;4;3	7;4;3	7;4;3	Protein-glutamine gamma-glutamyltransferase K	TGM1	3	7	7	7	2	1	0	0	0	0	0	0	0	0	1	1	3	3	1	1	4	3	0	0	1	3	2	1	0	0	0	0	0	0	0	0	1	1	3	3	1	1	4
P22748;K7EKY5;K7ENI8;K7EIH9	P22748;K7EKY5	3;2;1;1	3;2;1;1	3;2;1;1	Carbonic anhydrase 4	CA4	4	3	3	3	2	2	1	0	0	0	0	0	0	0	0	0	2	2	0	0	0	0	0	0	3	0	2	2	1	0	0	0	0	0	0	0	0	0	2	2	0	0	0
P22891;P22891-2	P22891;P22891-2	5;5	5;5	5;5	Vitamin K-dependent protein Z	PROZ	2	5	5	5	0	0	0	0	1	1	2	1	0	1	1	0	0	0	0	0	1	1	1	1	3	4	0	0	0	0	1	1	2	1	0	1	1	0	0	0	0	0	1
P22897;P22897-2	P22897;P22897-2	11;8	11;8	11;8	Macrophage mannose receptor 1	MRC1	2	11	11	11	0	1	1	0	1	2	2	2	3	2	6	4	3	2	1	0	2	2	2	3	6	8	0	1	1	0	1	2	2	2	3	2	6	4	3	2	1	0	2
P23083	P23083	2	1	1	Ig heavy chain V-I region V35		1	2	1	1	2	2	1	1	1	1	1	1	1	1	1	1	1	1	1	1	1	1	1	1	2	1	1	1	1	1	1	1	1	1	1	1	1	1	1	1	1	1	1
P23142;CON__ENSEMBL:ENSBTAP00000016046	P23142	18;8	18;8	5;4	Fibulin-1	FBLN1	2	18	18	5	4	3	7	6	6	7	8	9	10	10	10	10	10	10	8	6	5	5	3	3	13	16	4	3	7	6	6	7	8	9	10	10	10	10	10	10	8	6	5
P23142-4;B1AHL2;P23142-2;P23142-3;B1AHM7;B1AHM9;H7C1M6;B1AHN3;B1AHM8;B1AHM6;B1AHM5;B1AHM4	P23142-4;B1AHL2;P23142-2;P23142-3	17;16;13;13;5;5;4;3;3;2;1;1	4;4;0;0;0;0;0;0;0;0;0;0	4;4;0;0;0;0;0;0;0;0;0;0	Fibulin-1	FBLN1	12	17	4	4	4	3	6	6	8	9	8	10	10	10	12	13	10	10	9	8	6	5	3	3	13	16	0	0	0	0	2	2	0	1	0	0	2	3	2	2	2	2	1
P23280;P23280-2;F8W148;P23280-3;Q8N4G4	P23280;P23280-2;F8W148;P23280-3	3;3;2;2;1	3;3;2;2;1	3;3;2;2;1	Carbonic anhydrase 6	CA6	5	3	3	3	2	2	2	1	0	0	0	0	0	0	0	0	0	0	0	0	0	0	0	0	3	3	2	2	2	1	0	0	0	0	0	0	0	0	0	0	0	0	0
P23284	P23284	6	6	6	Peptidyl-prolyl cis-trans isomerase B	PPIB	1	6	6	6	0	0	0	0	0	0	0	1	2	2	3	2	3	3	2	1	1	1	0	0	3	1	0	0	0	0	0	0	0	1	2	2	3	2	3	3	2	1	1
Q5T7Y6;P23297	Q5T7Y6;P23297	1;1	1;1	1;1	Protein S100;Protein S100-A1	S100A1	2	1	1	1	0	0	0	0	0	0	0	0	0	0	0	0	0	0	0	0	0	0	0	0	0	1	0	0	0	0	0	0	0	0	0	0	0	0	0	0	0	0	0
P23468;P23468-2;Q3KPI9;F5GWR7;P23468-3;P23468-7;P23468-5;P23468-4;P23468-6;C9J8S8	P23468;P23468-2;Q3KPI9;F5GWR7;P23468-3;P23468-7;P23468-5;P23468-4;P23468-6	9;8;7;7;7;7;7;7;7;1	9;8;7;7;7;7;7;7;7;1	8;8;6;6;6;6;6;6;6;1	Receptor-type tyrosine-protein phosphatase delta;Protein-tyrosine-phosphatase	PTPRD	10	9	9	8	0	0	0	1	2	2	1	1	4	2	2	1	2	2	1	0	0	0	2	2	7	6	0	0	0	1	2	2	1	1	4	2	2	1	2	2	1	0	0
P23471-2;P23471;P23471-3	P23471-2;P23471;P23471-3	4;4;3	4;4;3	4;4;3	Receptor-type tyrosine-protein phosphatase zeta	PTPRZ1	3	4	4	4	0	0	0	0	0	0	0	0	0	1	1	0	0	0	0	0	0	0	0	0	2	2	0	0	0	0	0	0	0	0	0	1	1	0	0	0	0	0	0
P23490	P23490	2	2	2	Loricrin	LOR	1	2	2	2	0	0	0	0	1	1	1	1	1	0	0	0	0	0	0	1	1	1	1	1	2	2	0	0	0	0	1	1	1	1	1	0	0	0	0	0	0	1	1
P23526;P23526-2	P23526;P23526-2	12;11	12;11	12;11	Adenosylhomocysteinase	AHCY	2	12	12	12	1	0	0	0	0	0	0	0	0	2	3	3	7	8	5	4	4	2	5	5	10	7	1	0	0	0	0	0	0	0	0	2	3	3	7	8	5	4	4
U3KPS2;P24158	U3KPS2;P24158	2;2	2;2	2;2	Myeloblastin	PRTN3	2	2	2	2	0	0	0	0	0	0	0	0	0	0	0	0	0	0	0	0	0	0	0	0	2	0	0	0	0	0	0	0	0	0	0	0	0	0	0	0	0	0	0
P24387;D6RHH7	P24387;D6RHH7	6;5	6;5	6;5	Corticotropin-releasing factor-binding protein	CRHBP	2	6	6	6	0	0	1	0	0	0	0	0	0	0	1	1	3	3	2	2	2	1	0	0	4	2	0	0	1	0	0	0	0	0	0	0	1	1	3	3	2	2	2
P24530-2;P24530;P24530-3	P24530-2;P24530;P24530-3	2;2;2	2;2;2	2;2;2	Endothelin B receptor	EDNRB	3	2	2	2	0	0	0	0	1	2	1	1	1	1	0	0	0	0	0	0	0	0	0	1	1	1	0	0	0	0	1	2	1	1	1	1	0	0	0	0	0	0	0
P24592;F8VYK9;F8VVA5	P24592;F8VYK9	8;7;3	8;7;3	8;7;3	Insulin-like growth factor-binding protein 6	IGFBP6	3	8	8	8	1	2	3	4	4	4	5	5	3	3	3	5	5	5	5	5	5	5	4	4	8	7	1	2	3	4	4	4	5	5	3	3	3	5	5	5	5	5	5
P24666-3;P24666-2;P24666;F2Z2Q9;G5E9R5;D3YTI2;P24666-4	P24666-3;P24666-2;P24666;F2Z2Q9;G5E9R5;D3YTI2;P24666-4	2;2;2;1;1;1;1	2;2;2;1;1;1;1	2;2;2;1;1;1;1	Low molecular weight phosphotyrosine protein phosphatase	ACP1	7	2	2	2	0	0	0	0	1	1	2	2	0	0	1	1	0	0	1	1	1	1	1	0	2	2	0	0	0	0	1	1	2	2	0	0	1	1	0	0	1	1	1
P24821;P24821-4;J3QSU6;P24821-3;F5H7V9;E9PC84;P24821-5;P24821-2;P24821-6;H0YGZ3;F5H5D6	P24821;P24821-4;J3QSU6;P24821-3;F5H7V9;E9PC84;P24821-5;P24821-2;P24821-6	48;47;46;42;41;41;41;41;36;17;1	48;47;46;42;41;41;41;41;36;17;1	48;47;46;42;41;41;41;41;36;17;1	Tenascin	TNC	11	48	48	48	7	6	7	7	22	19	20	22	25	23	25	25	29	25	26	21	19	20	21	20	35	36	7	6	7	7	22	19	20	22	25	23	25	25	29	25	26	21	19
P24855;I3L0Z9;P24855-2;I3L4B8;I3L298;I3L530;I3L4C7	P24855	7;3;3;2;2;1;1	7;3;3;2;2;1;1	7;3;3;2;2;1;1	Deoxyribonuclease-1	DNASE1	7	7	7	7	2	2	2	1	4	3	3	3	4	4	3	3	3	3	3	3	3	3	2	2	7	5	2	2	2	1	4	3	3	3	4	4	3	3	3	3	3	3	3
P25311;C9JEV0;H7BZJ8	P25311;C9JEV0	25;18;2	25;18;2	25;18;2	Zinc-alpha-2-glycoprotein	AZGP1	3	25	25	25	19	18	21	20	23	21	23	22	21	22	22	21	22	22	22	23	21	22	23	23	24	24	19	18	21	20	23	21	23	22	21	22	22	21	22	22	22	23	21
P25774-2;P25774;U3KQE7;U3KPS4	P25774-2;P25774;U3KQE7	6;6;4;2	6;6;4;2	6;6;4;2	Cathepsin S	CTSS	4	6	6	6	4	4	4	4	2	2	6	6	3	5	5	5	4	3	1	1	4	2	3	3	6	4	4	4	4	4	2	2	6	6	3	5	5	5	4	3	1	1	4
P25787;C9JCK5	P25787	5;1	5;1	5;1	Proteasome subunit alpha type-2	PSMA2	2	5	5	5	0	0	0	0	0	0	0	0	0	0	0	0	0	0	0	0	1	1	0	0	4	0	0	0	0	0	0	0	0	0	0	0	0	0	0	0	0	0	1
P25788-2;P25788;G3V3W4;G3V5N4;G3V4X5	P25788-2;P25788	6;6;2;2;2	6;6;2;2;2	6;6;2;2;2	Proteasome subunit alpha type-3	PSMA3	5	6	6	6	2	2	1	1	0	0	0	1	2	2	2	1	4	3	1	1	1	1	0	0	4	3	2	2	1	1	0	0	0	1	2	2	2	1	4	3	1	1	1
P25815	P25815	3	3	3	Protein S100-P	S100P	1	3	3	3	1	1	2	2	1	1	2	1	3	3	2	2	2	2	2	1	1	1	1	1	3	3	1	1	2	2	1	1	2	1	3	3	2	2	2	2	2	1	1
P25940	P25940	4	4	4	Collagen alpha-3(V) chain	COL5A3	1	4	4	4	0	0	0	0	2	2	2	2	1	2	3	2	1	1	2	1	1	0	1	1	2	3	0	0	0	0	2	2	2	2	1	2	3	2	1	1	2	1	1
P26012	P26012	1	1	1	Integrin beta-8	ITGB8	1	1	1	1	0	0	0	0	0	0	1	0	0	0	0	1	0	0	0	0	0	0	0	0	0	0	0	0	0	0	0	0	1	0	0	0	0	1	0	0	0	0	0
P26038;P35241-4	P26038	12;5	7;0	7;0	Moesin	MSN	2	12	7	7	0	0	0	2	0	0	2	3	3	3	2	4	4	4	3	4	4	5	1	1	5	6	0	0	0	2	0	0	2	3	3	3	2	4	4	4	3	4	3
P26641;P26641-2	P26641;P26641-2	5;5	5;5	5;5	Elongation factor 1-gamma	EEF1G	2	5	5	5	0	0	0	0	2	2	0	1	1	1	1	1	3	3	2	1	2	3	4	3	3	4	0	0	0	0	2	2	0	1	1	1	1	1	3	3	2	1	2
P26842	P26842	3	3	3	CD27 antigen	CD27	1	3	3	3	0	0	0	0	1	1	1	1	1	1	1	1	0	1	1	1	0	0	1	1	2	3	0	0	0	0	1	1	1	1	1	1	1	1	0	1	1	1	0
P26992;Q5T8H6	P26992;Q5T8H6	6;4	6;4	6;4	Ciliary neurotrophic factor receptor subunit alpha	CNTFR	2	6	6	6	0	0	0	0	4	4	4	4	4	4	3	2	2	2	3	4	2	2	4	5	5	5	0	0	0	0	4	4	4	4	4	4	3	2	2	2	3	4	2
P27105;F8VSL7;P27105-2	P27105;F8VSL7	6;3;2	6;3;2	6;3;2	Erythrocyte band 7 integral membrane protein	STOM	3	6	6	6	2	1	1	0	3	2	1	1	1	0	0	0	0	0	0	0	1	0	0	0	6	2	2	1	1	0	3	2	1	1	1	0	0	0	0	0	0	0	1
P27216;P27216-2	P27216;P27216-2	3;3	3;3	3;3	Annexin A13	ANXA13	2	3	3	3	0	0	0	0	0	1	0	0	0	0	0	0	1	1	0	0	1	1	0	0	2	0	0	0	0	0	0	1	0	0	0	0	0	0	1	1	0	0	1
P27348;E9PG15	P27348;E9PG15	6;3	1;1	1;1	14-3-3 protein theta	YWHAQ	2	6	1	1	2	2	0	0	0	0	1	0	2	2	1	2	3	3	1	3	3	3	3	3	4	2	0	0	0	0	0	0	0	0	0	0	0	0	0	0	0	0	0
P27352-2;P27352	P27352-2;P27352	3;3	3;3	3;3	Gastric intrinsic factor	GIF	2	3	3	3	0	0	0	0	0	0	0	0	0	0	0	0	0	0	0	0	0	0	0	0	3	0	0	0	0	0	0	0	0	0	0	0	0	0	0	0	0	0	0
P27482;C9J7T9;P02585	P27482	11;1;1	11;1;1	9;0;0	Calmodulin-like protein 3	CALML3	3	11	11	9	2	1	1	0	1	0	1	1	2	2	2	3	8	8	5	5	4	4	3	3	9	5	2	1	1	0	1	0	1	1	2	2	2	3	8	8	5	5	4
P27487;F8WE17;H7C1N5;F8WBB6	P27487	36;6;2;2	36;6;2;2	36;6;2;2	Dipeptidyl peptidase 4;Dipeptidyl peptidase 4 membrane form;Dipeptidyl peptidase 4 soluble form	DPP4	4	36	36	36	13	16	13	11	25	20	18	19	16	18	21	17	25	26	22	18	23	22	12	9	32	31	13	16	13	11	25	20	18	19	16	18	21	17	25	26	22	18	23
P27797;K7EJB9;K7EL50	P27797;K7EJB9	13;9;3	13;9;3	13;9;3	Calreticulin	CALR	3	13	13	13	1	2	3	4	2	2	6	6	6	7	8	9	7	6	7	7	7	7	7	6	8	11	1	2	3	4	2	2	6	6	6	7	8	9	7	6	7	7	7
P27824;P27824-2;P27824-3;D6RGY2;H0Y9Q7;D6RFL1;D6RAU8;D6RB85;D6RDP7;H0Y9H1;D6RHJ3;D6RD16;D6RAQ8	P27824;P27824-2;P27824-3	11;11;10;5;4;3;2;2;2;2;1;1;1	11;11;10;5;4;3;2;2;2;2;1;1;1	11;11;10;5;4;3;2;2;2;2;1;1;1	Calnexin	CANX	13	11	11	11	0	0	0	0	0	1	5	5	4	5	6	5	1	1	5	2	3	2	5	6	5	6	0	0	0	0	0	1	5	5	4	5	6	5	1	1	5	2	3
P27930-2;P27930;C9JNR0	P27930-2;P27930;C9JNR0	2;2;1	2;2;1	2;2;1	Interleukin-1 receptor type 2;Interleukin-1 receptor type 2, membrane form;Interleukin-1 receptor type 2, soluble form	IL1R2	3	2	2	2	0	0	0	0	0	0	2	2	0	0	1	2	0	0	0	1	0	0	0	0	0	2	0	0	0	0	0	0	2	2	0	0	1	2	0	0	0	1	0
Q5JNW7;P28062-2;P28062	Q5JNW7;P28062-2;P28062	4;4;4	4;4;4	4;4;4	Proteasome subunit beta type-8	PSMB8	3	4	4	4	0	0	0	0	0	0	0	0	0	0	0	0	0	0	0	0	0	0	0	0	4	0	0	0	0	0	0	0	0	0	0	0	0	0	0	0	0	0	0
P28066;P28066-2	P28066;P28066-2	8;5	8;5	8;5	Proteasome subunit alpha type-5	PSMA5	2	8	8	8	2	1	1	0	0	0	0	0	0	1	1	1	5	4	2	2	3	3	0	0	5	2	2	1	1	0	0	0	0	0	0	1	1	1	5	4	2	2	3
P28070	P28070	4	4	4	Proteasome subunit beta type-4	PSMB4	1	4	4	4	0	0	0	1	0	0	0	0	0	1	0	0	2	2	2	0	2	3	0	0	4	1	0	0	0	1	0	0	0	0	0	1	0	0	2	2	2	0	2
P28072;I3L3X7;A0A087X2I4	P28072	3;1;1	3;1;1	3;1;1	Proteasome subunit beta type-6	PSMB6	3	3	3	3	1	1	1	0	0	0	0	0	2	2	0	0	2	2	2	0	3	3	0	0	3	2	1	1	1	0	0	0	0	0	2	2	0	0	2	2	2	0	3
P28074;P28074-3;H0YJM8;P28074-2	P28074;P28074-3	9;7;4;4	9;7;4;4	9;7;4;4	Proteasome subunit beta type-5	PSMB5	4	9	9	9	0	0	0	0	0	0	0	0	0	1	1	1	0	1	1	2	3	3	0	0	7	0	0	0	0	0	0	0	0	0	0	1	1	1	0	1	1	2	3
P28300	P28300	10	10	10	Protein-lysine 6-oxidase	LOX	1	10	10	10	0	0	0	2	6	6	4	4	1	1	2	3	1	1	2	3	1	1	5	5	5	8	0	0	0	2	6	6	4	4	1	1	2	3	1	1	2	3	1
P28799;P28799-2;K7EQ05;K7EMR1;K7EKL3;P28799-3;K7EPL0;K7ELY1;K7EQI0;K7ENI2;K7ENN1;K7EK92;K7EQK6;K7EM89;K7EJY4;K7ERM2	P28799;P28799-2;K7EQ05;K7EMR1;K7EKL3;P28799-3	12;10;7;6;6;6;3;2;2;2;2;2;2;2;2;2	12;10;7;6;6;6;3;2;2;2;2;2;2;2;2;2	12;10;7;6;6;6;3;2;2;2;2;2;2;2;2;2	Granulins;Acrogranin;Paragranulin;Granulin-1;Granulin-2;Granulin-3;Granulin-4;Granulin-5;Granulin-6;Granulin-7	GRN	16	12	12	12	3	4	4	3	5	5	5	6	6	6	7	4	5	5	4	4	6	5	8	7	8	9	3	4	4	3	5	5	5	6	6	6	7	4	5	5	4	4	6
P28838-2;P28838;H0Y9Q1;H0Y983	P28838-2;P28838;H0Y9Q1	18;18;9;3	18;18;9;3	18;18;9;3	Cytosol aminopeptidase	LAP3	4	18	18	18	9	10	5	3	1	0	0	0	0	0	0	0	10	10	2	0	4	3	0	0	14	4	9	10	5	3	1	0	0	0	0	0	0	0	10	10	2	0	4
P29034;R4GN49;Q5RHS7	P29034;R4GN49;Q5RHS7	2;1;1	2;1;1	2;1;1	Protein S100-A2	S100A2	3	2	2	2	0	0	1	1	0	0	0	0	2	2	2	2	2	2	2	2	2	2	1	1	2	2	0	0	1	1	0	0	0	0	2	2	2	2	2	2	2	2	2
P29279-2;P29279	P29279-2;P29279	11;11	11;11	11;11	Connective tissue growth factor	CTGF	2	11	11	11	7	7	8	7	9	10	9	9	7	7	7	5	8	8	7	7	6	7	10	11	7	9	7	7	8	7	9	10	9	9	7	7	7	5	8	8	7	7	6
P29317-2;P29317	P29317-2;P29317	5;5	5;5	5;5	Ephrin type-A receptor 2	EPHA2	2	5	5	5	0	0	0	0	4	5	3	3	1	1	1	0	1	1	1	1	1	2	1	1	2	4	0	0	0	0	4	5	3	3	1	1	1	0	1	1	1	1	1
P29373;Q5SYZ4	P29373;Q5SYZ4	8;6	8;6	7;5	Cellular retinoic acid-binding protein 2	CRABP2	2	8	8	7	1	1	2	1	0	0	2	2	3	3	4	3	8	8	4	3	4	6	4	4	7	4	1	1	2	1	0	0	2	2	3	3	4	3	8	8	4	3	4
P29377	P29377	2	2	2	Protein S100-G	S100G	1	2	2	2	0	1	0	0	1	0	0	0	0	0	0	0	1	1	0	0	0	0	0	0	0	0	0	1	0	0	1	0	0	0	0	0	0	0	1	1	0	0	0
P29400;P29400-2;P02462-2;P02462;H0Y9R8	P29400;P29400-2;P02462-2;P02462	3;3;2;2;1	3;3;2;2;1	3;3;2;2;1	Collagen alpha-5(IV) chain;Collagen alpha-1(IV) chain;Arresten	COL4A5;COL4A1	5	3	3	3	0	0	0	0	0	0	1	1	1	1	3	3	0	0	1	0	0	0	0	0	3	2	0	0	0	0	0	0	1	1	1	1	3	3	0	0	1	0	0
P29401;P29401-2;E9PFF2;F8W888	P29401;P29401-2	15;15;6;1	15;15;6;1	15;15;6;1	Transketolase	TKT	4	15	15	15	1	1	0	0	0	0	1	2	9	9	6	5	5	5	1	0	1	1	0	0	14	5	1	1	0	0	0	0	1	2	9	9	6	5	5	5	1	0	1
P29508;P29508-2	P29508;P29508-2	24;20	24;20	5;5	Serpin B3	SERPINB3	2	24	24	5	9	7	5	4	4	6	10	11	17	16	14	17	21	21	18	17	19	17	17	16	20	17	9	7	5	4	4	6	10	11	17	16	14	17	21	21	18	17	19
P29622	P29622	11	11	11	Kallistatin	SERPINA4	1	11	11	11	0	0	1	1	2	1	4	4	1	0	0	1	1	1	1	2	3	4	0	0	8	8	0	0	1	1	2	1	4	4	1	0	0	1	1	1	1	2	3
P29762;B5MCB5	P29762	5;2	4;1	4;1	Cellular retinoic acid-binding protein 1	CRABP1	2	5	4	4	1	1	1	0	2	2	3	3	2	2	2	1	2	2	3	3	3	2	2	2	4	2	0	0	0	0	2	2	2	2	1	1	1	0	1	1	2	2	2
P29992;P50148;K7EL62;O95837	P29992;P50148	3;2;1;1	3;2;1;1	3;2;1;1	Guanine nucleotide-binding protein subunit alpha-11;Guanine nucleotide-binding protein G(q) subunit alpha	GNA11;GNAQ	4	3	3	3	0	0	0	0	1	1	0	0	0	0	0	1	1	2	0	0	1	1	0	0	2	1	0	0	0	0	1	1	0	0	0	0	0	1	1	2	0	0	1
P30041	P30041	10	10	10	Peroxiredoxin-6	PRDX6	1	10	10	10	0	0	0	0	0	2	2	3	2	3	5	4	3	4	5	5	4	5	5	5	4	6	0	0	0	0	0	2	2	3	2	3	5	4	3	4	5	5	4
P30043;M0R192;M0QZL1	P30043;M0R192;M0QZL1	8;6;5	8;6;5	8;6;5	Flavin reductase (NADPH)	BLVRB	3	8	8	8	0	0	1	0	3	2	3	2	3	2	2	2	2	2	3	4	2	3	3	2	7	4	0	0	1	0	3	2	3	2	3	2	2	2	2	2	3	4	2
P30044-2;P30044;P30044-3;P30044-4	P30044-2;P30044;P30044-3	4;4;3;1	4;4;3;1	4;4;3;1	Peroxiredoxin-5, mitochondrial	PRDX5	4	4	4	4	0	0	0	0	0	0	0	0	0	0	2	3	0	0	0	0	0	0	1	1	2	2	0	0	0	0	0	0	0	0	0	0	2	3	0	0	0	0	0
P30046;H7C342;J3KQ18;B5MC82;P30046-2;A6NHG4	P30046;H7C342;J3KQ18;B5MC82;P30046-2;A6NHG4	2;1;1;1;1;1	2;1;1;1;1;1	2;1;1;1;1;1	D-dopachrome decarboxylase;D-dopachrome decarboxylase-like protein	DDT;DDTL	6	2	2	2	0	0	0	0	0	0	0	0	0	0	0	0	0	0	0	0	0	0	0	0	0	2	0	0	0	0	0	0	0	0	0	0	0	0	0	0	0	0	0
P30048-2;P30048	P30048-2;P30048	5;5	5;5	5;5	Thioredoxin-dependent peroxide reductase, mitochondrial	PRDX3	2	5	5	5	0	0	1	1	2	2	3	3	1	2	0	2	2	3	3	1	3	3	1	2	4	4	0	0	1	1	2	2	3	3	1	2	0	2	2	3	3	1	3
P30086	P30086	10	10	10	Phosphatidylethanolamine-binding protein 1;Hippocampal cholinergic neurostimulating peptide	PEBP1	1	10	10	10	7	6	5	4	6	6	6	4	7	7	7	7	7	7	7	7	7	7	6	5	10	7	7	6	5	4	6	6	6	4	7	7	7	7	7	7	7	7	7
P30101;H7BZJ3	P30101	9;4	9;4	9;4	Protein disulfide-isomerase A3	PDIA3	2	9	9	9	1	1	1	0	5	5	5	5	1	3	6	4	2	1	2	6	3	4	6	6	3	4	1	1	1	0	5	5	5	5	1	3	6	4	2	1	2	6	3
P30510;P30508;P30504;Q29960-2;Q29960;Q29940;P30685;P30498;P30495;P30493;P30492;P30491;P30490;P30484;P30464;P18465;P18464;P10319	P30510;P30508;P30504;Q29960-2;Q29960;Q29940;P30685;P30498;P30495;P30493;P30492;P30491;P30490;P30484;P30464;P18465;P18464;P10319	5;5;5;4;4;3;3;3;3;3;3;3;3;3;3;3;3;3	3;3;3;2;2;1;1;1;1;1;1;1;1;1;1;1;1;1	0;0;0;0;0;0;0;0;0;0;0;0;0;0;0;0;0;0	HLA class I histocompatibility antigen, Cw-14 alpha chain;HLA class I histocompatibility antigen, Cw-12 alpha chain;HLA class I histocompatibility antigen, Cw-4 alpha chain;HLA class I histocompatibility antigen, Cw-16 alpha chain;HLA class I histocompatibility antigen, B-59 alpha chain;HLA class I histocompatibility antigen, B-35 alpha chain;HLA class I histocompatibility antigen, B-78 alpha cha…	HLA-C;HLA-B	18	5	3	0	0	0	1	0	1	0	1	1	0	0	1	1	1	1	2	1	0	0	1	1	2	4	0	0	0	0	0	0	1	1	0	0	0	1	1	1	1	0	0
P30530;P30530-2;M0R0W6	P30530;P30530-2	9;8;4	9;8;4	9;8;4	Tyrosine-protein kinase receptor UFO	AXL	3	9	9	9	3	2	2	3	5	5	5	5	5	5	5	4	3	2	4	4	2	2	5	5	7	7	3	2	2	3	5	5	5	5	5	5	5	4	3	2	4	4	2
P30740;P30740-2	P30740	21;8	21;8	21;8	Leukocyte elastase inhibitor	SERPINB1	2	21	21	21	8	9	8	7	9	9	12	11	10	9	6	6	16	16	13	16	15	14	14	14	18	16	8	9	8	7	9	9	12	11	10	9	6	6	16	16	13	16	15
P31025;Q5VSP4	P31025;Q5VSP4	4;2	4;2	4;2	Lipocalin-1;Putative lipocalin 1-like protein 1	LCN1;LCN1P1	2	4	4	4	3	2	1	1	2	2	3	4	3	2	3	3	4	4	3	1	3	4	2	2	4	4	3	2	1	1	2	2	3	4	3	2	3	3	4	4	3	1	3
P31146;H3BRY3	P31146;H3BRY3	3;2	3;2	3;2	Coronin-1A;Coronin	CORO1A	2	3	3	3	0	0	0	0	2	2	2	2	2	2	2	2	0	0	0	0	1	1	2	1	2	2	0	0	0	0	2	2	2	2	2	2	2	2	0	0	0	0	1
P31151;Q86SG5	P31151;Q86SG5	8;4	8;4	8;4	Protein S100-A7;Protein S100-A7A	S100A7;S100A7A	2	8	8	8	1	1	0	0	2	2	2	2	7	7	7	6	4	3	2	3	1	1	1	1	6	7	1	1	0	0	2	2	2	2	7	7	7	6	4	3	2	3	1
P31153-2;P31153	P31153-2;P31153	3;3	3;3	3;3	S-adenosylmethionine synthase isoform type-2	MAT2A	2	3	3	3	0	0	0	0	0	0	0	0	0	0	0	0	1	0	0	0	0	0	0	0	1	1	0	0	0	0	0	0	0	0	0	0	0	0	1	0	0	0	0
P31431-2;P31431	P31431-2;P31431	5;5	5;5	5;5	Syndecan-4	SDC4	2	5	5	5	0	0	0	0	1	2	3	3	2	2	4	2	3	1	2	2	3	3	4	2	3	3	0	0	0	0	1	2	3	3	2	2	4	2	3	1	2	2	3
P31944	P31944	15	15	15	Caspase-14;Caspase-14 subunit p17, mature form;Caspase-14 subunit p10, mature form;Caspase-14 subunit p20, intermediate form;Caspase-14 subunit p8, intermediate form	CASP14	1	15	15	15	4	2	2	1	3	3	7	7	12	13	11	8	7	6	5	4	8	6	4	4	15	12	4	2	2	1	3	3	7	7	12	13	11	8	7	6	5	4	8
P31946-2;P31946;Q4VY20;Q4VY19	P31946-2;P31946	7;7;3;3	2;2;1;1	2;2;1;1	14-3-3 protein beta/alpha;14-3-3 protein beta/alpha, N-terminally processed	YWHAB	4	7	2	2	3	2	0	0	0	0	1	1	4	3	2	3	4	4	2	4	3	4	3	3	4	2	1	0	0	0	0	0	0	1	2	1	1	1	1	1	1	1	0
P31947-2;P31947;Q04917;F8WEB6;A2IDB1;A2IDB2	P31947-2;P31947	14;14;3;1;1;1	11;11;0;0;0;0	11;11;0;0;0;0	14-3-3 protein sigma	SFN	6	14	11	11	7	8	2	1	0	0	1	0	2	2	3	6	12	12	9	10	9	8	4	3	11	4	6	7	2	1	0	0	0	0	0	0	2	4	10	10	8	8	8
P31949	P31949	7	7	7	Protein S100-A11;Protein S100-A11, N-terminally processed	S100A11	1	7	7	7	2	2	3	0	0	0	1	1	1	2	5	4	6	6	5	5	7	7	6	5	7	4	2	2	3	0	0	0	1	1	1	2	5	4	6	6	5	5	7
P32004-3;P32004-2;P32004	P32004-3;P32004-2;P32004	2;2;2	2;2;2	2;2;2	Neural cell adhesion molecule L1	L1CAM	3	2	2	2	0	0	0	0	0	0	1	1	1	1	1	1	0	0	1	1	1	1	1	1	2	1	0	0	0	0	0	0	1	1	1	1	1	1	0	0	1	1	1
P32119;A6NIW5;P32119-2	P32119;A6NIW5	10;6;2	9;6;2	9;6;2	Peroxiredoxin-2	PRDX2	3	10	9	9	0	0	0	1	4	4	2	1	3	5	5	5	7	7	6	6	6	5	7	4	8	6	0	0	0	1	4	4	2	1	3	5	5	5	6	6	5	6	5
P32320	P32320	3	3	3	Cytidine deaminase	CDA	1	3	3	3	0	0	0	0	0	0	0	0	0	0	0	0	2	2	2	1	1	1	2	1	2	0	0	0	0	0	0	0	0	0	0	0	0	0	2	2	2	1	1
P32926	P32926	20	20	20	Desmoglein-3	DSG3	1	20	20	20	0	0	1	1	0	0	0	1	2	2	7	8	9	10	13	13	15	15	14	13	8	12	0	0	1	1	0	0	0	1	2	2	7	8	9	10	13	13	15
P33151;I3L1J2;P33151-2;H3BPG1	P33151;I3L1J2;P33151-2	11;7;7;1	11;7;7;1	11;7;7;1	Cadherin-5	CDH5	4	11	11	11	1	1	2	2	4	4	5	7	3	4	3	4	1	1	4	4	5	5	3	2	6	9	1	1	2	2	4	4	5	7	3	4	3	4	1	1	4	4	5
P33908;P33908-2	P33908;P33908-2	14;10	14;10	14;10	Mannosyl-oligosaccharide 1,2-alpha-mannosidase IA	MAN1A1	2	14	14	14	0	0	1	1	2	2	3	3	5	5	8	9	6	5	5	4	5	6	8	8	7	10	0	0	1	1	2	2	3	3	5	5	8	9	6	5	5	4	5
P34059;H3BP66	P34059	7;2	6;1	6;1	N-acetylgalactosamine-6-sulfatase	GALNS	2	7	6	6	1	0	1	1	1	0	1	1	2	3	2	1	0	1	0	1	0	1	1	1	5	2	0	0	0	0	1	0	1	1	2	3	2	1	0	1	0	0	0
P34896-4;P34896-2;P34896;P34896-3	P34896-4;P34896-2;P34896	3;3;3;1	3;3;3;1	3;3;3;1	Serine hydroxymethyltransferase, cytosolic	SHMT1	4	3	3	3	0	0	0	0	0	0	0	0	0	0	0	0	2	1	0	0	0	0	0	0	3	0	0	0	0	0	0	0	0	0	0	0	0	0	2	1	0	0	0
P34897-3;P34897;P34897-2;G3V2Y4;H0YIZ0;G3V5L0;G3V241;G3V3Y8;G3V4T0;G3V4X0;G3V2W0;G3V2E4;G3V540;G3V4W5	P34897-3;P34897;P34897-2;G3V2Y4;H0YIZ0	5;5;4;3;3;2;1;1;1;1;1;1;1;1	5;5;4;3;3;2;1;1;1;1;1;1;1;1	5;5;4;3;3;2;1;1;1;1;1;1;1;1	Serine hydroxymethyltransferase, mitochondrial;Serine hydroxymethyltransferase	SHMT2	14	5	5	5	0	0	0	0	0	0	0	0	0	0	0	0	1	2	0	0	0	0	0	0	4	0	0	0	0	0	0	0	0	0	0	0	0	0	1	2	0	0	0
P34931	P34931	10	1	1	Heat shock 70 kDa protein 1-like	HSPA1L	1	10	1	1	2	2	0	1	1	0	2	2	1	2	3	4	5	5	2	2	3	3	3	3	3	5	0	0	0	0	0	0	0	0	0	1	1	1	0	0	0	0	0
P34932;A0A087WTS8;A0A087WYC1	P34932	3;1;1	3;1;1	3;1;1	Heat shock 70 kDa protein 4	HSPA4	3	3	3	3	0	1	0	0	0	0	0	0	0	0	0	0	0	0	0	0	0	0	0	0	2	0	0	1	0	0	0	0	0	0	0	0	0	0	0	0	0	0	0
P35237;A0A024QZX5;A0A087X1N8	P35237;A0A024QZX5;A0A087X1N8	17;16;16	17;16;16	16;15;15	Serpin B6	SERPINB6	3	17	17	16	8	6	3	4	8	7	7	6	3	3	2	2	9	9	7	3	5	6	5	6	16	10	8	6	3	4	8	7	7	6	3	3	2	2	9	9	7	3	5
P35247	P35247	1	1	1	Pulmonary surfactant-associated protein D	SFTPD	1	1	1	1	0	0	0	0	1	1	0	0	0	0	1	1	0	0	1	1	1	1	1	0	1	1	0	0	0	0	1	1	0	0	0	0	1	1	0	0	1	1	1
P35321	P35321	6	6	2	Cornifin-A	SPRR1A	1	6	6	2	1	1	2	3	2	3	2	2	2	3	3	3	6	6	5	5	5	5	5	5	5	5	1	1	2	3	2	3	2	2	2	3	3	3	6	6	5	5	5
P35326	P35326	5	1	1	Small proline-rich protein 2A	SPRR2A	1	5	1	1	2	2	3	3	2	2	2	2	2	2	2	2	4	4	3	3	4	5	4	4	3	5	0	0	0	0	0	0	0	0	0	0	0	0	1	1	0	0	1
P35442	P35442	2	2	2	Thrombospondin-2	THBS2	1	2	2	2	0	0	0	0	1	0	0	0	1	1	1	1	1	1	1	0	0	0	1	1	2	2	0	0	0	0	1	0	0	0	1	1	1	1	1	1	1	0	0
P35555;H0YND0;F6U495	P35555	34;8;2	34;8;2	31;8;1	Fibrillin-1	FBN1	3	34	34	31	0	1	2	3	13	13	6	10	11	11	12	9	14	12	9	8	10	13	11	13	24	20	0	1	2	3	13	13	6	10	11	11	12	9	14	12	9	8	10
P35579;P35579-2;B1PS43;P35749-4;P35749-3;P35749;P35749-2;P35580;P35580-5;P35580-2;P35580-3;P35580-4;Q7Z406-5	P35579;P35579-2	8;4;3;3;3;3;3;2;2;2;2;2;1	8;4;3;3;3;3;3;2;2;2;2;2;1	6;3;1;1;1;1;1;1;1;1;1;1;0	Myosin-9	MYH9	13	8	8	6	2	1	1	1	1	1	2	1	4	3	1	1	1	2	1	2	1	1	2	3	2	1	2	1	1	1	1	1	2	1	4	3	1	1	1	2	1	2	1
R4GMX5;P35613-3;R4GN83	R4GMX5;P35613-3;R4GN83	3;3;2	1;1;1	1;1;1	Basigin	BSG	3	3	1	1	0	0	0	0	1	1	2	2	2	2	1	2	1	0	0	0	0	0	2	2	2	2	0	0	0	0	0	0	0	0	0	0	0	0	0	0	0	0	0
P35754	P35754	5	5	5	Glutaredoxin-1	GLRX	1	5	5	5	1	1	1	1	4	3	2	2	2	2	4	4	2	2	2	2	2	2	4	4	5	5	1	1	1	1	4	3	2	2	2	2	4	4	2	2	2	2	2
P35914	P35914	1	1	1	Hydroxymethylglutaryl-CoA lyase, mitochondrial	HMGCL	1	1	1	1	0	0	0	0	0	0	0	0	0	0	0	0	0	0	0	0	0	0	0	0	1	0	0	0	0	0	0	0	0	0	0	0	0	0	0	0	0	0	0
P36222;H0Y3U8	P36222;H0Y3U8	6;5	6;5	6;5	Chitinase-3-like protein 1	CHI3L1	2	6	6	6	2	1	1	0	0	0	0	0	0	0	1	1	0	0	0	0	1	1	0	0	3	2	2	1	1	0	0	0	0	0	0	0	1	1	0	0	0	0	1
P36639-4;P36639-3;P36639-2;P36639	P36639-4;P36639-3;P36639-2;P36639	2;2;2;2	2;2;2;2	2;2;2;2	7,8-dihydro-8-oxoguanine triphosphatase	NUDT1	4	2	2	2	0	0	0	0	1	2	1	1	0	0	1	1	0	0	1	1	0	0	1	1	1	1	0	0	0	0	1	2	1	1	0	0	1	1	0	0	1	1	0
P36871;P36871-2;P36871-3	P36871;P36871-2	3;2;1	3;2;1	3;2;1	Phosphoglucomutase-1	PGM1	3	3	3	3	0	0	0	0	0	0	0	0	0	0	0	0	0	0	0	0	1	1	1	1	0	1	0	0	0	0	0	0	0	0	0	0	0	0	0	0	0	0	1
P36941-2;P36941;F5H6F8	P36941-2;P36941;F5H6F8	2;2;1	2;2;1	2;2;1	Tumor necrosis factor receptor superfamily member 3	LTBR	3	2	2	2	0	0	0	0	0	0	1	0	0	0	0	0	0	0	0	1	1	1	0	0	0	1	0	0	0	0	0	0	1	0	0	0	0	0	0	0	0	1	1
P36952;C9JLM5;P36952-2	P36952;C9JLM5;P36952-2	10;5;5	10;5;5	10;5;5	Serpin B5	SERPINB5	3	10	10	10	2	1	0	0	0	0	0	0	0	0	2	1	2	3	4	4	2	2	4	2	3	5	2	1	0	0	0	0	0	0	0	0	2	1	2	3	4	4	2
P36955;I3L4N7;I3L4Z0;CON__Q95121;I3L4F9;I3L107;I3L2R7;I3L3Z3;I3L425;I3L1U4	P36955	15;5;4;4;3;3;3;2;1;1	15;5;4;4;3;3;3;2;1;1	15;5;4;4;3;3;3;2;1;1	Pigment epithelium-derived factor	SERPINF1	10	15	15	15	3	2	9	9	11	11	13	12	3	3	8	7	8	8	7	7	5	6	5	5	9	12	3	2	9	9	11	11	13	12	3	3	8	7	8	8	7	7	5
Q86SW4;P36957;H0YJF9;G3V5M3;G3V3F0;P36957-2	Q86SW4;P36957;H0YJF9;G3V5M3;G3V3F0;P36957-2	2;2;1;1;1;1	2;2;1;1;1;1	2;2;1;1;1;1	Dihydrolipoyllysine-residue succinyltransferase component of 2-oxoglutarate dehydrogenase complex, mitochondrial	DLST	6	2	2	2	2	1	0	1	2	2	2	2	2	2	2	2	1	1	1	1	1	1	2	2	2	2	2	1	0	1	2	2	2	2	2	2	2	2	1	1	1	1	1
V9GYE7;P36980-2;P36980	V9GYE7;P36980-2;P36980	6;6;6	6;6;6	4;4;4	Complement factor H-related protein 2	CFHR2	3	6	6	4	4	3	5	4	2	2	4	4	2	4	4	4	5	3	4	3	4	4	3	3	3	5	4	3	5	4	2	2	4	4	2	4	4	4	5	3	4	3	4
P37173-2;P37173	P37173-2;P37173	2;1	2;1	2;1	TGF-beta receptor type-2	TGFBR2	2	2	2	2	0	0	0	0	1	1	1	1	1	1	1	1	1	1	1	1	0	1	1	1	1	2	0	0	0	0	1	1	1	1	1	1	1	1	1	1	1	1	0
X6RJP6;P37802;P37802-2	X6RJP6;P37802;P37802-2	8;8;8	8;8;8	8;8;8	Transgelin-2	TAGLN2	3	8	8	8	2	2	2	3	0	0	0	0	0	0	0	0	6	6	2	3	0	0	2	1	7	4	2	2	2	3	0	0	0	0	0	0	0	0	6	6	2	3	0
P39060-2;P39060-1;P39060;H7BXV5;H7C457	P39060-2;P39060-1;P39060;H7BXV5;H7C457	14;14;14;9;8	14;14;14;9;8	14;14;14;9;8	Collagen alpha-1(XVIII) chain;Endostatin	COL18A1	5	14	14	14	1	3	5	5	4	4	3	3	4	3	6	6	5	6	5	3	0	0	1	0	11	12	1	3	5	5	4	4	3	3	4	3	6	6	5	6	5	3	0
P40121-2;P40121;E7ENU9;H7C0X8	P40121-2;P40121;E7ENU9	8;8;5;3	8;8;5;3	5;5;2;3	Macrophage-capping protein	CAPG	4	8	8	5	0	0	0	0	0	0	0	2	3	2	6	5	7	7	5	4	4	4	0	0	7	4	0	0	0	0	0	0	0	2	3	2	6	5	7	7	5	4	4
P40189-3;P40189;D6RH03;P40189-2;Q5FC05	P40189-3;P40189;D6RH03;P40189-2	6;6;4;4;2	6;6;4;4;2	6;6;4;4;2	Interleukin-6 receptor subunit beta	IL6ST	5	6	6	6	0	0	0	0	1	2	1	2	2	4	1	1	2	2	2	0	1	1	2	3	4	5	0	0	0	0	1	2	1	2	2	4	1	1	2	2	2	0	1
P40199;M0QYM2	P40199;M0QYM2	3;2	2;1	2;1	Carcinoembryonic antigen-related cell adhesion molecule 6	CEACAM6	2	3	2	2	0	0	1	1	0	0	0	0	0	0	0	0	2	3	0	0	1	0	0	0	3	0	0	0	0	0	0	0	0	0	0	0	0	0	1	2	0	0	1
P40925;P40925-3;B9A041;P40925-2;B8ZZ51;C9JF79;C9JRL4;C9JLV6	P40925;P40925-3;B9A041;P40925-2;B8ZZ51;C9JF79	9;9;8;8;6;5;3;1	9;9;8;8;6;5;3;1	9;9;8;8;6;5;3;1	Malate dehydrogenase, cytoplasmic;Malate dehydrogenase	MDH1	8	9	9	9	2	2	1	0	0	1	1	3	3	4	3	5	7	7	5	6	7	7	3	2	6	4	2	2	1	0	0	1	1	3	3	4	3	5	7	7	5	6	7
P40926;G3XAL0;P40926-2	P40926;G3XAL0;P40926-2	14;11;11	14;11;11	14;11;11	Malate dehydrogenase, mitochondrial;Malate dehydrogenase	MDH2	3	14	14	14	2	2	3	1	2	2	2	3	7	7	5	6	9	9	1	1	4	5	2	1	11	8	2	2	3	1	2	2	2	3	7	7	5	6	9	9	1	1	4
P41222;Q5SQ11;H0Y5A1	P41222;Q5SQ11;H0Y5A1	13;10;9	13;10;9	13;10;9	Prostaglandin-H2 D-isomerase	PTGDS	3	13	13	13	5	5	6	5	9	8	8	7	7	8	10	8	7	7	7	6	7	7	7	6	11	10	5	5	6	5	9	8	8	7	7	8	10	8	7	7	7	6	7
P42357;P42357-2;P42357-3;F8W0V1;F8VNX0;H0YHB0	P42357;P42357-2;P42357-3	7;6;5;3;2;1	7;6;5;3;2;1	7;6;5;3;2;1	Histidine ammonia-lyase	HAL	6	7	7	7	0	0	0	0	0	0	0	0	1	3	1	0	0	0	0	0	0	0	0	0	5	0	0	0	0	0	0	0	0	0	1	3	1	0	0	0	0	0	0
P42785;P42785-2;E9PIG4;E9PQB5;E9PL85;E9PQN3;E9PKN6;E9PNF7;E9PL49;E9PLY4;E9PNJ1;E9PR42	P42785;P42785-2;E9PIG4;E9PQB5;E9PL85;E9PQN3;E9PKN6	12;11;7;6;6;6;6;3;2;2;2;1	12;11;7;6;6;6;6;3;2;2;2;1	12;11;7;6;6;6;6;3;2;2;2;1	Lysosomal Pro-X carboxypeptidase	PRCP	12	12	12	12	1	0	0	0	5	5	8	8	7	7	7	5	5	5	5	4	4	6	4	4	11	10	1	0	0	0	5	5	8	8	7	7	7	5	5	5	5	4	4
P43121	P43121	10	10	4	Cell surface glycoprotein MUC18	MCAM	1	10	10	4	0	0	0	0	4	3	6	6	5	6	7	6	5	3	7	7	4	5	6	5	8	6	0	0	0	0	4	3	6	6	5	6	7	6	5	3	7	7	4
P43121-2	P43121-2	7	1	1	Cell surface glycoprotein MUC18	MCAM	1	7	1	1	0	0	0	0	4	3	5	5	4	4	5	4	3	3	4	4	2	2	4	3	6	4	0	0	0	0	1	1	1	1	1	1	1	0	0	0	0	0	0
P43234	P43234	2	2	2	Cathepsin O	CTSO	1	2	2	2	0	0	0	0	1	1	1	1	0	0	1	1	0	0	0	0	0	0	0	0	2	1	0	0	0	0	1	1	1	1	0	0	1	1	0	0	0	0	0
P43251-4;P43251;P43251-3;P43251-2;C9JSN9	P43251-4;P43251;P43251-3;P43251-2;C9JSN9	11;11;11;11;7	11;11;11;11;7	11;11;11;11;7	Biotinidase	BTD	5	11	11	11	1	1	1	1	4	4	4	4	6	4	3	3	0	0	2	0	3	5	3	4	8	10	1	1	1	1	4	4	4	4	6	4	3	3	0	0	2	0	3
P43652;CON__REFSEQ:XP_585019	P43652	19;1	19;1	19;1	Afamin	AFM	2	19	19	19	1	1	2	2	3	3	7	6	7	7	7	6	7	5	5	5	4	4	6	6	14	16	1	1	2	2	3	3	7	6	7	7	7	6	7	5	5	5	4
P45877	P45877	3	3	3	Peptidyl-prolyl cis-trans isomerase C	PPIC	1	3	3	3	0	1	1	0	0	0	1	1	1	1	1	1	1	1	1	1	1	1	0	1	2	3	0	1	1	0	0	0	1	1	1	1	1	1	1	1	1	1	1
P46108;P46108-2;I3L297	P46108;P46108-2;I3L297	9;8;5	9;8;5	9;8;5	Adapter molecule crk	CRK	3	9	9	9	0	0	1	1	0	0	0	0	1	2	2	2	2	2	2	2	1	1	5	4	3	6	0	0	1	1	0	0	0	0	1	2	2	2	2	2	2	2	1
P46109	P46109	3	3	3	Crk-like protein	CRKL	1	3	3	3	0	0	0	0	0	0	0	0	0	0	0	0	0	0	0	0	0	0	1	2	1	1	0	0	0	0	0	0	0	0	0	0	0	0	0	0	0	0	0
P46926-2;P46926;D6RAY7;D6R9P4;D6RFF8;D6R917;D6RB13	P46926-2;P46926;D6RAY7;D6R9P4;D6RFF8	3;3;2;2;2;1;1	3;3;2;2;2;1;1	3;3;2;2;2;1;1	Glucosamine-6-phosphate isomerase 1;Glucosamine-6-phosphate isomerase	GNPDA1	7	3	3	3	0	0	0	0	0	0	0	0	0	0	0	0	1	1	0	0	1	0	0	0	2	3	0	0	0	0	0	0	0	0	0	0	0	0	1	1	0	0	1
P46940;H0YKA5;A0A087WWP1;H0YLE8	P46940	12;1;1;1	12;1;1;1	12;1;1;1	Ras GTPase-activating-like protein IQGAP1	IQGAP1	4	12	12	12	0	0	0	0	2	1	5	5	5	6	3	3	2	2	2	3	3	3	3	2	9	5	0	0	0	0	2	1	5	5	5	6	3	3	2	2	2	3	3
P46952;C9IY88;P46952-2	P46952;C9IY88;P46952-2	4;3;2	4;3;2	4;3;2	3-hydroxyanthranilate 3,4-dioxygenase	HAAO	3	4	4	4	0	0	1	0	0	0	0	0	0	0	0	0	0	0	0	0	0	0	1	0	3	1	0	0	1	0	0	0	0	0	0	0	0	0	0	0	0	0	0
P47710-2;P47710;E9PDQ1;P47710-4	P47710-2;P47710;E9PDQ1;P47710-4	4;4;3;3	4;4;3;3	1;1;1;1	Alpha-S1-casein;Casoxin-D	CSN1S1	4	4	4	1	0	0	0	0	0	0	0	0	0	0	4	4	1	1	0	0	0	0	0	0	0	3	0	0	0	0	0	0	0	0	0	0	4	4	1	1	0	0	0
P47929	P47929	4	4	4	Galectin-7	LGALS7	1	4	4	4	2	2	0	0	0	0	1	1	0	0	0	0	1	1	3	2	0	0	0	0	1	0	2	2	0	0	0	0	1	1	0	0	0	0	1	1	3	2	0
P47989;Q06278	P47989	25;1	25;1	25;1	Xanthine dehydrogenase/oxidase;Xanthine dehydrogenase;Xanthine oxidase	XDH	2	25	25	25	15	16	16	11	0	0	0	0	1	2	7	6	12	13	0	0	6	4	0	0	22	17	15	16	16	11	0	0	0	0	1	2	7	6	12	13	0	0	6
P48052;J3QT58	P48052	6;2	6;2	6;2	Carboxypeptidase A2	CPA2	2	6	6	6	0	0	0	0	1	1	0	0	0	0	0	0	0	0	0	0	2	2	1	1	4	1	0	0	0	0	1	1	0	0	0	0	0	0	0	0	0	0	2
P48163;P48163-2	P48163;P48163-2	8;7	8;7	8;7	NADP-dependent malic enzyme	ME1	2	8	8	8	0	0	0	0	0	0	0	0	0	0	0	1	4	4	1	1	1	1	1	1	5	0	0	0	0	0	0	0	0	0	0	0	0	1	4	4	1	1	1
P48304;H7BZ24	P48304;H7BZ24	4;2	3;2	3;2	Lithostathine-1-beta	REG1B	2	4	3	3	1	1	1	1	1	1	1	1	1	2	1	1	2	2	1	1	1	1	1	1	4	2	0	0	0	0	0	0	0	0	0	1	0	0	1	1	0	0	0
P48594;H0Y5H9;C9JZ65	P48594;H0Y5H9	21;19;9	6;5;4	6;5;4	Serpin B4	SERPINB4	3	21	6	6	8	5	3	3	3	4	4	5	16	15	10	11	17	17	13	14	17	15	12	9	18	11	2	1	0	0	0	0	0	0	4	4	2	0	4	4	2	3	4
P48595	P48595	2	2	2	Serpin B10	SERPINB10	1	2	2	2	0	0	0	0	0	0	0	0	1	1	0	0	1	0	0	0	0	0	0	0	2	1	0	0	0	0	0	0	0	0	1	1	0	0	1	0	0	0	0
P48637;P48637-2	P48637;P48637-2	11;8	11;8	11;8	Glutathione synthetase	GSS	2	11	11	11	3	2	2	2	0	0	0	0	3	3	3	1	5	5	1	1	1	1	1	1	9	3	3	2	2	2	0	0	0	0	3	3	3	1	5	5	1	1	1
P48681	P48681	2	2	2	Nestin	NES	1	2	2	2	0	0	0	0	0	0	0	0	0	0	0	0	0	0	0	0	0	0	1	1	0	0	0	0	0	0	0	0	0	0	0	0	0	0	0	0	0	0	0
P48740;P48740-2;P48740-4	P48740;P48740-2;P48740-4	10;9;8	2;1;1	2;1;1	Mannan-binding lectin serine protease 1;Mannan-binding lectin serine protease 1 heavy chain;Mannan-binding lectin serine protease 1 light chain	MASP1	3	10	2	2	0	0	2	2	1	1	2	2	2	2	2	2	1	1	2	2	2	1	2	2	2	7	0	0	0	0	0	0	0	0	0	0	0	0	0	0	0	0	0
P48745	P48745	11	11	11	Protein NOV homolog	NOV	1	11	11	11	7	8	9	8	10	10	9	9	10	10	10	10	10	10	10	10	10	10	10	10	10	11	7	8	9	8	10	10	9	9	10	10	10	10	10	10	10	10	10
P48960-2;P48960-3;P48960	P48960-2;P48960-3;P48960	2;2;2	2;2;2	2;2;2	CD97 antigen;CD97 antigen subunit alpha;CD97 antigen subunit beta	CD97	3	2	2	2	0	0	0	0	2	1	1	1	1	1	0	1	0	0	1	1	0	0	1	1	2	2	0	0	0	0	2	1	1	1	1	1	0	1	0	0	1	1	0
P49006	P49006	2	2	2	MARCKS-related protein	MARCKSL1	1	2	2	2	0	0	0	0	1	1	2	2	2	2	1	2	0	0	1	1	0	2	1	1	1	0	0	0	0	0	1	1	2	2	2	2	1	2	0	0	1	1	0
P49189;P49189-2	P49189;P49189-2	10;7	10;7	10;7	4-trimethylaminobutyraldehyde dehydrogenase	ALDH9A1	2	10	10	10	0	0	0	0	0	0	0	0	0	1	0	1	6	6	4	3	2	1	0	4	6	4	0	0	0	0	0	0	0	0	0	1	0	1	6	6	4	3	2
P49643;P49643-2	P49643;P49643-2	2;1	2;1	2;1	DNA primase large subunit	PRIM2	2	2	2	2	0	0	0	0	0	0	0	0	0	0	0	0	0	0	0	0	1	1	1	1	0	1	0	0	0	0	0	0	0	0	0	0	0	0	0	0	0	0	1
P49721;A0A087WVV1	P49721	5;1	5;1	5;1	Proteasome subunit beta type-2	PSMB2	2	5	5	5	2	1	1	0	0	0	0	0	1	1	2	1	2	2	1	0	0	0	0	0	5	1	2	1	1	0	0	0	0	0	1	1	2	1	2	2	1	0	0
P49748-2;P49748;P49748-3;K7EMF8;J3KS89;J3QRJ8;J3KSR4;K7EQP4;G3V1M7	P49748-2;P49748;P49748-3	7;7;7;1;1;1;1;1;1	7;7;7;1;1;1;1;1;1	7;7;7;1;1;1;1;1;1	Very long-chain specific acyl-CoA dehydrogenase, mitochondrial	ACADVL	9	7	7	7	2	1	0	0	0	0	0	0	0	0	0	0	2	0	0	0	0	0	0	0	4	0	2	1	0	0	0	0	0	0	0	0	0	0	2	0	0	0	0
P49767	P49767	1	1	1	Vascular endothelial growth factor C	VEGFC	1	1	1	1	0	0	0	0	1	1	0	0	0	0	1	0	0	0	0	0	0	0	1	0	1	1	0	0	0	0	1	1	0	0	0	0	1	0	0	0	0	0	0
P49862;P49862-2;M0QYU8	P49862;P49862-2	3;2;1	3;2;1	3;2;1	Kallikrein-7	KLK7	3	3	3	3	0	0	0	0	0	0	0	1	1	1	2	2	1	0	0	0	2	2	0	0	0	2	0	0	0	0	0	0	0	1	1	1	2	2	1	0	0	0	2
P50120;D6RB89	P50120;D6RB89	5;3	5;3	5;3	Retinol-binding protein 2	RBP2	2	5	5	5	0	0	1	2	1	1	1	2	0	0	0	0	0	0	0	0	0	0	0	0	3	3	0	0	1	2	1	1	1	2	0	0	0	0	0	0	0	0	0
P50395;Q5SX87;P50395-2;V9GYJ7;V9GYF8;Q5SX90;Q5SX86;P31150;G5E9U5;Q5SX91	P50395;Q5SX87;P50395-2;V9GYJ7;V9GYF8;Q5SX90;Q5SX86;P31150	4;3;3;2;2;2;2;2;1;1	4;3;3;2;2;2;2;2;1;1	4;3;3;2;2;2;2;2;1;1	Rab GDP dissociation inhibitor beta;Rab GDP dissociation inhibitor alpha	GDI2;GDI1	10	4	4	4	0	0	0	0	0	0	0	0	0	0	0	0	1	1	0	0	0	0	0	0	3	2	0	0	0	0	0	0	0	0	0	0	0	0	1	1	0	0	0
P50452;C9JVA8;P50452-2;H7BXK7;C9JTJ8;P50452-3	P50452;C9JVA8;P50452-2;H7BXK7	10;6;6;5;4;4	9;5;5;4;3;4	9;5;5;4;3;4	Serpin B8	SERPINB8	6	10	9	9	1	0	0	1	2	2	1	1	2	2	2	2	5	4	3	2	1	2	2	2	6	1	0	0	0	0	1	1	0	0	1	1	1	2	5	4	2	1	1
P50552;K7EQD0	P50552;K7EQD0	2;1	2;1	2;1	Vasodilator-stimulated phosphoprotein	VASP	2	2	2	2	0	0	0	0	0	0	0	0	0	1	0	0	0	0	0	0	0	0	0	0	1	1	0	0	0	0	0	0	0	0	0	1	0	0	0	0	0	0	0
P50995-2;P50995;H0Y6E1	P50995-2;P50995;H0Y6E1	5;5;3	5;5;3	5;5;3	Annexin A11	ANXA11	3	5	5	5	0	0	0	0	0	0	3	2	1	1	0	1	0	0	0	1	1	1	0	0	2	4	0	0	0	0	0	0	3	2	1	1	0	1	0	0	0	1	1
P51149;C9J592;C9J8S3;C9IZZ0;C9J4V0;C9J4S4;C9J7D1	P51149;C9J592;C9J8S3;C9IZZ0;C9J4V0	9;7;6;5;5;4;3	9;7;6;5;5;4;3	9;7;6;5;5;4;3	Ras-related protein Rab-7a	RAB7A	7	9	9	9	0	0	0	0	4	4	3	3	2	2	0	0	3	3	3	3	3	3	2	2	8	4	0	0	0	0	4	4	3	3	2	2	0	0	3	3	3	3	3
P51161;P51161-2	P51161;P51161-2	2;2	2;2	2;2	Gastrotropin	FABP6	2	2	2	2	1	1	1	1	0	0	0	0	0	0	0	0	0	0	0	0	0	0	0	0	2	1	1	1	1	1	0	0	0	0	0	0	0	0	0	0	0	0	0
P51654-2;P51654;P51654-3;H0Y3U6	P51654-2;P51654;P51654-3;H0Y3U6	2;2;2;1	2;2;2;1	2;2;2;1	Glypican-3;Secreted glypican-3	GPC3	4	2	2	2	0	0	0	0	2	1	0	0	0	1	1	2	0	0	0	1	0	0	1	0	1	2	0	0	0	0	2	1	0	0	0	1	1	2	0	0	0	1	0
P51688;I3NI22;I3L3T3;I3L2I6;I3L4B7;I3L2L4	P51688	8;3;1;1;1;1	8;3;1;1;1;1	8;3;1;1;1;1	N-sulphoglucosamine sulphohydrolase	SGSH	6	8	8	8	2	2	1	1	2	3	3	3	4	7	7	7	1	1	1	3	5	4	5	4	7	8	2	2	1	1	2	3	3	3	4	7	7	7	1	1	1	3	5
P51858-2;P51858;P51858-3	P51858-2;P51858;P51858-3	2;2;2	2;2;2	2;2;2	Hepatoma-derived growth factor	HDGF	3	2	2	2	0	0	0	0	0	0	0	0	0	1	1	1	0	0	0	1	1	1	2	2	0	0	0	0	0	0	0	0	0	0	0	1	1	1	0	0	0	1	1
P51884;CON__Q05443	P51884	13;4	13;4	13;4	Lumican	LUM	2	13	13	13	3	5	7	6	8	8	9	9	7	7	10	10	11	11	10	8	8	8	9	9	12	12	3	5	7	6	8	8	9	9	7	7	10	10	11	11	10	8	8
P51991	P51991	1	1	1	Heterogeneous nuclear ribonucleoprotein A3	HNRNPA3	1	1	1	1	0	0	0	0	0	0	0	0	0	0	0	0	0	0	0	0	0	0	0	0	0	1	0	0	0	0	0	0	0	0	0	0	0	0	0	0	0	0	0
P52209-2;P52209;K7EMN2;K7EM49;K7EPF6;K7ELN9	P52209-2;P52209	11;11;5;5;5;3	11;11;5;5;5;3	11;11;5;5;5;3	6-phosphogluconate dehydrogenase, decarboxylating	PGD	6	11	11	11	0	0	0	0	0	0	0	0	0	1	1	0	4	4	3	3	2	2	1	1	6	3	0	0	0	0	0	0	0	0	0	1	1	0	4	4	3	3	2
P52758;H0YBX3;H0YB34	P52758;H0YBX3;H0YB34	3;2;2	3;2;2	3;2;2	Ribonuclease UK114	HRSP12	3	3	3	3	1	2	2	1	1	1	3	3	2	2	1	2	2	2	2	0	1	1	3	2	2	2	1	2	2	1	1	1	3	3	2	2	1	2	2	2	2	0	1
P52799	P52799	8	8	8	Ephrin-B2	EFNB2	1	8	8	8	1	1	1	1	2	2	2	2	2	2	2	1	3	2	0	1	1	3	3	2	4	5	1	1	1	1	2	2	2	2	2	2	2	1	3	2	0	1	1
P52907;C9JUG7;F8W9N7;P47755-2;P47755	P52907	4;1;1;1;1	4;1;1;1;1	4;1;1;1;1	F-actin-capping protein subunit alpha-1	CAPZA1	5	4	4	4	0	0	0	0	0	0	0	0	0	0	0	0	0	1	0	0	0	0	1	1	1	3	0	0	0	0	0	0	0	0	0	0	0	0	0	1	0	0	0
P53634;H0YCY8;P53634-2;P53634-3	P53634;H0YCY8	12;7;1;1	12;7;1;1	12;7;1;1	Dipeptidyl peptidase 1;Dipeptidyl peptidase 1 exclusion domain chain;Dipeptidyl peptidase 1 heavy chain;Dipeptidyl peptidase 1 light chain	CTSC	4	12	12	12	1	1	0	0	4	3	7	7	6	6	6	8	4	5	5	5	5	5	6	6	11	12	1	1	0	0	4	3	7	7	6	6	6	8	4	5	5	5	5
P53990-2;P53990;P53990-4;H3BMU1;H3BUI0;P53990-3;P53990-5;H3BQF7;J3KR23;F5GXM3;H3BRE2;H3BPP6;P53990-6;H3BQ38;E9PF00	P53990-2;P53990;P53990-4;H3BMU1;H3BUI0;P53990-3;P53990-5;H3BQF7;J3KR23;F5GXM3	11;11;11;10;10;10;10;9;7;6;4;3;3;1;1	11;11;11;10;10;10;10;9;7;6;4;3;3;1;1	11;11;11;10;10;10;10;9;7;6;4;3;3;1;1	IST1 homolog	IST1	15	11	11	11	0	0	0	0	2	3	6	6	7	7	3	4	0	0	3	2	1	0	2	1	6	7	0	0	0	0	2	3	6	6	7	7	3	4	0	0	3	2	1
P54289-4;P54289-5;P54289-3;P54289-2;P54289;E7ERK3	P54289-4;P54289-5;P54289-3;P54289-2;P54289;E7ERK3	2;2;2;2;2;1	2;2;2;2;2;1	2;2;2;2;2;1	Voltage-dependent calcium channel subunit alpha-2/delta-1;Voltage-dependent calcium channel subunit alpha-2-1;Voltage-dependent calcium channel subunit delta-1	CACNA2D1	6	2	2	2	0	0	0	0	0	0	0	0	0	0	0	0	0	0	0	0	0	0	0	0	2	1	0	0	0	0	0	0	0	0	0	0	0	0	0	0	0	0	0
P54652	P54652	14	4	3	Heat shock-related 70 kDa protein 2	HSPA2	1	14	4	3	3	3	0	2	1	0	1	2	1	1	2	3	8	8	2	5	4	4	5	5	4	6	0	0	0	0	0	0	0	1	1	1	0	0	4	4	1	2	1
P54727;Q5W0S5;Q5W0S4;P54727-2;H0Y579	P54727;Q5W0S5	9;6;4;3;2	9;6;4;3;2	7;4;3;3;2	UV excision repair protein RAD23 homolog B	RAD23B	5	9	9	7	3	2	2	3	5	5	4	5	5	3	3	5	3	3	4	5	4	4	5	4	5	5	3	2	2	3	5	5	4	5	5	3	3	5	3	3	4	5	4
P54753;A0A087WVA5;P54762	P54753	13;1;1	13;1;1	13;1;1	Ephrin type-B receptor 3	EPHB3	3	13	13	13	1	0	1	1	4	5	7	9	8	10	10	10	9	8	10	8	7	8	10	10	12	10	1	0	1	1	4	5	7	9	8	10	10	10	9	8	10	8	7
Q96L35;P54760-2;P54760;P54760-4;P54760-3	Q96L35;P54760-2;P54760;P54760-4;P54760-3	17;17;17;15;9	17;17;17;15;9	17;17;17;15;9	Receptor protein-tyrosine kinase;Ephrin type-B receptor 4	EPHB4	5	17	17	17	1	0	1	0	7	7	11	10	11	11	12	13	9	9	10	10	10	10	12	10	15	14	1	0	1	0	7	7	11	10	11	11	12	13	9	9	10	10	10
P54802;K7ENX5;K7EQH9	P54802	22;2;1	22;2;1	22;2;1	Alpha-N-acetylglucosaminidase;Alpha-N-acetylglucosaminidase 82 kDa form;Alpha-N-acetylglucosaminidase 77 kDa form	NAGLU	3	22	22	22	1	0	1	2	7	6	6	8	11	12	12	13	8	9	7	7	7	7	9	7	20	16	1	0	1	2	7	6	6	8	11	12	12	13	8	9	7	7	7
P54826	P54826	8	8	8	Growth arrest-specific protein 1	GAS1	1	8	8	8	0	0	0	0	6	6	5	5	6	5	6	6	3	3	6	2	3	2	5	5	8	6	0	0	0	0	6	6	5	5	6	5	6	6	3	3	6	2	3
P55000	P55000	5	5	5	Secreted Ly-6/uPAR-related protein 1	SLURP1	1	5	5	5	0	1	1	1	0	0	0	1	3	4	5	4	2	2	1	2	2	1	0	0	3	3	0	1	1	1	0	0	0	1	3	4	5	4	2	2	1	2	2
P55058-4;P55058;P55058-3;P55058-2	P55058-4;P55058;P55058-3;P55058-2	3;3;2;2	3;3;2;2	3;3;2;2	Phospholipid transfer protein	PLTP	4	3	3	3	0	0	0	0	0	0	0	1	0	0	0	0	0	0	0	0	1	2	0	0	1	1	0	0	0	0	0	0	0	1	0	0	0	0	0	0	0	0	1
P55072;C9JUP7;C9IZA5	P55072	11;3;3	11;3;3	11;3;3	Transitional endoplasmic reticulum ATPase	VCP	3	11	11	11	0	0	0	0	0	0	0	0	1	1	0	0	4	3	1	2	3	3	0	0	6	1	0	0	0	0	0	0	0	0	1	1	0	0	4	3	1	2	3
P55259-3;P55259;I3L4Y3;I3L486;P55259-4;P55259-2;I3L2Z7;I3L3I2	P55259-3;P55259;I3L4Y3	9;8;5;4;4;4;2;1	9;8;5;4;4;4;2;1	9;8;5;4;4;4;2;1	Pancreatic secretory granule membrane major glycoprotein GP2	GP2	8	9	9	9	2	2	1	1	3	2	1	1	4	4	4	4	2	2	1	1	4	3	1	1	7	2	2	2	1	1	3	2	1	1	4	4	4	4	2	2	1	1	4
P55268;F5H520	P55268	3;1	3;1	3;1	Laminin subunit beta-2	LAMB2	2	3	3	3	0	0	1	1	1	1	0	1	1	1	2	2	1	0	0	0	0	0	1	1	0	0	0	0	1	1	1	1	0	1	1	1	2	2	1	0	0	0	0
P55283;A0A087WX99;P55283-2	P55283;A0A087WX99;P55283-2	4;2;2	4;2;2	4;2;2	Cadherin-4	CDH4	3	4	4	4	1	1	2	1	0	1	0	0	0	0	0	0	1	1	0	0	0	0	2	1	3	2	1	1	2	1	0	1	0	0	0	0	0	0	1	1	0	0	0
P55287-2;P55287;H3BUU9;H3BQH2;P55289-2;P55289	P55287-2;P55287;H3BUU9	23;23;19;6;1;1	23;23;19;6;1;1	22;22;18;6;0;0	Cadherin-11	CDH11	6	23	23	22	4	4	7	6	13	13	20	17	20	18	21	21	5	4	18	18	18	18	15	15	20	21	4	4	7	6	13	13	20	17	20	18	21	21	5	4	18	18	18
P55290;P55290-4;A0A087X0X6;P55290-5;P55290-3;P55290-2	P55290;P55290-4;A0A087X0X6;P55290-5;P55290-3;P55290-2	11;11;9;9;7;7	11;11;9;9;7;7	11;11;9;9;7;7	Cadherin-13	CDH13	6	11	11	11	2	2	3	3	7	6	8	7	8	7	7	8	6	6	7	8	8	8	8	8	9	11	2	2	3	3	7	6	8	7	8	7	7	8	6	6	7	8	8
P55291	P55291	21	21	21	Cadherin-15	CDH15	1	21	21	21	0	0	0	0	5	5	7	7	7	7	18	15	1	0	7	6	4	4	6	5	6	19	0	0	0	0	5	5	7	7	7	7	18	15	1	0	7	6	4
P55957;P55957-2;P55957-4	P55957;P55957-2;P55957-4	2;2;1	2;2;1	2;2;1	BH3-interacting domain death agonist;BH3-interacting domain death agonist p15;BH3-interacting domain death agonist p13;BH3-interacting domain death agonist p11	BID	3	2	2	2	0	0	0	0	0	0	0	0	0	0	0	0	0	0	0	1	1	0	0	0	2	2	0	0	0	0	0	0	0	0	0	0	0	0	0	0	0	1	1
P56159-2;P56159	P56159-2;P56159	1;1	1;1	1;1	GDNF family receptor alpha-1	GFRA1	2	1	1	1	0	1	1	1	1	1	1	1	1	1	1	1	1	1	1	1	1	1	1	1	1	1	0	1	1	1	1	1	1	1	1	1	1	1	1	1	1	1	1
P56199	P56199	2	2	2	Integrin alpha-1	ITGA1	1	2	2	2	0	1	0	0	0	0	0	0	0	0	0	0	0	0	0	0	0	0	0	0	2	0	0	1	0	0	0	0	0	0	0	0	0	0	0	0	0	0	0
P56470;M0QZ93	P56470;M0QZ93	5;4	5;4	5;4	Galectin-4;Galectin	LGALS4	2	5	5	5	2	2	1	1	1	1	0	0	0	1	0	1	1	1	1	0	1	1	0	0	5	1	2	2	1	1	1	1	0	0	0	1	0	1	1	1	1	0	1
P56537;B7ZBH1;P56537-2;F8WD20;F8WDS6	P56537;B7ZBH1;P56537-2	6;3;3;1;1	6;3;3;1;1	6;3;3;1;1	Eukaryotic translation initiation factor 6	EIF6	5	6	6	6	1	1	1	0	3	3	3	3	2	1	3	3	2	2	2	2	2	2	4	3	4	5	1	1	1	0	3	3	3	3	2	1	3	3	2	2	2	2	2
P57087;P57087-3;H0YEX9;P57087-2	P57087;P57087-3;H0YEX9;P57087-2	5;5;4;4	5;5;4;4	5;5;4;4	Junctional adhesion molecule B	JAM2	4	5	5	5	0	0	0	0	2	2	1	1	2	2	2	2	0	0	0	0	0	0	3	3	3	1	0	0	0	0	2	2	1	1	2	2	2	2	0	0	0	0	0
P57735	P57735	2	2	1	Ras-related protein Rab-25	RAB25	1	2	2	1	1	1	0	0	0	0	0	0	0	1	0	0	0	0	0	0	0	0	0	0	1	1	1	1	0	0	0	0	0	0	0	1	0	0	0	0	0	0	0
P58062;E5RFX6	P58062	3;1	3;1	3;1	Serine protease inhibitor Kazal-type 7	SPINK7	2	3	3	3	1	1	1	1	1	1	1	1	1	1	1	1	1	2	2	2	2	1	2	2	2	2	1	1	1	1	1	1	1	1	1	1	1	1	1	2	2	2	2
P59666	P59666	7	7	2	Neutrophil defensin 3;HP 3-56;Neutrophil defensin 2	DEFA3	1	7	7	2	3	3	3	4	3	2	2	3	4	4	2	2	3	3	2	2	2	2	3	3	4	4	3	3	3	4	3	2	2	3	4	4	2	2	3	3	2	2	2
P60022	P60022	2	2	2	Beta-defensin 1	DEFB1	1	2	2	2	1	1	1	1	1	1	2	2	2	2	2	2	2	2	0	0	0	0	0	0	2	2	1	1	1	1	1	1	2	2	2	2	2	2	2	2	0	0	0
P60174-1;P60174;P60174-4;U3KPZ0;U3KQF3;U3KPS5	P60174-1;P60174;P60174-4;U3KPZ0	17;17;12;9;8;3	17;17;12;9;8;3	17;17;12;9;8;3	Triosephosphate isomerase	TPI1	6	17	17	17	6	6	5	5	6	6	7	5	9	8	9	8	11	10	7	8	9	9	8	7	16	14	6	6	5	5	6	6	7	5	9	8	9	8	11	10	7	8	9
P60709;Q5T8M7;G5E9R0;E7EVS6;P63267-2;C9JTX5;Q6S8J3;C9JUM1;A5A3E0;P0CG38;F8WCH0;P0CG39;Q9BYX7	P60709;Q5T8M7	19;11;8;8;8;7;7;6;6;5;3;3;2	1;0;1;1;0;1;0;0;0;0;0;0;0	0;0;0;0;0;0;0;0;0;0;0;0;0	Actin, cytoplasmic 1;Actin, cytoplasmic 1, N-terminally processed	ACTB	13	19	1	0	10	11	8	9	9	8	11	13	14	13	14	15	14	14	14	15	13	12	13	13	16	17	0	0	0	0	0	0	0	0	0	0	1	1	0	0	0	0	0
P63000;P60763;P63000-2;P15153;J3KSC4;J3QLK0;B1AH77;B1AH78;B1AH80;F8WET9;B1AH79;G3V4H1;G3V476;P84095;Q9H4E5-2;P17081;Q9H4E5	P63000;P60763;P63000-2;P15153;J3KSC4;J3QLK0;B1AH77;B1AH78;B1AH80	4;4;4;3;2;2;2;2;2;1;1;1;1;1;1;1;1	4;4;4;3;2;2;2;2;2;1;1;1;1;1;1;1;1	3;3;3;2;2;2;2;1;2;0;0;0;0;0;0;0;0	Ras-related C3 botulinum toxin substrate 1;Ras-related C3 botulinum toxin substrate 3;Ras-related C3 botulinum toxin substrate 2	RAC1;RAC3;RAC2	17	4	4	3	0	0	0	0	1	0	1	0	2	2	0	0	1	1	1	1	1	2	0	0	1	1	0	0	0	0	1	0	1	0	2	2	0	0	1	1	1	1	1
P60903	P60903	1	1	1	Protein S100-A10	S100A10	1	1	1	1	0	0	0	0	0	0	0	0	0	0	0	0	1	1	1	1	0	0	1	1	1	1	0	0	0	0	0	0	0	0	0	0	0	0	1	1	1	1	0
P60983;G3V4P8;G3V3X4	P60983;G3V4P8	4;3;1	3;2;1	3;2;1	Glia maturation factor beta	GMFB	3	4	3	3	0	0	0	0	1	1	1	1	0	0	0	0	0	0	1	1	1	0	2	3	1	3	0	0	0	0	0	0	0	0	0	0	0	0	0	0	0	0	0
P61019;E9PKL7;Q5HYI5;P61019-2;Q8WUD1;E9PE37;H7C125;Q6PIK3;H0YD31;Q8WUD1-2	P61019;E9PKL7;Q5HYI5;P61019-2;Q8WUD1	3;2;2;2;2;1;1;1;1;1	3;2;2;2;2;1;1;1;1;1	3;2;2;2;2;1;1;1;1;1	Ras-related protein Rab-2A;Ras-related protein Rab-2B	RAB2A;DKFZp313C1541;RAB2B	10	3	3	3	0	0	0	0	1	0	0	0	0	0	0	0	0	0	1	1	0	0	1	1	1	0	0	0	0	0	1	0	0	0	0	0	0	0	0	0	1	1	0
P61026	P61026	3	2	2	Ras-related protein Rab-10	RAB10	1	3	2	2	0	1	0	0	0	0	0	0	0	0	0	0	1	1	1	0	0	0	0	0	1	0	0	1	0	0	0	0	0	0	0	0	0	0	0	0	0	0	0
P61086;D6RDM7;P61086-3;P61086-2;D6RFX1	P61086;D6RDM7;P61086-3;P61086-2	4;3;3;2;1	4;3;3;2;1	4;3;3;2;1	Ubiquitin-conjugating enzyme E2 K	UBE2K	5	4	4	4	0	0	0	0	0	0	0	0	0	0	0	0	1	2	1	1	1	0	1	2	2	3	0	0	0	0	0	0	0	0	0	0	0	0	1	2	1	1	1
P61457	P61457	4	4	4	Pterin-4-alpha-carbinolamine dehydratase	PCBD1	1	4	4	4	0	0	0	0	0	0	0	0	0	0	1	0	2	2	0	0	0	0	1	1	2	0	0	0	0	0	0	0	0	0	0	0	1	0	2	2	0	0	0
P61586;E9PLA2;C9J1T2;C9JRM1;Q5JR06;Q5JR07;E9PN11;C9JNR4;E9PQH6;C9JX21;Q5JR08;Q5JR05;U3KQA9;U3KQV3;P08134	P61586;E9PLA2;C9J1T2;C9JRM1;Q5JR06;Q5JR07;E9PN11;C9JNR4;E9PQH6;C9JX21;Q5JR08;Q5JR05;U3KQA9;U3KQV3;P08134	2;1;1;1;1;1;1;1;1;1;1;1;1;1;1	2;1;1;1;1;1;1;1;1;1;1;1;1;1;1	2;1;1;1;1;1;1;1;1;1;1;1;1;1;1	Transforming protein RhoA;Rho-related GTP-binding protein RhoC	RHOA;RHOC	15	2	2	2	0	1	1	0	0	0	0	0	0	0	0	0	0	0	0	0	0	0	0	0	1	0	0	1	1	0	0	0	0	0	0	0	0	0	0	0	0	0	0
P61604;B8ZZL8;B8ZZ54;S4R3N1	P61604;B8ZZL8;B8ZZ54	7;5;4;3	7;5;4;3	7;5;4;3	10 kDa heat shock protein, mitochondrial	HSPE1	4	7	7	7	2	2	1	1	1	0	1	1	2	2	1	1	4	5	0	0	0	1	0	0	4	4	2	2	1	1	1	0	1	1	2	2	1	1	4	5	0	0	0
P61626;F8VV32	P61626;F8VV32	8;5	8;5	8;5	Lysozyme C;Lysozyme	LYZ	2	8	8	8	6	7	6	6	5	3	3	3	0	0	3	2	1	1	1	0	2	2	0	0	4	3	6	7	6	6	5	3	3	3	0	0	3	2	1	1	1	0	2
P61970;H3BRV9	P61970;H3BRV9	5;3	5;3	5;3	Nuclear transport factor 2	NUTF2	2	5	5	5	2	1	1	1	4	4	4	4	4	4	4	3	3	3	3	2	3	3	4	3	5	4	2	1	1	1	4	4	4	4	4	4	4	3	3	3	3	2	3
Q5T6W5;P61978-3;P61978;P61978-2;S4R359;Q5T6W2;Q5T6W1	Q5T6W5;P61978-3;P61978;P61978-2;S4R359;Q5T6W2	3;3;3;3;2;2;1	3;3;3;3;2;2;1	3;3;3;3;2;2;1	Heterogeneous nuclear ribonucleoprotein K	HNRNPK	7	3	3	3	0	0	0	0	0	0	0	0	0	0	0	0	1	1	0	0	0	0	1	2	1	0	0	0	0	0	0	0	0	0	0	0	0	0	1	1	0	0	0
P61981	P61981	5	2	2	14-3-3 protein gamma;14-3-3 protein gamma, N-terminally processed	YWHAG	1	5	2	2	1	1	0	0	0	0	2	1	3	3	3	4	2	3	2	3	1	2	3	3	2	2	0	0	0	0	0	0	1	1	1	1	2	2	0	1	1	1	0
P62258;P62258-2;B4DJF2;I3L3T1;K7EM20;K7EIT4;I3L0W5	P62258;P62258-2	11;8;5;5;4;3;2	8;6;3;3;3;2;1	8;6;3;3;3;2;1	14-3-3 protein epsilon	YWHAE	7	11	8	8	2	1	0	0	0	0	3	1	5	5	3	5	8	7	6	5	5	6	5	5	7	4	1	0	0	0	0	0	2	1	3	3	2	3	6	5	5	3	4
P62328;Q5T4B6;CON__P21752	P62328;Q5T4B6	8;4;1	8;4;1	7;3;0	Thymosin beta-4;Hematopoietic system regulatory peptide	TMSB4X	3	8	8	7	0	0	2	2	6	7	8	8	6	6	5	5	3	3	5	5	6	6	6	6	5	6	0	0	2	2	6	7	8	8	6	6	5	5	3	3	5	5	6
P63267;P68133;P68032;P62736;Q5T8M8;A6NL76;F8WB63;B8ZZJ2;C9JFL5;F6UVQ4;F6QUT6	P63267;P68133;P68032;P62736;Q5T8M8;A6NL76;F8WB63;B8ZZJ2;C9JFL5;F6UVQ4;F6QUT6	12;12;12;12;11;10;7;7;7;7;7	1;1;1;1;1;1;1;1;1;1;1	1;1;1;1;1;1;1;1;1;1;1	Actin, gamma-enteric smooth muscle;Actin, alpha skeletal muscle;Actin, alpha cardiac muscle 1;Actin, aortic smooth muscle	ACTG2;ACTA1;ACTC1;ACTA2	11	12	1	1	8	9	6	6	7	6	8	10	10	10	9	10	10	10	10	11	8	9	10	10	11	11	0	0	0	0	1	0	0	1	1	1	1	1	1	1	1	1	0
P62805	P62805	7	7	7	Histone H4	HIST1H4A	1	7	7	7	3	3	1	0	4	4	5	5	5	5	4	5	3	3	4	4	4	5	1	0	7	5	3	3	1	0	4	4	5	5	5	5	4	5	3	3	4	4	4
P62834;P61224-2;P61224-3;P61224;F5H4H0;F5GYH7;F5H077;F5GWU8;F5H491;F5H0B7;F5H500;F5H6R7;F5H004;A0A075B6Q0;F5GYB5;F5GX62;E7ESV4;P61224-4;F8WBC0;F5H823;B7ZB78;F5GZG1;A6NIZ1	P62834;P61224-2;P61224-3;P61224;F5H4H0;F5GYH7;F5H077;F5GWU8;F5H491;F5H0B7;F5H500;F5H6R7;F5H004;A0A075B6Q0;F5GYB5;F5GX62;E7ESV4;P61224-4	4;3;3;3;2;2;2;2;2;2;2;2;2;2;2;2;2;2;1;1;1;1;1	4;3;3;3;2;2;2;2;2;2;2;2;2;2;2;2;2;2;1;1;1;1;1	2;1;1;1;0;0;0;0;0;0;0;0;0;0;0;0;0;1;0;1;1;1;1	Ras-related protein Rap-1A;Ras-related protein Rap-1b	RAP1A;RAP1B	23	4	4	2	0	0	0	0	0	0	0	0	1	0	0	0	0	0	0	0	0	0	0	0	3	1	0	0	0	0	0	0	0	0	1	0	0	0	0	0	0	0	0
P62873-2;P62873;B1AKQ8;C9JZN1;F6X3N5;F6UT28;C9JIS1;C9JXA5;E7EP32;P62879;F5H8J8;F5H100;F5H0S8;E9PCP0;P16520-2;Q9HAV0;P16520;C9JD14;B3KVK2	P62873-2;P62873;B1AKQ8;C9JZN1;F6X3N5;F6UT28;C9JIS1;C9JXA5;E7EP32;P62879	5;5;4;4;4;4;4;4;4;4;2;2;2;2;2;2;2;1;1	5;5;4;4;4;4;4;4;4;4;2;2;2;2;2;2;2;1;1	5;5;4;4;4;4;4;4;4;4;2;2;2;2;2;2;2;1;1	Guanine nucleotide-binding protein G(I)/G(S)/G(T) subunit beta-1;Guanine nucleotide-binding protein G(I)/G(S)/G(T) subunit beta-2	GNB1;GNB2	19	5	5	5	0	0	0	1	0	0	1	1	1	1	0	0	0	0	0	1	0	0	1	1	5	2	0	0	0	1	0	0	1	1	1	1	0	0	0	0	0	1	0
P62937;F8WE65;C9J5S7;P62937-2;A0A075B767;A0A075B759;Q9Y536;F5H284;E5RIZ5;A2BFH1	P62937;F8WE65;C9J5S7;P62937-2	8;5;5;4;2;2;2;2;1;1	8;5;5;4;2;2;2;2;1;1	8;5;5;4;2;2;2;2;1;1	Peptidyl-prolyl cis-trans isomerase A;Peptidyl-prolyl cis-trans isomerase A, N-terminally processed;Peptidyl-prolyl cis-trans isomerase	PPIA	10	8	8	8	1	1	2	3	0	0	3	3	3	5	3	3	5	4	2	2	1	2	4	5	6	6	1	1	2	3	0	0	3	3	3	5	3	3	5	4	2	2	1
P62942;Q1JUQ3;Q1JUQ5;A0A087WTS4;Q5W0X3;A0A087WV48;A0A087WZM5	P62942;Q1JUQ3;Q1JUQ5;A0A087WTS4;Q5W0X3;A0A087WV48;A0A087WZM5	2;1;1;1;1;1;1	2;1;1;1;1;1;1	2;1;1;1;1;1;1	Peptidyl-prolyl cis-trans isomerase FKBP1A;Peptidyl-prolyl cis-trans isomerase	FKBP1A;FKBP12-Exin;FKBP12-Exip2	7	2	2	2	1	1	2	2	0	0	0	0	0	0	1	1	2	2	1	2	1	1	2	2	2	2	1	1	2	2	0	0	0	0	0	0	1	1	2	2	1	2	1
P62993-2;P62993;J3QLF6;J3KT38;J3QRL5	P62993-2;P62993	3;3;1;1;1	3;3;1;1;1	3;3;1;1;1	Growth factor receptor-bound protein 2	GRB2	5	3	3	3	0	1	1	0	0	0	0	0	0	1	1	0	2	2	1	1	1	1	2	1	3	0	0	1	1	0	0	0	0	0	0	1	1	0	2	2	1	1	1
P63092-3;P63092-2;P63092;P63092-4;Q5JWF2-2;Q5JWF2;A0A087WTB6;A2A2R6;Q5JWD1;H0Y7E8;A0A087WZE5;S4R3E3;Q5JWE9;H0Y7F4;P11488;P19087;P09471-2;P09471;A8MTJ3;P38405;P38405-2	P63092-3;P63092-2;P63092;P63092-4;Q5JWF2-2;Q5JWF2	4;4;4;4;4;4;1;1;1;1;1;1;1;1;1;1;1;1;1;1;1	4;4;4;4;4;4;1;1;1;1;1;1;1;1;1;1;1;1;1;1;1	3;3;3;3;3;3;0;0;0;0;0;1;0;0;0;0;0;0;0;0;0	Guanine nucleotide-binding protein G(s) subunit alpha isoforms short;Guanine nucleotide-binding protein G(s) subunit alpha isoforms XLas	GNAS	21	4	4	3	0	0	0	0	1	1	1	1	1	1	1	1	1	1	1	1	1	1	1	1	4	1	0	0	0	0	1	1	1	1	1	1	1	1	1	1	1	1	1
P63104;E7EX29;B0AZS6;P63104-2;B7Z2E6;H0YB80;E7ESK7;E5RGE1;E5RIR4;E9PD24;E7EVZ2	P63104;E7EX29;B0AZS6;P63104-2;B7Z2E6;H0YB80	15;13;10;9;8;8;7;5;5;5;5	15;13;10;9;8;8;7;5;5;5;5	10;8;7;6;5;5;5;3;3;3;3	14-3-3 protein zeta/delta	YWHAZ	11	15	15	10	5	4	3	1	0	0	2	1	3	4	4	3	9	9	5	4	6	5	4	3	9	6	5	4	3	1	0	0	2	1	3	4	4	3	9	9	5	4	6
P63261;I3L3I0;I3L1U9;I3L4N8;K7EM38;I3L3R2;J3KT65	P63261;I3L3I0;I3L1U9;I3L4N8	19;11;11;10;8;8;8	19;11;11;10;8;8;8	1;1;1;1;1;1;1	Actin, cytoplasmic 2;Actin, cytoplasmic 2, N-terminally processed	ACTG1	7	19	19	1	10	11	8	9	9	8	11	13	14	13	13	14	14	14	14	15	13	12	13	13	16	17	10	11	8	9	9	8	11	13	14	13	13	14	14	14	14	15	13
P63313	P63313	2	1	1	Thymosin beta-10	TMSB10	1	2	1	1	0	0	0	0	1	2	2	2	2	2	1	1	0	0	1	1	2	2	2	2	1	2	0	0	0	0	1	1	1	1	1	1	1	1	0	0	1	1	1
P67936;K7EP68;H0YL80;H0YKX5;Q5TCU3;CON__Q3SX28;Q5TCU8;P07951-3;P07951-2;P07951;K7EPV9;K7EMU5;K7EPB9	P67936;K7EP68	10;5;4;4;4;4;4;4;4;4;1;1;1	10;5;4;4;4;4;4;4;4;4;1;1;1	4;0;0;0;0;0;0;0;0;0;0;0;0	Tropomyosin alpha-4 chain	TPM4	13	10	10	4	0	0	0	0	0	0	1	1	4	2	3	4	7	8	7	4	5	5	1	2	4	5	0	0	0	0	0	0	1	1	4	2	3	4	7	8	7	4	5
P67936-2;K7ENT6;K7ELP0	P67936-2;K7ENT6	9;7;1	3;2;1	1;0;1	Tropomyosin alpha-4 chain	TPM4	3	9	3	1	0	0	0	0	0	0	0	0	3	1	1	1	5	5	5	3	4	5	1	1	2	2	0	0	0	0	0	0	0	0	0	0	0	0	1	1	1	0	1
Q5VTE0;P68104;A0A087WV01;Q05639;A0A087WVQ9;P68104-2;A6PW80;Q5JR01	Q5VTE0;P68104;A0A087WV01;Q05639;A0A087WVQ9;P68104-2	6;6;5;5;4;4;2;2	6;6;5;5;4;4;2;2	6;6;5;5;4;4;2;2	Putative elongation factor 1-alpha-like 3;Elongation factor 1-alpha 1;Elongation factor 1-alpha;Elongation factor 1-alpha 2	EEF1A1P5;EEF1A1;EEF1A2	8	6	6	6	2	3	1	0	1	1	2	1	1	1	1	1	1	1	1	2	1	0	1	1	4	4	2	3	1	0	1	1	2	1	1	1	1	1	1	1	1	2	1
P68363;F5H5D3;Q71U36-2;Q9BQE3;Q71U36;P68363-2;F8VQQ4;F8VVB9;Q13748-2;Q13748;F8VRZ4;F8VS66;C9J2C0;Q9NY65-2;Q9NY65;Q6PEY2;F8VX09;F8VWV9;C9K0S6;F8VRK0;C9JDL2;C9JDS9;V9GZ17	P68363;F5H5D3;Q71U36-2;Q9BQE3;Q71U36;P68363-2;F8VQQ4;F8VVB9;Q13748-2;Q13748	7;6;6;6;6;5;4;4;4;4;3;3;3;3;3;3;2;2;1;1;1;1;1	7;6;6;6;6;5;4;4;4;4;3;3;3;3;3;3;2;2;1;1;1;1;1	3;3;3;3;3;2;2;2;1;1;2;2;0;0;0;1;1;1;0;1;0;0;0	Tubulin alpha-1B chain;Tubulin alpha-1A chain;Tubulin alpha-1C chain;Tubulin alpha-3C/D chain	TUBA1B;TUBA1C;TUBA1A;TUBA3C	23	7	7	3	3	2	1	0	1	1	1	1	1	1	1	1	0	0	1	1	1	1	1	2	3	5	3	2	1	0	1	1	1	1	1	1	1	1	0	0	1	1	1
P68366-2;P68366;C9JEV8;C9JQ00;C9JJQ8	P68366-2;P68366	6;6;2;2;2	2;2;1;1;1	2;2;1;1;1	Tubulin alpha-4A chain	TUBA4A	5	6	2	2	3	2	0	0	1	1	1	1	1	1	1	1	0	0	2	2	1	1	0	1	2	3	1	1	0	0	0	0	0	0	0	0	0	0	0	0	1	1	0
P68871;F8W6P5;P02042;E9PFT6;E9PEW8;CON__Q3SX09	P68871;F8W6P5;P02042	8;4;4;3;2;2	7;3;3;2;1;1	7;3;3;2;1;1	Hemoglobin subunit beta;LVV-hemorphin-7;Spinorphin;Hemoglobin subunit delta	HBB;HBD	6	8	7	7	2	0	0	0	4	5	4	4	1	0	0	0	1	1	0	0	5	5	0	0	7	7	2	0	0	0	4	5	4	4	1	0	0	0	1	1	0	0	5
P69891	P69891	10	10	1	Hemoglobin subunit gamma-1	HBG1	1	10	10	1	0	0	0	0	9	9	6	7	4	2	2	2	3	3	0	1	8	9	3	2	9	5	0	0	0	0	9	9	6	7	4	2	2	2	3	3	0	1	8
P69892;E9PBW4;CON__P02070;P02100;A8MUF7	P69892;E9PBW4	10;8;2;2;1	1;1;0;0;0	1;1;0;0;0	Hemoglobin subunit gamma-2	HBG2	5	10	1	1	0	0	0	0	9	9	7	8	5	3	2	2	3	3	0	1	8	9	3	2	9	5	0	0	0	0	1	1	1	1	1	1	0	0	0	0	0	0	1
P78310-2;P78310-6;P78310;P78310-5;P78310-7;P78310-4;P78310-3	P78310-2;P78310-6;P78310;P78310-5;P78310-7;P78310-4	6;6;6;5;5;4;1	6;6;6;5;5;4;1	6;6;6;5;5;4;1	Coxsackievirus and adenovirus receptor	CXADR	7	6	6	6	0	1	1	0	2	2	6	6	4	4	3	2	5	3	4	1	4	5	4	4	4	3	0	1	1	0	2	2	6	6	4	4	3	2	5	3	4	1	4
P78324;P78324-2;P78324-4;Q9P1W8-3;Q9P1W8-4;H3BTT9;H3BU43	P78324;P78324-2;P78324-4	14;14;12;2;2;1;1	14;14;12;2;2;1;1	3;3;3;0;0;0;0	Tyrosine-protein phosphatase non-receptor type substrate 1	SIRPA	7	14	14	3	4	5	5	3	2	3	5	5	5	5	6	4	6	6	4	5	7	6	7	7	9	10	4	5	5	3	2	3	5	5	5	5	6	4	6	6	4	5	7
P78417;Q5TA02;P78417-3;P78417-2;Q5TA01	P78417;Q5TA02;P78417-3;P78417-2	7;6;6;4;3	7;6;6;4;3	7;6;6;4;3	Glutathione S-transferase omega-1	GSTO1	5	7	7	7	0	0	0	2	0	0	1	1	1	1	2	2	6	6	5	3	2	2	3	3	4	3	0	0	0	2	0	0	1	1	1	1	2	2	6	6	5	3	2
P78504-2;P78504;A0A087WXH5	P78504-2;P78504	5;5;1	5;5;1	5;5;1	Protein jagged-1	JAG1	3	5	5	5	0	0	0	0	1	1	1	1	2	3	0	1	1	1	1	1	1	1	0	0	1	2	0	0	0	0	1	1	1	1	2	3	0	1	1	1	1	1	1
X6R8F3;P80188;P80188-2	X6R8F3;P80188;P80188-2	9;9;8	9;9;8	9;9;8	Neutrophil gelatinase-associated lipocalin	LCN2	3	9	9	9	8	8	6	5	5	6	7	6	4	3	3	6	8	7	6	5	7	7	6	4	8	7	8	8	6	5	5	6	7	6	4	3	3	6	8	7	6	5	7
P80294;P0DM35	P80294;P0DM35	2;1	1;1	1;1	Metallothionein-1H;Metallothionein 1H-like protein 1	MT1H;MT1HL1	2	2	1	1	1	1	1	1	0	1	2	2	1	0	0	0	2	2	1	0	1	1	2	2	2	2	0	0	0	0	0	0	1	1	0	0	0	0	1	1	0	0	0
P80370;P80370-2	P80370	8;3	8;3	8;3	Protein delta homolog 1;Fetal antigen 1	DLK1	2	8	8	8	1	1	1	1	6	6	6	6	6	4	5	5	4	5	5	4	5	5	7	7	6	8	1	1	1	1	6	6	6	6	6	4	5	5	4	5	5	4	5
P80419	P80419	2	2	2	Ig heavy chain V-III region GAR		1	2	2	2	1	2	2	1	0	0	0	0	0	0	0	0	0	0	0	0	0	0	0	0	0	0	1	2	2	1	0	0	0	0	0	0	0	0	0	0	0	0	0
P80723;P80723-2;U3KQP0	P80723;P80723-2	9;7;1	9;7;1	9;7;1	Brain acid soluble protein 1	BASP1	3	9	9	9	0	0	0	0	3	3	7	7	7	5	6	6	0	0	4	5	3	4	6	6	6	4	0	0	0	0	3	3	7	7	7	5	6	6	0	0	4	5	3
P80748	P80748	5	3	3	Ig lambda chain V-III region LOI		1	5	3	3	5	5	4	3	2	2	3	3	1	1	3	3	3	3	2	3	2	3	3	2	4	4	3	3	2	1	1	1	2	2	1	1	2	2	2	2	2	2	2
P81605;P81605-2	P81605;P81605-2	3;3	3;3	3;3	Dermcidin;Survival-promoting peptide;DCD-1	DCD	2	3	3	3	2	2	1	1	2	2	3	2	2	2	2	1	2	2	2	3	2	2	2	1	2	3	2	2	1	1	2	2	3	2	2	2	2	1	2	2	2	3	2
P82987-2;P82987	P82987-2;P82987	3;3	3;3	3;3	ADAMTS-like protein 3	ADAMTSL3	2	3	3	3	0	0	1	0	1	1	1	0	0	0	0	0	0	0	0	0	0	0	1	0	1	1	0	0	1	0	1	1	1	0	0	0	0	0	0	0	0	0	0
P83110;P83110-2	P83110;P83110-2	2;1	2;1	2;1	Serine protease HTRA3	HTRA3	2	2	2	2	0	0	0	0	1	1	2	1	1	0	1	0	1	1	1	0	0	1	1	0	2	2	0	0	0	0	1	1	2	1	1	0	1	0	1	1	1	0	0
P98095;P98095-2;C9JQS6	P98095;P98095-2	7;7;3	7;7;3	7;7;3	Fibulin-2	FBLN2	3	7	7	7	0	0	0	0	3	3	3	3	5	5	4	4	3	3	3	2	3	3	3	3	5	5	0	0	0	0	3	3	3	3	5	5	4	4	3	3	3	2	3
P98160;Q5SZI9;Q5SZJ2;Q5SZJ1;H0Y5A9	P98160	98;4;3;2;2	98;4;3;2;2	98;4;3;2;2	Basement membrane-specific heparan sulfate proteoglycan core protein;Endorepellin;LG3 peptide	HSPG2	5	98	98	98	15	17	18	18	42	41	47	51	58	60	61	64	56	55	57	47	45	45	48	46	83	82	15	17	18	18	42	41	47	51	58	60	61	64	56	55	57	47	45
P98164;E9PC35	P98164	77;24	77;24	77;24	Low-density lipoprotein receptor-related protein 2	LRP2	2	77	77	77	2	2	1	4	37	37	32	33	35	42	39	32	22	21	19	15	21	25	25	22	57	50	2	2	1	4	37	37	32	33	35	42	39	32	22	21	19	15	21
P98172	P98172	8	8	8	Ephrin-B1	EFNB1	1	8	8	8	1	1	1	0	6	5	4	3	3	3	4	3	3	3	4	4	3	3	4	3	6	5	1	1	1	0	6	5	4	3	3	3	4	3	3	3	4	4	3
Q01459	Q01459	13	13	13	Di-N-acetylchitobiase	CTBS	1	13	13	13	3	3	3	2	6	5	7	5	7	7	7	7	3	4	4	5	5	5	5	5	12	11	3	3	3	2	6	5	7	5	7	7	7	7	3	4	4	5	5
Q01469;I6L8B7;A8MUU1	Q01469;I6L8B7	13;9;2	13;9;2	13;9;2	Fatty acid-binding protein, epidermal	FABP5	3	13	13	13	7	7	7	8	9	9	9	10	10	11	11	11	11	12	11	11	11	11	11	11	13	12	7	7	7	8	9	9	9	10	10	11	11	11	11	12	11	11	11
Q01518-2;Q01518;Q5T0R7;Q5T0R6;Q5T0R5;Q5T0R4;Q5T0R3;Q5T0R2;Q5T0R1;Q5T0R9;B7Z385;A0A087X0J3;A0A087WZ15;E9PDI2;P40123-3;P40123-2;P40123	Q01518-2;Q01518;Q5T0R7;Q5T0R6;Q5T0R5;Q5T0R4;Q5T0R3;Q5T0R2;Q5T0R1;Q5T0R9	6;6;3;3;3;3;3;3;3;3;1;1;1;1;1;1;1	6;6;3;3;3;3;3;3;3;3;1;1;1;1;1;1;1	6;6;3;3;3;3;3;3;3;3;1;1;1;1;1;1;1	Adenylyl cyclase-associated protein 1;Adenylyl cyclase-associated protein	CAP1	17	6	6	6	0	0	0	0	0	0	1	1	3	3	3	4	4	4	1	1	2	1	1	1	4	1	0	0	0	0	0	0	1	1	3	3	3	4	4	4	1	1	2
Q01523	Q01523	1	1	1	Defensin-5;HD5(23-94);HD5(29-94);HD5(56-94);HD5(63-94)	DEFA5	1	1	1	1	1	1	1	1	0	0	0	0	0	0	0	0	1	1	0	0	0	0	0	0	1	1	1	1	1	1	0	0	0	0	0	0	0	0	1	1	0	0	0
Q01973-3;Q01973	Q01973-3;Q01973	7;6	7;6	6;5	Tyrosine-protein kinase transmembrane receptor ROR1	ROR1	2	7	7	6	0	0	0	1	5	5	6	6	6	6	6	6	5	4	5	5	4	3	3	3	5	6	0	0	0	1	5	5	6	6	6	6	6	6	5	4	5	5	4
Q01974	Q01974	2	1	1	Tyrosine-protein kinase transmembrane receptor ROR2	ROR2	1	2	1	1	0	1	1	0	2	2	2	2	2	2	2	2	2	1	2	2	2	2	2	2	2	2	0	1	1	0	1	1	1	1	1	1	1	1	1	1	1	1	1
Q02388-2;Q02388	Q02388-2;Q02388	1;1	1;1	1;1	Collagen alpha-1(VII) chain	COL7A1	2	1	1	1	0	0	0	0	0	1	0	0	1	1	1	1	1	0	0	0	0	0	0	1	1	1	0	0	0	0	0	1	0	0	1	1	1	1	1	0	0	0	0
Q02413	Q02413	15	15	15	Desmoglein-1	DSG1	1	15	15	15	3	2	0	1	3	2	4	4	5	6	8	5	7	5	8	7	9	7	7	7	7	12	3	2	0	1	3	2	4	4	5	6	8	5	7	5	8	7	9
Q02487-2;Q02487	Q02487-2;Q02487	23;23	23;23	23;23	Desmocollin-2	DSC2	2	23	23	23	3	2	1	3	13	12	14	13	13	13	14	15	15	14	16	16	15	16	17	18	19	19	3	2	1	3	13	12	14	13	13	13	14	15	15	14	16	16	15
Q02747	Q02747	6	6	6	Guanylin;HMW-guanylin;Guanylin	GUCA2A	1	6	6	6	0	0	0	0	5	4	5	5	3	3	3	2	1	1	2	2	2	2	4	5	5	4	0	0	0	0	5	4	5	5	3	3	3	2	1	1	2	2	2
Q02817	Q02817	29	28	28	Mucin-2	MUC2	1	29	28	28	14	12	6	5	2	1	0	0	0	0	0	0	10	10	1	1	9	8	0	1	19	7	14	12	6	5	2	1	0	0	0	0	0	0	9	9	1	1	8
Q02818;H7BZI1;C9JKZ2	Q02818	10;3;2	10;3;2	10;3;2	Nucleobindin-1	NUCB1	3	10	10	10	0	0	0	1	3	3	2	3	3	3	3	2	0	0	0	2	0	1	5	7	2	4	0	0	0	1	3	3	2	3	3	3	3	2	0	0	0	2	0
Q02878;F8VZA3;F8VWR1;F8VU16;F8VZ45;U3KQR5	Q02878	3;1;1;1;1;1	3;1;1;1;1;1	3;1;1;1;1;1	60S ribosomal protein L6	RPL6	6	3	3	3	1	0	0	0	0	0	0	0	0	0	0	0	0	0	1	1	0	0	1	1	1	0	1	0	0	0	0	0	0	0	0	0	0	0	0	0	1	1	0
Q02952-3;Q02952-2;Q02952	Q02952-3;Q02952-2;Q02952	3;3;3	3;3;3	3;3;3	A-kinase anchor protein 12	AKAP12	3	3	3	3	0	0	0	0	1	1	0	0	0	1	1	0	0	0	0	0	0	0	2	2	1	1	0	0	0	0	1	1	0	0	0	1	1	0	0	0	0	0	0
Q02985-2;Q02985;V9GYX2;Q92496-3;Q92496-2;Q92496;A0A087WYK9;Q6NSD3	Q02985-2;Q02985;V9GYX2;Q92496-3;Q92496-2;Q92496	3;3;2;2;2;2;1;1	3;3;2;2;2;2;1;1	3;3;2;2;2;2;1;1	Complement factor H-related protein 3;Complement factor H-related protein 4	CFHR3;CFHR4	8	3	3	3	0	0	2	2	0	0	0	0	0	0	0	0	0	0	0	0	0	0	0	0	0	2	0	0	2	2	0	0	0	0	0	0	0	0	0	0	0	0	0
Q03154;C9JMV9;Q03154-4;Q03154-2;Q03154-3;C9JYZ0;F8WC59	Q03154;C9JMV9;Q03154-4;Q03154-2;Q03154-3	17;15;15;14;13;8;6	17;15;15;14;13;8;6	17;15;15;14;13;8;6	Aminoacylase-1	ACY1;ABHD14A-ACY1	7	17	17	17	5	5	3	1	3	2	0	0	0	1	1	2	7	7	0	0	2	2	0	0	12	4	5	5	3	1	3	2	0	0	0	1	1	2	7	7	0	0	2
Q03167-2;Q03167;E9PKY4	Q03167-2;Q03167;E9PKY4	4;4;2	4;4;2	4;4;2	Transforming growth factor beta receptor type 3	TGFBR3	3	4	4	4	1	1	1	1	1	1	1	1	1	1	1	1	0	0	0	0	0	0	1	1	3	4	1	1	1	1	1	1	1	1	1	1	1	1	0	0	0	0	0
Q03403	Q03403	5	5	5	Trefoil factor 2	TFF2	1	5	5	5	3	3	2	2	3	3	3	3	3	4	4	4	4	4	4	3	4	3	3	2	4	3	3	3	2	2	3	3	3	3	3	4	4	4	4	4	4	3	4
Q03405-3;Q03405;M0R1I2;M0R2E9;M0R0H5;M0QYR6;Q03405-2;M0QX27;M0R0Y4	Q03405-3;Q03405;M0R1I2;M0R2E9;M0R0H5;M0QYR6;Q03405-2	5;5;4;3;3;3;3;2;1	5;5;4;3;3;3;3;2;1	5;5;4;3;3;3;3;2;1	Urokinase plasminogen activator surface receptor	PLAUR	9	5	5	5	0	0	0	0	3	1	1	1	1	1	3	3	1	0	2	1	1	1	2	2	4	4	0	0	0	0	3	1	1	1	1	1	3	3	1	0	2	1	1
Q03692	Q03692	1	1	1	Collagen alpha-1(X) chain	COL10A1	1	1	1	1	0	0	0	0	0	1	0	0	0	1	0	1	1	1	1	1	0	0	0	0	1	1	0	0	0	0	0	1	0	0	0	1	0	1	1	1	1	1	0
Q04609-6;Q04609-7;Q04609;Q04609-9;Q04609-8;Q04609-10;Q9HBA9;E9PKM3;E9PMK6;Q04609-3	Q04609-6;Q04609-7;Q04609;Q04609-9;Q04609-8;Q04609-10;Q9HBA9	19;19;19;17;17;14;12;2;1;1	19;19;19;17;17;14;12;2;1;1	19;19;19;17;17;14;12;2;1;1	Glutamate carboxypeptidase 2;Putative N-acetylated-alpha-linked acidic dipeptidase	FOLH1;FOLH1B	10	19	19	19	5	5	4	1	1	1	0	0	0	0	0	0	7	8	0	0	4	5	0	0	15	4	5	5	4	1	1	1	0	0	0	0	0	0	7	8	0	0	4
Q04721;D2WEZ3;A0A087X002;Q7Z3S9-2	Q04721	7;2;1;1	7;2;1;1	6;1;0;0	Neurogenic locus notch homolog protein 2;Notch 2 extracellular truncation;Notch 2 intracellular domain	NOTCH2	4	7	7	6	0	0	0	0	0	0	1	1	1	2	4	4	1	2	2	0	1	1	2	2	7	6	0	0	0	0	0	0	1	1	1	2	4	4	1	2	2	0	1
Q04760-2;Q04760	Q04760-2;Q04760	5;5	5;5	5;5	Lactoylglutathione lyase	GLO1	2	5	5	5	0	0	0	0	0	1	1	1	2	1	1	1	2	3	1	0	1	1	2	2	4	3	0	0	0	0	0	1	1	1	2	1	1	1	2	3	1	0	1
Q04771;C9JHJ7	Q04771;C9JHJ7	2;1	2;1	2;1	Activin receptor type-1	ACVR1	2	2	2	2	0	0	0	0	2	2	1	1	1	1	1	2	0	0	1	1	0	0	2	2	1	1	0	0	0	0	2	2	1	1	1	1	1	2	0	0	1	1	0
Q05707-2;Q05707;J3QT83;Q05707-3;Q4G0W3;H0YBB2;H3BU53;Q8IWI9-2;Q8IWI9-3;Q8IWI9;Q8IWI9-4	Q05707-2;Q05707;J3QT83;Q05707-3	24;24;22;19;10;7;1;1;1;1;1	24;24;22;19;10;7;1;1;1;1;1	23;23;21;18;10;7;0;0;0;0;0	Collagen alpha-1(XIV) chain	COL14A1	11	24	24	23	0	0	0	0	7	6	5	5	9	8	11	15	7	7	7	10	7	7	9	7	16	15	0	0	0	0	7	6	5	5	9	8	11	15	7	7	7	10	7
Q06141	Q06141	2	2	2	Regenerating islet-derived protein 3-alpha;Regenerating islet-derived protein 3-alpha 16.5 kDa form;Regenerating islet-derived protein 3-alpha 15 kDa form	REG3A	1	2	2	2	1	1	2	1	0	0	0	0	0	0	0	0	0	0	0	0	0	0	0	0	1	0	1	1	2	1	0	0	0	0	0	0	0	0	0	0	0	0	0
Q06323-3;Q06323;Q06323-2	Q06323-3;Q06323;Q06323-2	2;2;2	2;2;2	2;2;2	Proteasome activator complex subunit 1	PSME1	3	2	2	2	0	0	0	0	0	0	0	1	1	1	0	0	0	0	1	0	0	0	2	2	0	0	0	0	0	0	0	0	0	1	1	1	0	0	0	0	1	0	0
Q06481-3;Q06481-6;Q06481;Q06481-5;Q06481-4;Q06481-2	Q06481-3;Q06481-6;Q06481;Q06481-5;Q06481-4;Q06481-2	6;6;6;4;4;4	6;6;6;4;4;4	6;6;6;4;4;4	Amyloid-like protein 2	APLP2	6	6	6	6	1	0	1	0	0	0	2	2	3	3	1	1	0	0	0	0	0	0	2	1	0	3	1	0	1	0	0	0	2	2	3	3	1	1	0	0	0	0	0
Q06828	Q06828	4	4	4	Fibromodulin	FMOD	1	4	4	4	0	0	0	0	0	0	0	1	0	0	0	1	1	1	1	0	0	0	0	1	1	3	0	0	0	0	0	0	0	1	0	0	0	1	1	1	1	0	0
Q06830	Q06830	15	15	11	Peroxiredoxin-1	PRDX1	1	15	15	11	5	4	4	3	0	0	2	2	5	5	8	8	13	13	10	7	10	7	4	6	14	8	5	4	4	3	0	0	2	2	5	5	8	8	13	13	10	7	10
Q07075;H0YA67	Q07075	30;6	30;6	30;6	Glutamyl aminopeptidase	ENPEP	2	30	30	30	10	10	6	2	18	18	16	16	22	23	24	22	20	18	18	18	19	18	21	20	24	25	10	10	6	2	18	18	16	16	22	23	24	22	20	18	18	18	19
Q07092-2;Q07092;H7C3F0;A6NCT7	Q07092-2;Q07092;H7C3F0	5;5;3;1	5;5;3;1	5;5;3;1	Collagen alpha-1(XVI) chain	COL16A1	4	5	5	5	0	0	1	1	0	0	0	1	1	1	1	2	2	2	1	3	1	1	0	0	1	2	0	0	1	1	0	0	0	1	1	1	1	2	2	2	1	3	1
Q07507	Q07507	8	8	8	Dermatopontin	DPT	1	8	8	8	1	1	1	1	3	3	2	2	5	4	5	5	4	4	4	4	4	3	3	3	7	7	1	1	1	1	3	3	2	2	5	4	5	5	4	4	4	4	4
Q07654;Q07654-2;X6R3S7	Q07654;Q07654-2;X6R3S7	5;5;4	5;5;4	5;5;4	Trefoil factor 3	TFF3	3	5	5	5	3	3	3	3	5	5	4	4	3	3	4	4	3	3	3	3	3	3	4	3	3	4	3	3	3	3	5	5	4	4	3	3	4	4	3	3	3	3	3
Q07837;A0A087X0R9;B8ZZK1;Q07837-3;Q07837-5;Q07837-7;Q07837-6;Q07837-2;C9JBK3;Q07837-4	Q07837;A0A087X0R9;B8ZZK1;Q07837-3;Q07837-5;Q07837-7;Q07837-6;Q07837-2	6;5;5;5;5;5;5;4;2;1	6;5;5;5;5;5;5;4;2;1	6;5;5;5;5;5;5;4;2;1	Neutral and basic amino acid transport protein rBAT	SLC3A1	10	6	6	6	2	1	1	1	0	0	0	0	0	0	0	0	0	0	0	0	0	0	0	0	4	0	2	1	1	1	0	0	0	0	0	0	0	0	0	0	0	0	0
Q07954;Q7Z7K9;Q6PJ72;Q07954-2	Q07954	7;1;1;1	7;1;1;1	7;1;1;1	Prolow-density lipoprotein receptor-related protein 1;Low-density lipoprotein receptor-related protein 1 85 kDa subunit;Low-density lipoprotein receptor-related protein 1 515 kDa subunit;Low-density lipoprotein receptor-related protein 1 intracellular domain	LRP1	4	7	7	7	1	0	0	1	3	3	4	4	5	4	5	5	4	2	3	2	2	2	3	3	3	2	1	0	0	1	3	3	4	4	5	4	5	5	4	2	3	2	2
Q08174;Q08174-2;D6RAX3;H0Y9F5;D6RBG2	Q08174;Q08174-2;D6RAX3	14;14;7;4;3	14;14;7;4;3	14;14;7;4;3	Protocadherin-1	PCDH1	5	14	14	14	0	0	0	0	3	2	5	5	2	2	4	4	0	0	5	5	4	4	5	4	3	12	0	0	0	0	3	2	5	5	2	2	4	4	0	0	5	5	4
Q08188	Q08188	15	15	15	Protein-glutamine gamma-glutamyltransferase E;Protein-glutamine gamma-glutamyltransferase E 50 kDa catalytic chain;Protein-glutamine gamma-glutamyltransferase E 27 kDa non-catalytic chain	TGM3	1	15	15	15	5	4	0	0	1	0	2	2	8	8	5	5	2	2	2	4	5	5	4	3	8	7	5	4	0	0	1	0	2	2	8	8	5	5	2	2	2	4	5
Q08211	Q08211	2	2	2	ATP-dependent RNA helicase A	DHX9	1	2	2	2	0	0	0	0	0	0	0	0	0	0	0	0	0	0	0	0	0	0	0	0	1	2	0	0	0	0	0	0	0	0	0	0	0	0	0	0	0	0	0
Q08257;Q08257-3;C9JH92;A6NP24;Q08257-2	Q08257;Q08257-3;C9JH92;A6NP24;Q08257-2	4;3;2;2;2	4;3;2;2;2	4;3;2;2;2	Quinone oxidoreductase	CRYZ	5	4	4	4	0	0	0	0	0	0	0	0	0	0	0	0	1	1	0	0	0	0	0	0	3	2	0	0	0	0	0	0	0	0	0	0	0	0	1	1	0	0	0
Q08345-2;Q08345-6;Q08345;Q08345-5;E7EPN2;H0Y717;E7EUP7;A2ABL2;E7EQ30;E7EPH4;Q08345-4;E7ERI6;E7ETI3;A2ABM8;E7EN94;E7EVT1;E7ES06;E7ETX3;E7EUD5;E7EVW6;E7ERN0;E7ESR9;A2ABL0	Q08345-2;Q08345-6;Q08345;Q08345-5;E7EPN2;H0Y717;E7EUP7;A2ABL2;E7EQ30;E7EPH4;Q08345-4	5;5;5;5;3;3;3;3;3;3;3;2;2;2;1;1;1;1;1;1;1;1;1	5;5;5;5;3;3;3;3;3;3;3;2;2;2;1;1;1;1;1;1;1;1;1	5;5;5;5;3;3;3;3;3;3;3;2;2;2;1;1;1;1;1;1;1;1;1	Epithelial discoidin domain-containing receptor 1	DDR1	23	5	5	5	0	0	0	0	0	0	2	2	3	4	3	3	1	1	1	1	1	1	2	2	1	1	0	0	0	0	0	0	2	2	3	4	3	3	1	1	1	1	1
Q08380;K7EP36;K7ESM3;K7EKQ5;K7ES75;K7EN99;K7ERZ6;K7EJD3;K7EJY8;K7EQT9	Q08380	20;8;5;5;3;3;3;3;2;1	20;8;5;5;3;3;3;3;2;1	20;8;5;5;3;3;3;3;2;1	Galectin-3-binding protein	LGALS3BP	10	20	20	20	10	10	10	11	10	13	14	14	15	14	12	11	15	14	13	11	12	10	8	7	20	16	10	10	10	11	10	13	14	14	15	14	12	11	15	14	13	11	12
Q08554-2;Q08554	Q08554-2;Q08554	9;9	9;9	9;9	Desmocollin-1	DSC1	2	9	9	9	4	5	3	3	2	3	3	4	4	3	5	4	3	3	3	4	3	2	1	1	6	4	4	5	3	3	2	3	3	4	4	3	5	4	3	3	3	4	3
Q08722-2;Q08722-3;Q08722-4;Q08722	Q08722-2;Q08722-3;Q08722-4;Q08722	2;2;2;2	2;2;2;2	2;2;2;2	Leukocyte surface antigen CD47	CD47	4	2	2	2	0	0	0	1	0	0	0	0	0	0	0	0	0	0	0	0	0	0	0	0	1	0	0	0	0	1	0	0	0	0	0	0	0	0	0	0	0	0	0
Q08830	Q08830	3	3	3	Fibrinogen-like protein 1	FGL1	1	3	3	3	0	1	1	0	0	0	0	0	0	0	0	0	0	0	0	0	0	0	0	0	0	2	0	1	1	0	0	0	0	0	0	0	0	0	0	0	0	0	0
Q08ET2;O15389	Q08ET2;O15389	4;3	4;3	4;3	Sialic acid-binding Ig-like lectin 14;Sialic acid-binding Ig-like lectin 5	SIGLEC14;SIGLEC5	2	4	4	4	0	1	3	4	0	0	0	0	0	0	0	0	0	0	0	1	1	1	0	0	0	0	0	1	3	4	0	0	0	0	0	0	0	0	0	0	0	1	1
Q09666	Q09666	78	78	78	Neuroblast differentiation-associated protein AHNAK	AHNAK	1	78	78	78	1	0	0	0	9	9	9	7	5	7	7	7	5	6	28	26	23	20	49	49	10	28	1	0	0	0	9	9	9	7	5	7	7	7	5	6	28	26	23
Q10471	Q10471	1	1	1	Polypeptide N-acetylgalactosaminyltransferase 2;Polypeptide N-acetylgalactosaminyltransferase 2 soluble form	GALNT2	1	1	1	1	0	0	0	0	0	0	0	0	0	0	0	0	0	0	0	0	0	0	0	0	0	1	0	0	0	0	0	0	0	0	0	0	0	0	0	0	0	0	0
Q10567-2;Q10567	Q10567-2;Q10567	6;6	1;1	1;1	AP-1 complex subunit beta-1	AP1B1	2	6	1	1	1	0	0	0	2	2	2	3	2	3	1	2	3	2	1	0	1	2	2	3	3	3	0	0	0	0	0	0	1	1	1	1	1	1	0	0	0	0	0
Q10567-4;Q10567-3	Q10567-4;Q10567-3	6;6	6;6	1;1	AP-1 complex subunit beta-1	AP1B1	2	6	6	1	1	1	0	0	3	3	2	3	2	3	0	2	4	3	2	0	2	3	3	4	3	3	1	1	0	0	3	3	2	3	2	3	0	2	4	3	2	0	2
Q12805-2;Q12805-4;Q12805-3;Q12805;Q580Q6;C9J4J8;C9JPZ9;C9JUM4	Q12805-2;Q12805-4;Q12805-3;Q12805	21;21;21;21;4;3;3;2	21;21;21;21;4;3;3;2	3;3;3;3;0;0;0;0	EGF-containing fibulin-like extracellular matrix protein 1	EFEMP1	8	21	21	3	11	10	10	11	16	16	16	16	17	17	16	15	15	15	16	15	16	16	15	16	20	19	11	10	10	11	16	16	16	16	17	17	16	15	15	15	16	15	16
Q12805-5	Q12805-5	17	1	1	EGF-containing fibulin-like extracellular matrix protein 1	EFEMP1	1	17	1	1	9	8	8	9	14	13	13	13	13	13	13	12	12	12	13	12	13	13	13	14	17	16	0	0	0	0	1	1	1	1	1	1	1	1	1	1	1	1	1
Q12841;Q12841-2;C9J5G4;H7C4W4	Q12841;Q12841-2	10;8;4;2	10;8;4;2	10;8;4;2	Follistatin-related protein 1	FSTL1	4	10	10	10	0	0	1	1	5	3	8	7	7	7	5	5	5	4	4	5	5	5	4	4	7	9	0	0	1	1	5	3	8	7	7	7	5	5	5	4	4	5	5
Q12860-2;Q12860;H0YIJ1;Q12860-3	Q12860-2;Q12860	10;10;3;1	10;10;3;1	10;10;3;1	Contactin-1	CNTN1	4	10	10	10	1	1	1	1	4	3	6	6	6	6	5	4	3	3	3	4	4	3	3	4	6	10	1	1	1	1	4	3	6	6	6	6	5	4	3	3	3	4	4
Q12864;E7EN24;H0YBL0	Q12864;E7EN24	11;6;1	11;6;1	11;6;1	Cadherin-17	CDH17	3	11	11	11	3	2	2	1	3	3	1	0	0	0	0	1	2	2	0	0	3	2	1	1	11	2	3	2	2	1	3	3	1	0	0	0	0	1	2	2	0	0	3
Q12962	Q12962	1	1	1	Transcription initiation factor TFIID subunit 10	TAF10	1	1	1	1	0	0	0	0	0	0	0	0	0	0	0	0	0	0	0	0	0	0	0	1	1	1	0	0	0	0	0	0	0	0	0	0	0	0	0	0	0	0	0
Q13103;C9J6K0	Q13103;C9J6K0	2;1	2;1	2;1	Secreted phosphoprotein 24	SPP2	2	2	2	2	0	0	1	1	0	0	1	0	0	1	0	0	1	1	0	0	0	0	0	0	2	2	0	0	1	1	0	0	1	0	0	1	0	0	1	1	0	0	0
Q13145;A0A087WYR7	Q13145;A0A087WYR7	5;4	5;4	5;4	BMP and activin membrane-bound inhibitor homolog	BAMBI	2	5	5	5	0	0	0	0	2	2	1	2	2	2	2	1	1	0	2	0	1	1	2	1	4	3	0	0	0	0	2	2	1	2	2	2	2	1	1	0	2	0	1
Q13201-2;Q13201	Q13201-2;Q13201	4;4	4;4	4;4	Multimerin-1;Platelet glycoprotein Ia*;155 kDa platelet multimerin	MMRN1	2	4	4	4	0	0	0	2	3	2	4	4	2	2	1	2	2	2	2	2	2	2	3	3	4	4	0	0	0	2	3	2	4	4	2	2	1	2	2	2	2	2	2
Q13228;Q13228-4;Q13228-3;Q13228-2;A6PVX1;H0Y532;F2Z2W8;F8WCR4;C9JVL0;F8WBA9	Q13228;Q13228-4;Q13228-3;Q13228-2;A6PVX1;H0Y532	24;24;19;18;13;12;9;9;6;1	24;24;19;18;13;12;9;9;6;1	24;24;19;18;13;12;9;9;6;1	Selenium-binding protein 1	SELENBP1	10	24	24	24	16	17	15	6	7	7	6	7	5	6	6	6	10	10	3	1	6	7	5	6	22	15	16	17	15	6	7	7	6	7	5	6	6	6	10	10	3	1	6
Q13231-2;Q13231-3;Q13231-4;Q13231;D6REY1	Q13231-2;Q13231-3;Q13231-4;Q13231;D6REY1	5;5;5;5;4	5;5;5;5;4	5;5;5;5;4	Chitotriosidase-1	CHIT1	5	5	5	5	2	2	2	3	1	1	1	1	1	1	0	0	0	0	0	0	0	0	0	0	4	4	2	2	2	3	1	1	1	1	1	1	0	0	0	0	0	0	0
Q13308-5;Q13308;Q13308-6;Q13308-4;Q13308-3;Q13308-2;Q86X91;F8WDG7;C9J9E8;H7C5L0;H0Y8F1	Q13308-5;Q13308;Q13308-6;Q13308-4;Q13308-3;Q13308-2;Q86X91	13;13;13;12;11;11;10;6;4;3;1	13;13;13;12;11;11;10;6;4;3;1	13;13;13;12;11;11;10;6;4;3;1	Inactive tyrosine-protein kinase 7	PTK7	11	13	13	13	0	0	2	3	6	6	8	8	7	7	5	6	6	5	7	7	5	6	6	6	11	9	0	0	2	3	6	6	8	8	7	7	5	6	6	5	7	7	5
Q13316-2;Q13316	Q13316-2;Q13316	5;5	5;5	5;5	Dentin matrix acidic phosphoprotein 1	DMP1	2	5	5	5	0	0	0	0	1	1	1	1	2	2	0	1	0	1	3	2	2	2	2	3	2	3	0	0	0	0	1	1	1	1	2	2	0	1	0	1	3	2	2
Q13410;Q4VAN1	Q13410;Q4VAN1	5;4	5;4	5;4	Butyrophilin subfamily 1 member A1	BTN1A1	2	5	5	5	2	1	1	0	0	0	0	0	0	0	1	3	0	0	0	0	0	0	0	0	3	3	2	1	1	0	0	0	0	0	0	0	1	3	0	0	0	0	0
Q13421-4;Q13421-3;Q13421-2;Q13421;H3BMA1;H3BUX1;H3BR90;H3BV92	Q13421-4;Q13421-3;Q13421-2;Q13421;H3BMA1;H3BUX1;H3BR90	21;21;21;19;13;13;12;4	21;21;21;19;13;13;12;4	21;21;21;19;13;13;12;4	Mesothelin;Megakaryocyte-potentiating factor;Mesothelin, cleaved form	MSLN	8	21	21	21	2	4	10	10	15	14	15	14	15	17	19	17	14	13	18	16	13	13	16	15	15	18	2	4	10	10	15	14	15	14	15	17	19	17	14	13	18	16	13
Q13508;Q13508-2;Q13508-3;E7ESB3;E7ER42;E9PGR5;E7EX61	Q13508;Q13508-2;Q13508-3;E7ESB3;E7ER42;E9PGR5;E7EX61	8;7;7;6;5;4;4	8;7;7;6;5;4;4	7;6;6;6;5;4;4	Ecto-ADP-ribosyltransferase 3;NAD(P)(+)--arginine ADP-ribosyltransferase	ART3	7	8	8	7	1	1	2	1	6	5	4	4	3	4	5	4	4	4	4	2	4	4	4	3	6	5	1	1	2	1	6	5	4	4	3	4	5	4	4	4	4	2	4
Q13591;H0Y9H9;D6RAF4	Q13591;H0Y9H9;D6RAF4	4;2;2	4;2;2	4;2;2	Semaphorin-5A	SEMA5A	3	4	4	4	0	0	0	0	0	0	0	0	0	0	2	1	0	0	0	0	0	0	0	0	2	4	0	0	0	0	0	0	0	0	0	0	2	1	0	0	0	0	0
Q13621-3;Q13621;H0YLJ2	Q13621-3;Q13621	3;3;1	3;3;1	3;3;1	Solute carrier family 12 member 1	SLC12A1	3	3	3	3	0	0	0	0	0	0	0	0	3	1	0	0	0	0	0	0	0	0	0	0	1	1	0	0	0	0	0	0	0	0	3	1	0	0	0	0	0	0	0
Q13740-2;Q13740;F5GXJ9;Q13740-3;H7C543;Q13740-4	Q13740-2;Q13740;F5GXJ9	12;12;11;4;3;2	12;12;11;4;3;2	12;12;11;4;3;2	CD166 antigen	ALCAM	6	12	12	12	0	0	0	0	4	4	8	6	4	5	6	5	2	2	4	3	4	4	6	6	5	7	0	0	0	0	4	4	8	6	4	5	6	5	2	2	4	3	4
Q13753-2;Q13753	Q13753-2;Q13753	2;2	2;2	2;2	Laminin subunit gamma-2	LAMC2	2	2	2	2	0	0	0	0	1	1	0	0	0	0	0	0	0	0	0	0	0	0	0	0	2	1	0	0	0	0	1	1	0	0	0	0	0	0	0	0	0	0	0
Q13813-3;Q13813;Q13813-2	Q13813-3;Q13813;Q13813-2	8;8;8	8;8;8	8;8;8	Spectrin alpha chain, non-erythrocytic 1	SPTAN1	3	8	8	8	0	0	0	0	0	0	0	0	0	0	0	0	3	2	0	0	0	0	1	1	4	1	0	0	0	0	0	0	0	0	0	0	0	0	3	2	0	0	0
Q13867;K7ES02;K7ESE8;J3KSD8;J3KS79;K7ENH5	Q13867;K7ES02;K7ESE8;J3KSD8	15;11;10;10;4;4	15;11;10;10;4;4	15;11;10;10;4;4	Bleomycin hydrolase	BLMH	6	15	15	15	0	0	0	0	1	1	2	3	10	9	6	5	4	3	0	1	1	2	1	1	12	9	0	0	0	0	1	1	2	3	10	9	6	5	4	3	0	1	1
Q13873-2;Q13873	Q13873-2;Q13873	4;4	4;4	4;4	Bone morphogenetic protein receptor type-2	BMPR2	2	4	4	4	0	0	0	0	2	1	1	1	1	1	1	0	0	0	1	2	1	1	1	0	3	1	0	0	0	0	2	1	1	1	1	1	1	0	0	0	1	2	1
Q13907;Q13907-2	Q13907;Q13907-2	2;2	2;2	2;2	Isopentenyl-diphosphate Delta-isomerase 1	IDI1	2	2	2	2	0	0	0	0	0	0	0	0	0	0	0	0	0	0	0	0	0	0	0	0	1	1	0	0	0	0	0	0	0	0	0	0	0	0	0	0	0	0	0
Q14002;Q14002-2	Q14002	5;1	5;1	5;1	Carcinoembryonic antigen-related cell adhesion molecule 7	CEACAM7	2	5	5	5	3	3	2	3	0	0	0	0	0	0	0	0	2	2	1	0	3	3	0	0	4	2	3	3	2	3	0	0	0	0	0	0	0	0	2	2	1	0	3
Q14019;H3BT58	Q14019;H3BT58	10;6	10;6	10;6	Coactosin-like protein	COTL1	2	10	10	10	5	4	5	4	6	4	9	9	8	8	8	8	8	7	7	8	9	8	9	9	8	8	5	4	5	4	6	4	9	9	8	8	8	8	8	7	7	8	9
Q14050	Q14050	1	1	1	Collagen alpha-3(IX) chain	COL9A3	1	1	1	1	0	0	0	0	0	1	0	0	1	0	1	1	0	0	0	0	0	0	0	0	0	1	0	0	0	0	0	1	0	0	1	0	1	1	0	0	0	0	0
Q14055	Q14055	3	3	3	Collagen alpha-2(IX) chain	COL9A2	1	3	3	3	0	0	0	0	2	1	1	1	1	1	1	1	0	0	0	0	0	0	1	1	2	1	0	0	0	0	2	1	1	1	1	1	1	1	0	0	0	0	0
Q14108;Q14108-2;D6RDG0	Q14108	5;2;1	5;2;1	5;2;1	Lysosome membrane protein 2	SCARB2	3	5	5	5	0	0	0	0	2	2	1	1	1	1	1	0	0	0	0	1	0	1	1	0	5	2	0	0	0	0	2	2	1	1	1	1	1	0	0	0	0	1	0
Q14112-2;Q14112;A0A087WZP6;H0YJV3	Q14112-2;Q14112	12;12;3;1	12;12;3;1	12;12;3;1	Nidogen-2	NID2	4	12	12	12	3	3	4	3	7	7	7	7	7	7	7	7	5	4	5	6	4	5	9	9	10	11	3	3	4	3	7	7	7	7	7	7	7	7	5	4	5	6	4
Q14118;C9JYS1;C9J196;C9JQL4	Q14118	10;1;1;1	10;1;1;1	10;1;1;1	Dystroglycan;Alpha-dystroglycan;Beta-dystroglycan	DAG1	4	10	10	10	0	0	4	1	4	3	4	4	5	6	5	6	5	5	5	5	5	5	6	6	9	10	0	0	4	1	4	3	4	4	5	6	5	6	5	5	5	5	5
Q14126;J3KSI6	Q14126	21;5	21;5	21;5	Desmoglein-2	DSG2	2	21	21	21	1	1	2	3	11	10	15	14	7	5	8	7	4	4	7	9	9	9	11	8	11	11	1	1	2	3	11	10	15	14	7	5	8	7	4	4	7	9	9
Q14210	Q14210	4	4	4	Lymphocyte antigen 6D	LY6D	1	4	4	4	1	0	1	4	4	4	3	4	4	3	4	2	3	3	3	2	3	3	1	2	4	3	1	0	1	4	4	4	3	4	4	3	4	2	3	3	3	2	3
Q14247-3;Q14247;H0YEV2;H0YCD9;Q14247-2	Q14247-3;Q14247;H0YEV2;H0YCD9;Q14247-2	2;2;1;1;1	2;2;1;1;1	2;2;1;1;1	Src substrate cortactin	CTTN	5	2	2	2	0	0	0	0	1	1	1	1	0	1	1	1	0	0	0	0	0	0	2	2	1	1	0	0	0	0	1	1	1	1	0	1	1	1	0	0	0	0	0
Q14314	Q14314	4	4	4	Fibroleukin	FGL2	1	4	4	4	0	0	1	1	0	0	0	0	1	1	1	1	2	2	2	1	0	0	0	0	3	4	0	0	1	1	0	0	0	0	1	1	1	1	2	2	2	1	0
Q14315-2;Q14315	Q14315-2;Q14315	39;39	36;36	34;34	Filamin-C	FLNC	2	39	36	34	7	7	5	6	10	8	13	12	11	8	14	12	10	10	7	6	8	11	20	16	24	27	6	6	4	6	10	8	12	11	10	7	13	11	9	9	6	6	8
Q14393-5;Q14393-4;Q14393-3;Q14393-2;Q14393	Q14393-5;Q14393-4;Q14393-3;Q14393-2;Q14393	5;5;5;5;5	5;5;5;5;5	5;5;5;5;5	Growth arrest-specific protein 6	GAS6	5	5	5	5	0	0	0	0	0	0	2	2	3	2	3	2	0	0	0	0	1	0	0	0	1	3	0	0	0	0	0	0	2	2	3	2	3	2	0	0	0	0	1
Q14508;Q14508-2;Q14508-3	Q14508;Q14508-2;Q14508-3	5;3;3	5;3;3	5;3;3	WAP four-disulfide core domain protein 2	WFDC2	3	5	5	5	3	3	3	3	5	4	4	4	4	4	4	4	4	4	4	4	4	4	4	4	4	5	3	3	3	3	5	4	4	4	4	4	4	4	4	4	4	4	4
Q14515;Q14515-2;C9JJR8;E9PC64;D6RA29;F5H331;F5H4Y3	Q14515;Q14515-2	13;8;5;5;4;4;3	13;8;5;5;4;4;3	13;8;5;5;4;4;3	SPARC-like protein 1	SPARCL1	7	13	13	13	0	0	0	0	4	4	8	5	4	2	3	4	1	1	5	7	6	5	8	8	6	6	0	0	0	0	4	4	8	5	4	2	3	4	1	1	5	7	6
Q14520-2;Q14520	Q14520-2;Q14520	2;2	2;2	2;2	Hyaluronan-binding protein 2;Hyaluronan-binding protein 2 50 kDa heavy chain;Hyaluronan-binding protein 2 50 kDa heavy chain alternate form;Hyaluronan-binding protein 2 27 kDa light chain;Hyaluronan-binding protein 2 27 kDa light chain alternate form	HABP2	2	2	2	2	0	0	0	0	1	1	1	0	2	2	0	0	1	1	1	0	1	0	0	0	1	1	0	0	0	0	1	1	1	0	2	2	0	0	1	1	1	0	1
Q14574-2;Q14574	Q14574-2;Q14574	5;5	5;5	5;5	Desmocollin-3	DSC3	2	5	5	5	0	0	0	0	0	0	0	0	0	0	4	3	0	1	0	0	0	0	0	0	1	2	0	0	0	0	0	0	0	0	0	0	4	3	0	1	0	0	0
Q14623	Q14623	2	2	2	Indian hedgehog protein;Indian hedgehog protein N-product;Indian hedgehog protein C-product	IHH	1	2	2	2	0	0	0	0	0	0	0	0	0	0	0	0	0	0	0	0	0	0	0	0	0	2	0	0	0	0	0	0	0	0	0	0	0	0	0	0	0	0	0
Q14624-2;B7ZKJ8;Q14624-3;Q14624;Q14624-4;H7C0L5	Q14624-2;B7ZKJ8;Q14624-3;Q14624;Q14624-4;H7C0L5	19;18;18;18;15;14	19;18;18;18;15;14	18;17;17;17;14;14	Inter-alpha-trypsin inhibitor heavy chain H4;70 kDa inter-alpha-trypsin inhibitor heavy chain H4;35 kDa inter-alpha-trypsin inhibitor heavy chain H4	ITIH4	6	19	19	18	4	2	2	5	6	6	7	7	6	6	6	5	7	7	6	6	7	9	5	4	13	13	4	2	2	5	6	6	7	7	6	6	6	5	7	7	6	6	7
Q14764;H3BQK6;H3BP76;H3BUK7;H3BNF6;H3BRL2;I3L155	Q14764;H3BQK6	5;3;2;2;2;2;1	5;3;2;2;2;2;1	5;3;2;2;2;2;1	Major vault protein	MVP	7	5	5	5	0	0	0	0	0	0	0	0	0	0	0	0	0	0	0	0	0	0	0	0	5	0	0	0	0	0	0	0	0	0	0	0	0	0	0	0	0	0	0
Q14766-3;C9JD84;C9JDW2;H7BZ76;H7C0I7;H7C2H7	Q14766-3;C9JD84	24;23;4;3;3;2	1;1;0;0;0;0	1;1;0;0;0;0	Latent-transforming growth factor beta-binding protein 1	LTBP1	6	24	1	1	2	2	4	2	7	8	10	10	10	11	13	11	4	4	6	4	6	5	10	9	16	16	0	0	0	0	0	0	0	0	0	0	0	0	0	0	0	0	0
Q14847-3;Q14847	Q14847-3;Q14847	1;1	1;1	1;1	LIM and SH3 domain protein 1	LASP1	2	1	1	1	0	0	0	0	1	1	1	1	1	1	1	1	1	1	1	1	1	1	1	1	1	1	0	0	0	0	1	1	1	1	1	1	1	1	1	1	1	1	1
Q14914-2;Q14914;F2Z3J9;Q5JVP2;F6XGT7	Q14914-2;Q14914;F2Z3J9;Q5JVP2	6;6;3;3;1	6;6;3;3;1	6;6;3;3;1	Prostaglandin reductase 1	PTGR1	5	6	6	6	0	0	0	0	0	0	0	0	0	0	1	1	1	1	0	1	0	0	0	0	2	6	0	0	0	0	0	0	0	0	0	0	1	1	1	1	0	1	0
Q14964;C9JB90;C9JU14;J3KR73;H7BYW1;H0YGL6;P20340-4;P20340-2;P20340	Q14964;C9JB90;C9JU14;J3KR73;H7BYW1;H0YGL6;P20340-4;P20340-2;P20340	2;1;1;1;1;1;1;1;1	2;1;1;1;1;1;1;1;1	1;0;0;0;0;0;0;0;0	Ras-related protein Rab-39A;Ras-related protein Rab-6A	RAB39A;RAB6B;RAB6A	9	2	2	1	1	1	0	0	1	1	1	1	2	1	0	0	1	1	1	0	0	0	0	0	0	1	1	1	0	0	1	1	1	1	2	1	0	0	1	1	1	0	0
Q14CN2;Q14CN2-2	Q14CN2	12;2	11;1	11;1	Calcium-activated chloride channel regulator 4;Calcium-activated chloride channel regulator 4, 110 kDa form;Calcium-activated chloride channel regulator 4, 30 kDa form	CLCA4	2	12	11	11	4	3	2	1	0	1	0	0	0	0	0	0	5	4	2	2	1	4	1	1	7	6	3	2	1	1	0	0	0	0	0	0	0	0	4	4	2	2	1
Q15063;Q15063-5;Q15063-2;Q15063-6;CON__Q2KJC7	Q15063;Q15063-5;Q15063-2;Q15063-6	11;10;8;6;5	11;10;8;6;5	2;2;2;2;2	Periostin	POSTN	5	11	11	2	0	0	0	0	6	5	6	6	6	4	5	4	0	0	5	5	2	2	9	9	7	8	0	0	0	0	6	5	6	6	6	4	5	4	0	0	5	5	2
Q15084-3;Q15084;Q15084-4;Q15084-5;Q15084-2	Q15084-3;Q15084;Q15084-4;Q15084-5;Q15084-2	4;4;4;4;4	4;4;4;4;4	4;4;4;4;4	Protein disulfide-isomerase A6	PDIA6	5	4	4	4	0	0	0	0	0	0	2	2	0	0	0	1	0	0	0	0	0	0	2	1	3	3	0	0	0	0	0	0	2	2	0	0	0	1	0	0	0	0	0
Q15109-3;Q15109-4;Q15109-10;Q15109-7;Q15109;Q15109-6;A8MS87;Q15109-8;Q15109-2;Q15109-9;B5A982;Q3L1R2;Q5SSZ2;Q5SSZ3;Q15109-5	Q15109-3;Q15109-4;Q15109-10;Q15109-7;Q15109;Q15109-6;A8MS87;Q15109-8;Q15109-2;Q15109-9	4;4;3;3;3;3;2;2;2;2;1;1;1;1;1	4;4;3;3;3;3;2;2;2;2;1;1;1;1;1	4;4;3;3;3;3;2;2;2;2;1;1;1;1;1	Advanced glycosylation end product-specific receptor	AGER	15	4	4	4	0	0	0	0	1	2	0	0	0	1	1	2	0	0	1	1	1	1	2	2	0	2	0	0	0	0	1	2	0	0	0	1	1	2	0	0	1	1	1
Q15113	Q15113	11	11	11	Procollagen C-endopeptidase enhancer 1	PCOLCE	1	11	11	11	2	1	3	3	6	7	7	6	7	6	8	6	4	6	7	8	6	4	6	5	9	10	2	1	3	3	6	7	7	6	7	6	8	6	4	6	7	8	6
Q15121;Q15121-2	Q15121;Q15121-2	1;1	1;1	1;1	Astrocytic phosphoprotein PEA-15	PEA15	2	1	1	1	0	0	0	0	0	0	0	0	0	0	0	0	0	0	0	0	0	0	0	0	0	1	0	0	0	0	0	0	0	0	0	0	0	0	0	0	0	0	0
Q15149-7;Q15149-8;Q15149-9;Q15149-5;Q15149-4;Q15149-6;Q15149-3;Q15149-2;Q15149	Q15149-7;Q15149-8;Q15149-9;Q15149-5;Q15149-4;Q15149-6;Q15149-3;Q15149-2;Q15149	4;4;4;4;4;4;4;4;4	2;2;2;2;2;2;2;2;2	2;2;2;2;2;2;2;2;2	Plectin	PLEC	9	4	2	2	1	1	0	0	0	0	1	1	0	0	0	0	1	1	3	2	1	1	1	2	1	0	0	0	0	0	0	0	1	1	0	0	0	0	1	1	1	1	1
Q15198	Q15198	1	1	1	Platelet-derived growth factor receptor-like protein	PDGFRL	1	1	1	1	0	0	0	0	1	1	1	1	1	1	1	1	1	1	1	1	1	1	1	1	1	0	0	0	0	0	1	1	1	1	1	1	1	1	1	1	1	1	1
Q15223-3;Q15223-2;Q15223	Q15223-3;Q15223-2;Q15223	3;3;3	3;3;3	3;3;3	Nectin-1	PVRL1	3	3	3	3	0	0	0	0	0	0	1	1	1	2	1	2	2	2	3	1	1	0	0	0	2	2	0	0	0	0	0	0	1	1	1	2	1	2	2	2	3	1	1
Q15256-5;Q15256	Q15256-5;Q15256	1;1	1;1	1;1	Receptor-type tyrosine-protein phosphatase R	PTPRR	2	1	1	1	0	0	0	0	0	0	0	0	0	0	0	0	0	0	0	0	0	0	1	1	0	0	0	0	0	0	0	0	0	0	0	0	0	0	0	0	0	0	0
Q15274;C9JCJ5	Q15274;C9JCJ5	8;6	8;6	8;6	Nicotinate-nucleotide pyrophosphorylase [carboxylating]	QPRT	2	8	8	8	1	0	1	0	2	0	2	2	2	0	1	3	4	4	2	3	0	1	1	1	7	6	1	0	1	0	2	0	2	2	2	0	1	3	4	4	2	3	0
Q15365;F8VTZ0;F8W0G4;F8VXH9;F8W1G6;H3BRU6;F8VZX2;J3QT27;E9PFP8;Q15366-7;B4DXP5;Q15366-4;Q15366-5;P57721-2;P57721-3;P57721-5;Q15366-6;Q15366-3;Q15366;Q15366-2;P57721-4;P57721	Q15365	3;1;1;1;1;1;1;1;1;1;1;1;1;1;1;1;1;1;1;1;1;1	3;1;1;1;1;1;1;1;1;1;1;1;1;1;1;1;1;1;1;1;1;1	3;1;1;1;1;1;1;1;1;1;1;1;1;1;1;1;1;1;1;1;1;1	Poly(rC)-binding protein 1	PCBP1	22	3	3	3	0	0	0	0	0	0	0	0	0	0	0	1	1	1	0	0	0	1	0	0	0	1	0	0	0	0	0	0	0	0	0	0	0	1	1	1	0	0	0
Q15375-4;Q15375;Q15375-2;Q15375-5;Q15375-3	Q15375-4;Q15375;Q15375-2;Q15375-5;Q15375-3	10;10;9;8;6	10;10;9;8;6	8;8;7;6;4	Ephrin type-A receptor 7	EPHA7	5	10	10	8	1	1	1	1	3	4	5	4	7	6	7	4	3	3	3	5	4	4	4	4	7	7	1	1	1	1	3	4	5	4	7	6	7	4	3	3	3	5	4
Q15485-2;Q15485	Q15485-2;Q15485	4;4	4;4	4;4	Ficolin-2	FCN2	2	4	4	4	0	0	0	0	0	0	0	0	0	0	0	0	0	1	2	0	0	0	0	0	3	4	0	0	0	0	0	0	0	0	0	0	0	0	0	1	2	0	0
Q15493-2;Q15493	Q15493-2;Q15493	2;2	2;2	2;2	Regucalcin	RGN	2	2	2	2	1	1	1	1	0	0	0	0	0	0	0	0	0	0	0	0	0	0	0	0	2	0	1	1	1	1	0	0	0	0	0	0	0	0	0	0	0	0	0
Q15582;S4R3C6;H0Y8L3;H0Y9D7;H0Y8M8	Q15582;S4R3C6;H0Y8L3	5;4;4;2;1	5;4;4;2;1	5;4;4;2;1	Transforming growth factor-beta-induced protein ig-h3	TGFBI	5	5	5	5	0	0	0	0	0	0	2	2	2	2	1	0	1	1	1	0	0	1	1	0	1	3	0	0	0	0	0	0	2	2	2	2	1	0	1	1	1	0	0
Q15726	Q15726	3	3	3	Metastasis-suppressor KiSS-1;Metastin;Kisspeptin-14;Kisspeptin-13;Kisspeptin-10	KISS1	1	3	3	3	0	0	0	0	0	0	1	0	0	0	0	0	0	0	0	0	0	0	3	2	0	0	0	0	0	0	0	0	1	0	0	0	0	0	0	0	0	0	0
Q15746-10;Q15746-8;Q15746-9;Q15746-11;Q15746-7;Q15746-4;Q15746-5;Q15746-2;Q15746-3;Q15746-6;Q15746	Q15746-10;Q15746-8;Q15746-9;Q15746-11;Q15746-7;Q15746-4;Q15746-5;Q15746-2;Q15746-3;Q15746-6;Q15746	4;4;3;3;3;3;3;3;3;3;3	4;4;3;3;3;3;3;3;3;3;3	4;4;3;3;3;3;3;3;3;3;3	Myosin light chain kinase, smooth muscle;Myosin light chain kinase, smooth muscle, deglutamylated form	MYLK	11	4	4	4	0	0	0	0	1	1	1	1	2	2	3	3	0	0	1	0	1	1	3	2	1	3	0	0	0	0	1	1	1	1	2	2	3	3	0	0	1	0	1
Q15819;G3V113;H0YBP9;H0YBX6	Q15819;G3V113;H0YBP9;H0YBX6	4;2;2;2	2;1;1;1	2;1;1;1	Ubiquitin-conjugating enzyme E2 variant 2	UBE2V2	4	4	2	2	0	0	0	0	0	0	0	0	0	0	0	0	3	3	1	1	1	1	1	1	1	1	0	0	0	0	0	0	0	0	0	0	0	0	2	2	0	1	1
Q15828	Q15828	9	9	9	Cystatin-M	CST6	1	9	9	9	4	4	6	5	9	9	9	9	9	9	9	8	7	7	8	8	8	9	9	9	9	9	4	4	6	5	9	9	9	9	9	9	9	8	7	7	8	8	8
Q15847	Q15847	2	2	2	Adipogenesis regulatory factor	ADIRF	1	2	2	2	0	0	0	0	1	1	2	2	0	0	0	1	0	0	2	1	0	0	2	2	1	1	0	0	0	0	1	1	2	2	0	0	0	1	0	0	2	1	0
Q15848	Q15848	2	2	2	Adiponectin	ADIPOQ	1	2	2	2	0	0	0	0	2	2	2	2	2	2	1	2	2	2	1	1	1	1	1	1	2	2	0	0	0	0	2	2	2	2	2	2	1	2	2	2	1	1	1
Q15904;A6QRJ1;H7C2Y8;H7C0T7;F2Z3L8;A6NLC6	Q15904;A6QRJ1	6;4;1;1;1;1	6;4;1;1;1;1	6;4;1;1;1;1	V-type proton ATPase subunit S1	ATP6AP1	6	6	6	6	0	0	0	0	2	2	3	3	1	1	3	2	0	0	0	1	0	0	4	4	4	4	0	0	0	0	2	2	3	3	1	1	3	2	0	0	0	1	0
Q16270-2;Q16270	Q16270-2;Q16270	11;11	11;11	11;11	Insulin-like growth factor-binding protein 7	IGFBP7	2	11	11	11	3	3	3	1	6	6	5	5	7	6	7	8	6	5	6	3	5	6	5	5	9	9	3	3	3	1	6	6	5	5	7	6	7	8	6	5	6	3	5
Q16563;C9JYN0;Q16563-2;H7C4J8	Q16563;C9JYN0;Q16563-2	3;2;2;1	3;2;2;1	3;2;2;1	Synaptophysin-like protein 1	SYPL1	4	3	3	3	0	0	0	0	2	0	0	0	0	0	0	0	0	0	0	0	0	0	0	0	2	0	0	0	0	0	2	0	0	0	0	0	0	0	0	0	0	0	0
Q16610;Q16610-4;Q16610-3	Q16610;Q16610-4	10;10;4	10;10;4	2;2;0	Extracellular matrix protein 1	ECM1	3	10	10	2	0	0	0	0	3	3	3	3	3	3	5	5	5	6	5	5	4	4	5	4	6	5	0	0	0	0	3	3	3	3	3	3	5	5	5	6	5	5	4
Q16651;Q16651-2;H3BVC8;H3BUJ8	Q16651;Q16651-2	4;3;1;1	4;3;1;1	4;3;1;1	Prostasin;Prostasin light chain;Prostasin heavy chain	PRSS8	4	4	4	4	2	3	2	2	2	1	3	3	3	3	2	3	3	3	3	3	2	3	2	2	4	3	2	3	2	2	2	1	3	3	3	3	2	3	3	3	3	3	2
Q16658	Q16658	4	4	4	Fascin	FSCN1	1	4	4	4	1	1	3	0	0	0	2	2	1	0	0	0	0	0	0	0	0	0	0	0	0	2	1	1	3	0	0	0	2	2	1	0	0	0	0	0	0	0	0
Q16661	Q16661	3	3	3	Guanylate cyclase activator 2B;Guanylate cyclase C-activating peptide 2;Uroguanylin	GUCA2B	1	3	3	3	0	0	0	0	2	2	3	3	2	2	1	2	1	1	1	1	2	2	2	2	3	2	0	0	0	0	2	2	3	3	2	2	1	2	1	1	1	1	2
Q16706	Q16706	5	5	5	Alpha-mannosidase 2	MAN2A1	1	5	5	5	0	0	0	0	0	0	0	0	1	0	1	0	0	0	0	0	0	0	0	0	2	4	0	0	0	0	0	0	0	0	1	0	1	0	0	0	0	0	0
Q16769;B5MCZ9;Q16769-2;C9JS14	Q16769;B5MCZ9;Q16769-2	9;7;7;1	9;7;7;1	9;7;7;1	Glutaminyl-peptide cyclotransferase	QPCT	4	9	9	9	1	1	3	3	3	3	4	4	5	5	8	6	4	4	4	3	4	4	4	2	9	6	1	1	3	3	3	3	4	4	5	5	8	6	4	4	4	3	4
Q16832	Q16832	2	2	2	Discoidin domain-containing receptor 2	DDR2	1	2	2	2	0	0	0	0	1	1	1	1	1	1	1	1	1	1	1	1	1	1	1	1	1	2	0	0	0	0	1	1	1	1	1	1	1	1	1	1	1	1	1
Q16849-3;Q16849-2;Q16849;C9JCQ0;C9JJL7;C9JR27	Q16849-3;Q16849-2;Q16849;C9JCQ0;C9JJL7;C9JR27	2;2;2;1;1;1	2;2;2;1;1;1	2;2;2;1;1;1	Receptor-type tyrosine-protein phosphatase-like N	PTPRN	6	2	2	2	0	0	0	0	0	0	0	1	2	2	2	1	0	0	0	0	0	0	1	0	1	1	0	0	0	0	0	0	0	1	2	2	2	1	0	0	0	0	0
Q1L6U9	Q1L6U9	3	3	3	Prostate-associated microseminoprotein	MSMP	1	3	3	3	1	1	1	1	1	2	1	1	2	2	2	2	2	2	2	2	2	2	2	1	3	3	1	1	1	1	1	2	1	1	2	2	2	2	2	2	2	2	2
Q24JP5;Q24JP5-2;Q24JP5-4;Q24JP5-3;H0YFQ1;H0YFB3;H0YFQ2	Q24JP5;Q24JP5-2;Q24JP5-4;Q24JP5-3	4;4;3;2;1;1;1	4;4;3;2;1;1;1	4;4;3;2;1;1;1	Transmembrane protein 132A	TMEM132A	7	4	4	4	0	0	0	0	0	0	0	0	2	1	2	2	0	0	0	0	0	0	0	0	2	2	0	0	0	0	0	0	0	0	2	1	2	2	0	0	0	0	0
Q29974;P04229;Q30154;Q30167;Q30134	Q29974;P04229;Q30154;Q30167;Q30134	6;5;4;3;3	6;5;4;3;3	0;0;0;0;0	HLA class II histocompatibility antigen, DRB1-16 beta chain;HLA class II histocompatibility antigen, DRB1-1 beta chain;HLA class II histocompatibility antigen, DR beta 5 chain;HLA class II histocompatibility antigen, DRB1-10 beta chain;HLA class II histocompatibility antigen, DRB1-8 beta chain	HLA-DRB1;HLA-DRB5	5	6	6	0	2	2	1	1	3	2	1	2	2	1	2	1	3	3	1	1	3	2	1	1	3	2	2	2	1	1	3	2	1	2	2	1	2	1	3	3	1	1	3
Q2M2H8;Q2M2H8-3	Q2M2H8	20;3	17;3	17;3	Probable maltase-glucoamylase-like protein LOC93432;Glucoamylase		2	20	17	17	9	9	3	1	2	1	3	3	2	2	2	1	9	9	3	2	2	2	3	2	15	4	8	8	2	1	0	0	0	0	0	0	0	0	7	7	1	0	0
Q2UY09;H7BZU0;H7C3P2	Q2UY09;H7BZU0;H7C3P2	2;1;1	2;1;1	2;1;1	Collagen alpha-1(XXVIII) chain	COL28A1	3	2	2	2	0	0	0	0	1	1	0	0	1	0	1	1	0	0	0	0	0	0	0	0	2	2	0	0	0	0	1	1	0	0	1	0	1	1	0	0	0	0	0
Q2WGJ9	Q2WGJ9	3	3	3	Fer-1-like protein 6	FER1L6	1	3	3	3	0	0	0	1	1	1	1	1	1	2	3	2	1	1	1	1	1	1	1	1	0	0	0	0	0	1	1	1	1	1	1	2	3	2	1	1	1	1	1
Q4KMP7	Q4KMP7	1	1	1	TBC1 domain family member 10B	TBC1D10B	1	1	1	1	0	0	0	0	1	1	1	1	1	1	1	1	0	0	0	0	0	0	1	1	1	1	0	0	0	0	1	1	1	1	1	1	1	1	0	0	0	0	0
Q4V9L6	Q4V9L6	1	1	1	Transmembrane protein 119	TMEM119	1	1	1	1	0	0	0	0	1	1	0	0	0	0	0	0	0	0	0	0	0	0	1	1	0	1	0	0	0	0	1	1	0	0	0	0	0	0	0	0	0	0	0
Q53FA7;Q53FA7-2;H7BZH6	Q53FA7;Q53FA7-2	9;5;4	9;5;4	9;5;4	Quinone oxidoreductase PIG3	TP53I3	3	9	9	9	0	0	0	0	0	0	0	0	0	0	0	0	6	6	5	4	5	5	1	1	8	4	0	0	0	0	0	0	0	0	0	0	0	0	6	6	5	4	5
Q53GD3;Q53GD3-3;Q53GD3-4;Q53GD3-2;H0Y5I3	Q53GD3;Q53GD3-3;Q53GD3-4;Q53GD3-2	4;3;3;2;1	4;3;3;2;1	4;3;3;2;1	Choline transporter-like protein 4	SLC44A4	5	4	4	4	1	1	1	0	1	1	2	2	0	0	0	0	0	0	0	1	3	3	0	0	3	3	1	1	1	0	1	1	2	2	0	0	0	0	0	0	0	1	3
Q53GG5-3;Q53GG5-2;Q53GG5	Q53GG5-3;Q53GG5-2;Q53GG5	1;1;1	1;1;1	1;1;1	PDZ and LIM domain protein 3	PDLIM3	3	1	1	1	0	0	0	0	0	0	0	0	0	0	0	0	0	0	0	0	0	0	0	0	0	1	0	0	0	0	0	0	0	0	0	0	0	0	0	0	0	0	0
Q53RD9-3;Q53RD9-2;Q53RD9;Q53RD9-4;Q8IY13;H7BZ65;B8ZZC1	Q53RD9-3;Q53RD9-2;Q53RD9;Q53RD9-4;Q8IY13;H7BZ65	11;11;11;9;8;6;4	11;11;11;9;8;6;4	11;11;11;9;8;6;4	Fibulin-7	FBLN7	7	11	11	11	0	0	1	0	2	2	5	5	6	4	4	4	6	5	6	7	6	6	3	3	8	10	0	0	1	0	2	2	5	5	6	4	4	4	6	5	6	7	6
Q562R1	Q562R1	7	1	1	Beta-actin-like protein 2	ACTBL2	1	7	1	1	4	5	3	4	2	2	4	4	4	4	3	3	4	4	4	5	4	5	4	5	5	6	0	0	0	0	0	0	0	0	0	0	0	0	0	0	0	0	0
Q5IJ48-2;Q5IJ48;Q5IJ48-3	Q5IJ48-2;Q5IJ48;Q5IJ48-3	7;7;6	7;7;6	7;7;6	Protein crumbs homolog 2	CRB2	3	7	7	7	0	0	0	0	1	2	0	0	0	0	1	0	0	0	0	0	0	0	1	1	6	2	0	0	0	0	1	2	0	0	0	0	1	0	0	0	0	0	0
Q5JS37;Q5JS37-2;C9J973;A0A087X2B8	Q5JS37;Q5JS37-2	5;4;2;2	5;4;2;2	5;4;2;2	NHL repeat-containing protein 3	NHLRC3	4	5	5	5	1	1	0	0	2	2	3	2	2	2	3	1	3	3	2	2	1	1	1	1	5	3	1	1	0	0	2	2	3	2	2	2	3	1	3	3	2	2	1
Q5K684	Q5K684	22	3	0		SERPINB3	1	22	3	0	8	6	4	4	4	5	8	9	16	15	12	15	18	18	15	15	17	16	14	13	18	14	0	0	0	0	0	0	0	0	3	2	2	2	2	2	1	2	2
Q5KU26	Q5KU26	11	11	11	Collectin-12	COLEC12	1	11	11	11	4	4	5	5	7	7	9	7	7	6	6	6	6	6	7	6	8	8	8	7	8	10	4	4	5	5	7	7	9	7	7	6	6	6	6	6	7	6	8
Q5QPM9;Q5QPM7;Q92530	Q5QPM9;Q5QPM7;Q92530	3;3;3	3;3;3	3;3;3	Proteasome inhibitor PI31 subunit	PSMF1	3	3	3	3	0	0	0	0	1	0	1	1	0	0	0	1	0	0	1	0	0	0	2	1	3	3	0	0	0	0	1	0	1	1	0	0	0	1	0	0	1	0	0
Q5SPY9;Q9NQX5	Q5SPY9;Q9NQX5	2;2	2;2	2;2	Neural proliferation differentiation and control protein 1	NPDC1	2	2	2	2	0	0	0	0	0	0	1	0	0	0	0	1	0	0	1	0	0	0	0	1	0	2	0	0	0	0	0	0	1	0	0	0	0	1	0	0	1	0	0
Q5SW12;Q5VUB5	Q5SW12;Q5VUB5	2;2	2;2	2;2	Protein FAM171A1	FAM171A1	2	2	2	2	0	0	0	0	0	0	0	0	0	0	1	1	0	0	0	0	0	0	0	0	0	1	0	0	0	0	0	0	0	0	0	0	1	1	0	0	0	0	0
Q5SZK8;Q5SZK8-2	Q5SZK8;Q5SZK8-2	19;15	19;15	19;15	FRAS1-related extracellular matrix protein 2	FREM2	2	19	19	19	0	0	0	0	1	1	0	1	3	3	4	4	1	0	1	0	0	0	0	0	10	11	0	0	0	0	1	1	0	1	3	3	4	4	1	0	1	0	0
Q5T3T9;Q6UY11;H0Y5P1;Q6UY11-2;Q5T3U0	Q5T3T9;Q6UY11;H0Y5P1	5;5;4;2;1	5;5;4;2;1	5;5;4;2;1	Protein delta homolog 2	DLK2	5	5	5	5	0	0	1	1	3	3	5	5	5	5	5	4	3	4	5	4	3	3	5	4	4	3	0	0	1	1	3	3	5	5	5	5	5	4	3	4	5	4	3
Q5T466;Q5T471;Q9UJW2-2;Q9UJW2	Q5T466;Q5T471;Q9UJW2-2;Q9UJW2	1;1;1;1	1;1;1;1	1;1;1;1	Tubulointerstitial nephritis antigen	TINAG	4	1	1	1	0	0	0	0	1	1	1	1	1	1	1	1	0	0	0	1	0	0	1	1	1	1	0	0	0	0	1	1	1	1	1	1	1	1	0	0	0	1	0
Q5T703;Q9BXS4;Q5T704	Q5T703;Q9BXS4;Q5T704	2;2;1	2;2;1	2;2;1	Transmembrane protein 59	TMEM59	3	2	2	2	0	0	0	0	0	0	0	0	1	1	0	0	0	0	0	0	0	0	1	0	1	1	0	0	0	0	0	0	0	0	1	1	0	0	0	0	0	0	0
Q5TFQ8;H3BQ21;H3BUA5;H3BSK5	Q5TFQ8	11;4;3;2	2;1;1;1	2;1;1;1	Signal-regulatory protein beta-1 isoform 3	SIRPB1	4	11	2	2	4	4	5	4	3	3	5	5	5	5	6	4	5	5	4	5	7	6	6	6	8	9	0	0	1	1	1	1	1	1	0	0	0	0	0	0	0	0	0
Q5VW32;F5GXQ0;Q5VW32-2;Q5VW33	Q5VW32;F5GXQ0;Q5VW32-2	5;4;4;2	5;4;4;2	5;4;4;2	BRO1 domain-containing protein BROX	BROX	4	5	5	5	0	0	0	0	1	1	1	0	1	1	3	1	1	1	1	1	1	1	1	1	2	3	0	0	0	0	1	1	1	0	1	1	3	1	1	1	1	1	1
Q5ZPR3-3;Q5ZPR3-4;Q5ZPR3;H0YL10;Q5ZPR3-2;H0YK40;H0YK59;H0YLT8;H0YN85;H0YN29	Q5ZPR3-3;Q5ZPR3-4;Q5ZPR3;H0YL10;Q5ZPR3-2	7;7;7;4;4;3;3;1;1;1	7;7;7;4;4;3;3;1;1;1	7;7;7;4;4;3;3;1;1;1	CD276 antigen	CD276	10	7	7	7	0	0	0	0	4	3	4	3	5	3	4	3	2	2	2	2	1	1	4	5	6	4	0	0	0	0	4	3	4	3	5	3	4	3	2	2	2	2	1
Q66K79-2;Q66K79;Q66K79-3	Q66K79-2;Q66K79	4;3;1	4;3;1	4;3;1	Carboxypeptidase Z	CPZ	3	4	4	4	0	0	0	0	1	1	1	1	4	4	2	2	3	4	3	3	1	1	1	1	4	2	0	0	0	0	1	1	1	1	4	4	2	2	3	4	3	3	1
Q685J3-2;Q685J3	Q685J3-2;Q685J3	2;2	2;2	2;2	Mucin-17	MUC17	2	2	2	2	0	0	0	0	0	0	0	0	0	0	0	0	0	0	0	0	0	0	0	0	2	0	0	0	0	0	0	0	0	0	0	0	0	0	0	0	0	0	0
Q68CJ9-4;Q68CJ9-2;Q68CJ9	Q68CJ9-4;Q68CJ9-2;Q68CJ9	3;3;3	3;3;3	3;3;3	Cyclic AMP-responsive element-binding protein 3-like protein 3;Processed cyclic AMP-responsive element-binding protein 3-like protein 3	CREB3L3	3	3	3	3	0	0	0	0	2	3	2	2	3	3	3	2	0	0	1	1	0	1	1	1	3	2	0	0	0	0	2	3	2	2	3	3	3	2	0	0	1	1	0
Q68D85	Q68D85	4	4	4	Natural cytotoxicity triggering receptor 3 ligand 1	NCR3LG1	1	4	4	4	0	0	0	0	0	1	2	2	1	1	1	1	0	0	0	0	0	0	0	0	2	1	0	0	0	0	0	1	2	2	1	1	1	1	0	0	0	0	0
Q68EM7-7;Q68EM7-3;Q68EM7-2;Q68EM7-6;Q68EM7-5;Q68EM7	Q68EM7-7;Q68EM7-3;Q68EM7-2;Q68EM7-6;Q68EM7-5;Q68EM7	1;1;1;1;1;1	1;1;1;1;1;1	1;1;1;1;1;1	Rho GTPase-activating protein 17	ARHGAP17	6	1	1	1	0	0	0	1	1	0	0	0	0	0	0	0	0	0	0	0	0	0	1	1	0	1	0	0	0	1	1	0	0	0	0	0	0	0	0	0	0	0	0
Q69YL0	Q69YL0	1	1	1	Uncharacterized protein NCBP2-AS2	NCBP2-AS2	1	1	1	1	0	0	0	0	1	1	1	1	1	1	1	0	0	0	0	0	0	0	0	1	1	1	0	0	0	0	1	1	1	1	1	1	1	0	0	0	0	0	0
Q6EMK4	Q6EMK4	8	8	8	Vasorin	VASN	1	8	8	8	1	1	2	2	7	7	7	7	7	7	7	7	6	6	7	7	8	8	8	8	7	7	1	1	2	2	7	7	7	7	7	7	7	7	6	6	7	7	8
Q6FHJ7	Q6FHJ7	2	2	2	Secreted frizzled-related protein 4	SFRP4	1	2	2	2	0	0	0	0	0	0	1	1	1	1	0	1	1	1	1	2	0	1	0	0	0	1	0	0	0	0	0	0	1	1	1	1	0	1	1	1	1	2	0
Q6GTX8-4;Q6GTX8-3;Q6GTX8-2;Q6GTX8;F8WC07;A8MZ84;D3YTC8;C9IZB2;W4VSQ5	Q6GTX8-4;Q6GTX8-3;Q6GTX8-2;Q6GTX8;F8WC07;A8MZ84;D3YTC8	5;5;5;5;3;3;3;1;1	5;5;5;5;3;3;3;1;1	4;4;4;4;2;2;2;0;0	Leukocyte-associated immunoglobulin-like receptor 1	LAIR1	9	5	5	4	3	2	2	2	3	3	3	3	3	4	3	4	3	4	3	3	4	3	3	3	5	4	3	2	2	2	3	3	3	3	3	4	3	4	3	4	3	3	4
Q6NUJ2	Q6NUJ2	1	1	1	Uncharacterized protein C11orf87	C11orf87	1	1	1	1	0	0	0	0	0	0	0	0	0	1	0	1	0	0	0	0	0	0	0	0	1	1	0	0	0	0	0	0	0	0	0	1	0	1	0	0	0	0	0
Q6P4A8	Q6P4A8	5	5	5	Phospholipase B-like 1;Phospholipase B-like 1 chain A;Phospholipase B-like 1 chain B;Phospholipase B-like 1 chain C	PLBD1	1	5	5	5	1	1	0	0	0	0	0	0	0	0	0	0	1	2	0	0	3	3	0	0	2	0	1	1	0	0	0	0	0	0	0	0	0	0	1	2	0	0	3
Q6P4E1-2;Q6P4E1-5;Q6P4E1-4;H0YM51;Q6P4E1;H0YKJ7	Q6P4E1-2;Q6P4E1-5;Q6P4E1-4;H0YM51;Q6P4E1	4;4;4;3;3;1	4;4;4;3;3;1	4;4;4;3;3;1	Protein CASC4	CASC4	6	4	4	4	0	0	0	0	0	1	1	1	2	1	1	1	0	0	1	2	3	1	2	2	2	2	0	0	0	0	0	1	1	1	2	1	1	1	0	0	1	2	3
Q6P587;Q6P587-2;Q6P587-3	Q6P587;Q6P587-2;Q6P587-3	3;3;3	3;3;3	3;3;3	Acylpyruvase FAHD1, mitochondrial	FAHD1	3	3	3	3	1	0	0	0	0	0	0	0	0	1	0	0	2	1	0	0	0	0	0	0	3	0	1	0	0	0	0	0	0	0	0	1	0	0	2	1	0	0	0
Q6PCB0;Q6PCB0-2;J3QLP3;J3QRR0	Q6PCB0;Q6PCB0-2	5;3;2;1	5;3;2;1	5;3;2;1	von Willebrand factor A domain-containing protein 1	VWA1	4	5	5	5	0	0	0	1	0	0	1	0	0	0	0	1	1	1	0	0	1	1	0	0	3	5	0	0	0	1	0	0	1	0	0	0	0	1	1	1	0	0	1
Q6PK18;Q6PK18-2;J3QRG1;J3QLI8;K7ENS7	Q6PK18;Q6PK18-2	5;5;2;1;1	5;5;2;1;1	5;5;2;1;1	2-oxoglutarate and iron-dependent oxygenase domain-containing protein 3	OGFOD3	5	5	5	5	0	0	0	0	1	1	1	1	1	2	2	3	1	0	0	0	0	0	1	1	2	2	0	0	0	0	1	1	1	1	1	2	2	3	1	0	0	0	0
Q6UVK1	Q6UVK1	19	19	19	Chondroitin sulfate proteoglycan 4	CSPG4	1	19	19	19	1	1	2	2	7	7	8	7	8	8	9	6	6	6	5	5	5	5	7	8	15	17	1	1	2	2	7	7	8	7	8	8	9	6	6	6	5	5	5
Q6UWH4-3;Q6UWH4;Q6UWH4-2	Q6UWH4-3;Q6UWH4;Q6UWH4-2	3;3;3	3;3;3	3;3;3	Protein FAM198B	FAM198B	3	3	3	3	0	0	0	0	1	1	1	1	1	1	1	0	0	0	1	0	0	0	1	2	2	0	0	0	0	0	1	1	1	1	1	1	1	0	0	0	1	0	0
Q6UWI4	Q6UWI4	3	3	3	Protein shisa-2 homolog	SHISA2	1	3	3	3	0	0	0	2	1	1	1	1	1	1	2	1	1	1	1	1	0	0	1	0	2	1	0	0	0	2	1	1	1	1	1	1	2	1	1	1	1	1	0
Q6UWP2;A0A087WZN3;Q6UWP2-2;A0A087X0R1;A0A087WYV4	Q6UWP2;A0A087WZN3;Q6UWP2-2	6;3;3;2;1	6;3;3;2;1	6;3;3;2;1	Dehydrogenase/reductase SDR family member 11	DHRS11	5	6	6	6	2	1	1	0	4	4	0	0	0	0	0	0	4	4	0	0	4	4	0	0	6	1	2	1	1	0	4	4	0	0	0	0	0	0	4	4	0	0	4
Q6UWP8;K7ESC4	Q6UWP8	16;1	16;1	10;0	Suprabasin	SBSN	2	16	16	10	4	3	0	0	1	1	3	4	3	2	3	4	0	0	5	3	0	0	7	7	5	13	4	3	0	0	1	1	3	4	3	2	3	4	0	0	5	3	0
Q6UWP8-2	Q6UWP8-2	7	1	1	Suprabasin	SBSN	1	7	1	1	3	3	0	0	0	0	1	2	2	1	0	2	0	0	2	2	0	0	5	5	4	5	1	1	0	0	0	0	0	0	0	0	0	0	0	0	0	1	0
Q6UWV6;I3L3G5	Q6UWV6	16;5	16;5	16;5	Ectonucleotide pyrophosphatase/phosphodiesterase family member 7	ENPP7	2	16	16	16	7	7	6	6	4	4	0	0	2	1	1	3	8	8	2	1	3	3	0	0	15	7	7	7	6	6	4	4	0	0	2	1	1	3	8	8	2	1	3
Q6UWW0	Q6UWW0	4	4	4	Lipocalin-15	LCN15	1	4	4	4	2	1	1	1	2	2	3	3	2	2	3	2	2	2	2	2	2	2	3	4	1	2	2	1	1	1	2	2	3	3	2	2	3	2	2	2	2	2	2
Q6UX06	Q6UX06	17	17	17	Olfactomedin-4	OLFM4	1	17	17	17	11	11	10	9	6	4	2	2	6	9	6	5	12	12	4	5	9	9	2	1	16	14	11	11	10	9	6	4	2	2	6	9	6	5	12	12	4	5	9
Q6UX71;Q6UX71-2	Q6UX71;Q6UX71-2	4;3	4;3	4;3	Plexin domain-containing protein 2	PLXDC2	2	4	4	4	0	0	0	0	2	1	0	0	0	0	1	0	0	0	0	0	0	0	2	1	3	4	0	0	0	0	2	1	0	0	0	0	1	0	0	0	0	0	0
Q6UXB3	Q6UXB3	1	1	1	Ly6/PLAUR domain-containing protein 2	LYPD2	1	1	1	1	1	1	1	1	0	1	0	1	1	1	0	1	1	1	1	0	0	1	1	1	1	1	1	1	1	1	0	1	0	1	1	1	0	1	1	1	1	0	0
Q6UXB8;Q6UXB8-2	Q6UXB8;Q6UXB8-2	12;9	12;9	12;9	Peptidase inhibitor 16	PI16	2	12	12	12	4	4	5	4	9	7	7	9	9	10	9	8	9	10	8	8	7	7	8	8	11	10	4	4	5	4	9	7	7	9	9	10	9	8	9	10	8	8	7
Q6UXC1;Q6UXC1-3;Q6UXC1-2	Q6UXC1;Q6UXC1-3;Q6UXC1-2	6;5;5	6;5;5	6;5;5	Apical endosomal glycoprotein	MAMDC4	3	6	6	6	1	1	1	0	0	1	1	1	0	0	0	0	0	1	0	0	4	4	0	0	2	1	1	1	1	0	0	1	1	1	0	0	0	0	0	1	0	0	4
Q6UXG3-5;Q6UXG3-4;Q6UXG3;Q6UXG3-3;Q6UXG3-2;K7EL06	Q6UXG3-5;Q6UXG3-4;Q6UXG3;Q6UXG3-3;Q6UXG3-2;K7EL06	4;4;4;3;3;2	4;4;4;3;3;2	4;4;4;3;3;2	CMRF35-like molecule 9	CD300LG	6	4	4	4	0	0	0	0	1	1	2	2	2	2	0	1	0	1	2	1	0	0	2	2	4	3	0	0	0	0	1	1	2	2	2	2	0	1	0	1	2	1	0
Q6UXH1-4;Q6UXH1;Q6UXH1-6;Q6UXH1-5;A6PWM2;Q6UXH1-3;Q6UXH1-2	Q6UXH1-4;Q6UXH1;Q6UXH1-6;Q6UXH1-5;A6PWM2;Q6UXH1-3;Q6UXH1-2	2;2;2;2;1;1;1	2;2;2;2;1;1;1	2;2;2;2;1;1;1	Cysteine-rich with EGF-like domain protein 2	CRELD2	7	2	2	2	0	0	0	0	0	0	0	0	0	0	0	0	0	0	1	0	0	0	1	1	0	1	0	0	0	0	0	0	0	0	0	0	0	0	0	0	1	0	0
Q6UXK2;H3BM69;H3BNZ6;H3BM95	Q6UXK2;H3BM69;H3BNZ6	3;2;2;1	3;2;2;1	3;2;2;1	Immunoglobulin superfamily containing leucine-rich repeat protein 2	ISLR2	4	3	3	3	0	0	0	0	0	0	0	0	1	0	1	2	0	0	0	0	0	0	0	0	2	1	0	0	0	0	0	0	0	0	1	0	1	2	0	0	0	0	0
Q6UY14-2;Q6UY14;Q6UY14-3;A0A087WTI5	Q6UY14-2;Q6UY14;Q6UY14-3	19;19;19;6	19;19;19;6	19;19;19;6	ADAMTS-like protein 4	ADAMTSL4	4	19	19	19	3	3	4	2	9	9	10	8	7	8	9	11	4	3	7	8	7	6	8	8	13	14	3	3	4	2	9	9	10	8	7	8	9	11	4	3	7	8	7
Q6V0I7-3;Q6V0I7;Q6V0I7-2	Q6V0I7-3;Q6V0I7;Q6V0I7-2	21;21;12	21;21;12	21;21;12	Protocadherin Fat 4	FAT4	3	21	21	21	0	0	0	0	0	0	2	1	1	2	8	7	2	3	4	2	4	3	1	1	5	14	0	0	0	0	0	0	2	1	1	2	8	7	2	3	4	2	4
Q6W4X9	Q6W4X9	3	3	3	Mucin-6	MUC6	1	3	3	3	1	1	0	0	0	0	0	0	0	0	0	0	1	1	0	0	0	0	1	1	0	1	1	1	0	0	0	0	0	0	0	0	0	0	1	1	0	0	0
Q6WN34;Q6WN34-2;Q6WN33;Q6WN34-4;H0YDT1;A0A087WZH6	Q6WN34;Q6WN34-2;Q6WN33;Q6WN34-4	3;3;2;2;1;1	3;3;2;2;1;1	3;3;2;2;1;1	Chordin-like protein 2	CHRDL2;CHL2	6	3	3	3	1	1	1	1	0	0	0	0	0	1	1	1	1	1	1	0	0	0	0	0	1	2	1	1	1	1	0	0	0	0	0	1	1	1	1	1	1	0	0
Q6ZMI3-2;Q6ZMI3	Q6ZMI3-2;Q6ZMI3	4;4	4;4	4;4	Gliomedin	GLDN	2	4	4	4	0	0	0	0	0	0	0	0	0	0	1	0	0	0	0	0	0	0	0	1	2	2	0	0	0	0	0	0	0	0	0	0	1	0	0	0	0	0	0
Q6ZNA5;Q6ZNA5-2	Q6ZNA5;Q6ZNA5-2	2;2	2;2	2;2	Ferric-chelate reductase 1	FRRS1	2	2	2	2	0	0	0	0	1	1	1	1	1	1	1	1	1	1	1	1	1	1	1	1	1	2	0	0	0	0	1	1	1	1	1	1	1	1	1	1	1	1	1
Q6ZSJ9;Q6ZSJ9-2;Q6ZSJ9-3	Q6ZSJ9;Q6ZSJ9-2;Q6ZSJ9-3	2;2;2	2;2;2	2;2;2	Protein shisa-6 homolog	SHISA6	3	2	2	2	0	0	0	0	0	0	1	1	0	1	2	2	0	0	0	1	0	0	0	0	1	1	0	0	0	0	0	0	1	1	0	1	2	2	0	0	0	1	0
Q6ZVN8;Q6ZVN8-3;Q6ZVN8-2;F8W6J7	Q6ZVN8;Q6ZVN8-3;Q6ZVN8-2	3;2;2;1	2;2;2;0	2;2;2;0	Hemojuvelin	HFE2	4	3	2	2	0	0	0	0	2	2	2	3	3	3	2	3	1	0	3	1	0	0	2	2	3	3	0	0	0	0	2	2	2	2	2	2	2	2	1	0	2	1	0
Q6ZVX7	Q6ZVX7	8	8	8	F-box only protein 50	NCCRP1	1	8	8	8	0	0	0	0	0	0	0	0	0	0	0	0	2	2	2	2	0	0	0	0	8	4	0	0	0	0	0	0	0	0	0	0	0	0	2	2	2	2	0
Q70JA7	Q70JA7	1	1	1	Chondroitin sulfate synthase 3	CHSY3	1	1	1	1	0	0	0	0	0	0	0	0	0	0	0	0	0	0	0	0	0	0	1	1	0	0	0	0	0	0	0	0	0	0	0	0	0	0	0	0	0	0	0
Q70SY1	Q70SY1	2	2	2	Cyclic AMP-responsive element-binding protein 3-like protein 2;Processed cyclic AMP-responsive element-binding protein 3-like protein 2	CREB3L2	1	2	2	2	0	0	0	0	1	1	0	0	0	0	1	0	0	0	0	1	0	0	1	0	1	0	0	0	0	0	1	1	0	0	0	0	1	0	0	0	0	1	0
Q76M96;Q76M96-2	Q76M96;Q76M96-2	3;3	3;3	3;3	Coiled-coil domain-containing protein 80	CCDC80	2	3	3	3	0	0	0	0	1	1	1	1	0	0	0	1	0	0	1	1	1	0	2	2	1	1	0	0	0	0	1	1	1	1	0	0	0	1	0	0	1	1	1
Q7KZ85;Q7KZ85-2;Q7KZ85-3	Q7KZ85;Q7KZ85-2;Q7KZ85-3	2;1;1	2;1;1	2;1;1	Transcription elongation factor SPT6	SUPT6H	3	2	2	2	1	1	1	0	0	0	0	0	0	1	1	1	0	0	1	0	0	0	0	0	1	1	1	1	1	0	0	0	0	0	0	1	1	1	0	0	1	0	0
Q7LBR1	Q7LBR1	2	2	2	Charged multivesicular body protein 1b	CHMP1B	1	2	2	2	0	0	0	0	1	1	1	1	1	1	1	2	0	0	0	0	0	0	0	0	2	2	0	0	0	0	1	1	1	1	1	1	1	2	0	0	0	0	0
Q7Z3B1;F6X2W2;Q7Z3B1-2	Q7Z3B1;F6X2W2;Q7Z3B1-2	10;9;5	10;9;5	10;9;5	Neuronal growth regulator 1	NEGR1	3	10	10	10	0	0	1	0	5	4	4	4	6	4	6	5	5	5	4	3	5	5	4	5	8	6	0	0	1	0	5	4	4	4	6	4	6	5	5	5	4	3	5
Q7Z406;Q7Z406-6;Q7Z406-2;A1L2Z2;Q7Z406-4	Q7Z406;Q7Z406-6;Q7Z406-2;A1L2Z2;Q7Z406-4	4;4;4;3;2	2;2;2;2;1	2;2;2;2;1	Myosin-14	MYH14	5	4	2	2	1	1	1	1	1	1	2	1	1	1	0	1	1	1	0	2	2	1	1	2	1	1	0	0	0	0	0	0	0	0	0	0	0	0	0	0	0	1	2
Q7Z5L0;Q7Z5L0-3;Q7Z5L0-4	Q7Z5L0	5;1;1	5;1;1	5;1;1	Vitelline membrane outer layer protein 1 homolog	VMO1	3	5	5	5	0	0	1	0	3	3	3	3	3	4	3	3	3	3	3	2	3	3	3	2	4	3	0	0	1	0	3	3	3	3	3	4	3	3	3	3	3	2	3
Q7Z7M0-2;Q7Z7M0;M0R0Q0	Q7Z7M0-2;Q7Z7M0	16;16;1	16;16;1	16;16;1	Multiple epidermal growth factor-like domains protein 8	MEGF8	3	16	16	16	0	0	0	0	0	0	1	1	3	6	8	6	2	2	3	2	2	3	5	4	8	7	0	0	0	0	0	0	1	1	3	6	8	6	2	2	3	2	2
Q86SQ4-2;Q86SQ4;Q86SQ4-4;Q86SQ4-3;F5H2L1;H0YFM8	Q86SQ4-2;Q86SQ4;Q86SQ4-4;Q86SQ4-3	6;6;6;6;2;1	6;6;6;6;2;1	6;6;6;6;2;1	G-protein coupled receptor 126	GPR126	6	6	6	6	2	1	1	0	2	2	1	1	2	1	1	1	2	1	0	0	0	0	0	0	4	4	2	1	1	0	2	2	1	1	2	1	1	1	2	1	0	0	0
Q86T13	Q86T13	11	11	11	C-type lectin domain family 14 member A	CLEC14A	1	11	11	11	0	0	0	0	3	4	8	8	6	7	8	8	6	5	6	3	5	5	0	1	8	9	0	0	0	0	3	4	8	8	6	7	8	8	6	5	6	3	5
Q86T26	Q86T26	3	3	3	Transmembrane protease serine 11B	TMPRSS11B	1	3	3	3	0	0	0	0	0	0	0	0	0	0	0	0	2	2	1	1	2	3	0	0	3	0	0	0	0	0	0	0	0	0	0	0	0	0	2	2	1	1	2
Q86UN3;G3V1D7;Q86UN3-2	Q86UN3	9;3;3	9;3;3	9;3;3	Reticulon-4 receptor-like 2	RTN4RL2	3	9	9	9	0	0	0	1	2	2	4	5	5	6	4	6	3	3	4	5	5	5	4	4	8	7	0	0	0	1	2	2	4	5	5	6	4	6	3	3	4	5	5
Q86UY0;Q8NBS9;Q8NBS9-2	Q86UY0;Q8NBS9;Q8NBS9-2	13;13;12	13;13;12	13;13;12	Thioredoxin domain-containing protein 5	TXNDC5	3	13	13	13	0	0	0	1	6	5	7	9	7	7	7	8	6	6	6	5	6	6	5	6	8	10	0	0	0	1	6	5	7	9	7	7	7	8	6	6	6	5	6
Q86V85	Q86V85	3	3	3	Integral membrane protein GPR180	GPR180	1	3	3	3	0	0	0	0	0	0	0	0	0	1	1	1	1	1	0	1	1	1	0	0	1	1	0	0	0	0	0	0	0	0	0	1	1	1	1	1	0	1	1
S4R3V8;Q86X29-6;Q86X29-5;Q86X29-3;Q86X29-4;Q86X29;Q86X29-2;M0QZL9;M0R1W9	S4R3V8;Q86X29-6;Q86X29-5;Q86X29-3;Q86X29-4;Q86X29;Q86X29-2	7;7;7;7;7;7;6;1;1	7;7;7;7;7;7;6;1;1	7;7;7;7;7;7;6;1;1	Lipolysis-stimulated lipoprotein receptor	LSR	9	7	7	7	0	0	0	1	3	2	1	1	2	1	1	1	0	0	2	2	0	0	4	5	2	3	0	0	0	1	3	2	1	1	2	1	1	1	0	0	2	2	0
Q86XR7-2;Q9Y3B3-2;Q9Y3B3;G3V2Y2	Q86XR7-2;Q9Y3B3-2;Q9Y3B3	4;4;4;1	4;4;4;1	4;4;4;1	Transmembrane emp24 domain-containing protein 7	TMED7	4	4	4	4	0	0	0	0	1	1	1	1	1	1	1	1	0	0	1	1	1	1	2	2	4	2	0	0	0	0	1	1	1	1	1	1	1	1	0	0	1	1	1
Q86Y38	Q86Y38	2	2	2	Xylosyltransferase 1	XYLT1	1	2	2	2	0	0	0	0	2	2	2	2	2	2	2	2	0	0	2	2	2	2	2	2	2	2	0	0	0	0	2	2	2	2	2	2	2	2	0	0	2	2	2
Q86YW5-2;Q86YW5	Q86YW5-2;Q86YW5	2;2	2;2	2;2	Trem-like transcript 1 protein	TREML1	2	2	2	2	0	0	0	0	0	0	0	0	0	0	1	1	0	0	0	0	0	0	2	1	0	1	0	0	0	0	0	0	0	0	0	0	1	1	0	0	0	0	0
Q8IUX7;Q8IUX7-2;H7C0W8;H7C3D7	Q8IUX7;Q8IUX7-2	7;4;1;1	7;4;1;1	6;4;0;1	Adipocyte enhancer-binding protein 1	AEBP1	4	7	7	6	0	0	0	0	1	1	3	3	5	4	4	2	1	1	2	3	1	1	3	1	3	2	0	0	0	0	1	1	3	3	5	4	4	2	1	1	2	3	1
Q8IV08;M0QZI4;M0R1F7;M0R2W7;M0R3G9;E2QRG1	Q8IV08	7;3;3;2;1;1	7;3;3;2;1;1	7;3;3;2;1;1	Phospholipase D3	PLD3	6	7	7	7	1	1	1	1	2	2	3	4	3	2	2	3	3	3	3	1	3	3	2	2	6	7	1	1	1	1	2	2	3	4	3	2	2	3	3	3	3	1	3
Q8IVF2-3;Q8IVF2	Q8IVF2-3;Q8IVF2	1;1	1;1	1;1	Protein AHNAK2	AHNAK2	2	1	1	1	0	0	0	0	0	0	0	0	0	0	0	0	0	0	1	0	0	0	0	0	0	0	0	0	0	0	0	0	0	0	0	0	0	0	0	0	1	0	0
Q8IW75	Q8IW75	5	5	5	Serpin A12	SERPINA12	1	5	5	5	0	0	0	0	0	0	0	0	0	0	1	0	0	0	0	0	2	2	1	0	0	3	0	0	0	0	0	0	0	0	0	0	1	0	0	0	0	0	2
Q8IWA5-3;Q8IWA5;Q8IWA5-2;K7ER17;K7EPV6;K7ESF5	Q8IWA5-3;Q8IWA5;Q8IWA5-2	3;3;3;1;1;1	3;3;3;1;1;1	3;3;3;1;1;1	Choline transporter-like protein 2	SLC44A2	6	3	3	3	0	0	0	0	0	0	0	0	1	2	0	0	0	0	1	0	1	1	0	0	2	1	0	0	0	0	0	0	0	0	1	2	0	0	0	0	1	0	1
Q8IWT1	Q8IWT1	2	2	2	Sodium channel subunit beta-4	SCN4B	1	2	2	2	0	0	0	0	0	0	0	0	0	0	0	0	0	0	0	0	0	0	0	0	1	2	0	0	0	0	0	0	0	0	0	0	0	0	0	0	0	0	0
Q8IWU5-2;Q8IWU5	Q8IWU5-2;Q8IWU5	2;2	2;2	2;2	Extracellular sulfatase Sulf-2	SULF2	2	2	2	2	0	0	0	0	1	2	2	2	2	2	2	2	1	0	2	2	1	1	2	2	2	2	0	0	0	0	1	2	2	2	2	2	2	2	1	0	2	2	1
Q8IX04-4;Q8IX04-3;Q8IX04-2;Q8IX04-6;Q8IX04;Q8IX04-5	Q8IX04-4;Q8IX04-3;Q8IX04-2;Q8IX04-6;Q8IX04;Q8IX04-5	2;2;2;2;2;1	2;2;2;2;2;1	2;2;2;2;2;1	Ubiquitin-conjugating enzyme E2 variant 3	UEVLD	6	2	2	2	0	0	0	0	0	0	0	0	0	0	0	0	0	0	0	0	0	0	0	0	2	0	0	0	0	0	0	0	0	0	0	0	0	0	0	0	0	0	0
Q8IXL6	Q8IXL6	4	4	4	Extracellular serine/threonine protein kinase FAM20C	FAM20C	1	4	4	4	0	0	0	0	0	0	0	0	0	0	0	0	0	0	0	0	0	0	2	1	0	1	0	0	0	0	0	0	0	0	0	0	0	0	0	0	0	0	0
Q8IZ73-2;Q8IZ73;A0A087WXE2	Q8IZ73-2;Q8IZ73;A0A087WXE2	2;2;1	2;2;1	2;2;1	RNA pseudouridylate synthase domain-containing protein 2	RPUSD2	3	2	2	2	0	0	0	0	0	0	0	0	0	0	0	0	1	1	1	1	0	0	0	0	1	1	0	0	0	0	0	0	0	0	0	0	0	0	1	1	1	1	0
Q8IZF2-3;Q8IZF2-2;Q8IZF2	Q8IZF2-3;Q8IZF2-2;Q8IZF2	2;2;2	2;2;2	2;2;2	Probable G-protein coupled receptor 116	GPR116	3	2	2	2	0	0	0	0	0	0	0	0	0	0	0	0	0	0	0	0	0	0	0	0	2	1	0	0	0	0	0	0	0	0	0	0	0	0	0	0	0	0	0
Q8IZP9-10;Q8IZP9-9;Q8IZP9-8;Q8IZP9-7;Q8IZP9-5;Q8IZP9-6;Q8IZP9-3;Q8IZP9-4;Q8IZP9-2;Q8IZP9	Q8IZP9-10;Q8IZP9-9;Q8IZP9-8;Q8IZP9-7;Q8IZP9-5;Q8IZP9-6;Q8IZP9-3;Q8IZP9-4;Q8IZP9-2;Q8IZP9	1;1;1;1;1;1;1;1;1;1	1;1;1;1;1;1;1;1;1;1	1;1;1;1;1;1;1;1;1;1	G-protein coupled receptor 64	GPR64	10	1	1	1	0	1	0	0	0	0	0	0	0	0	0	0	0	0	0	0	0	0	0	0	1	1	0	1	0	0	0	0	0	0	0	0	0	0	0	0	0	0	0
Q8N126-3;Q8N126;Q8N126-2	Q8N126-3;Q8N126;Q8N126-2	6;6;6	6;6;6	6;6;6	Cell adhesion molecule 3	CADM3	3	6	6	6	0	0	0	1	1	0	1	1	2	2	2	3	3	3	2	3	4	3	2	2	3	3	0	0	0	1	1	0	1	1	2	2	2	3	3	3	2	3	4
Q8N271-2;Q8N271	Q8N271-2;Q8N271	2;2	2;2	2;2	Prominin-2	PROM2	2	2	2	2	0	0	0	0	0	0	0	1	1	0	0	0	0	0	0	0	0	0	0	0	1	0	0	0	0	0	0	0	0	1	1	0	0	0	0	0	0	0	0
Q8N2S1;Q8N2S1-3;F8WAA0;Q8N2S1-4;M0QZX0;A0A087WXJ2;A0A087WVR1;A0A087WXC2;M0QXV3;M0R351;A0A087WVV5;M0QYE9	Q8N2S1;Q8N2S1-3	24;23;11;9;5;3;2;1;1;1;1;1	24;23;11;9;5;3;2;1;1;1;1;1	1;0;0;0;0;0;0;0;0;0;0;0	Latent-transforming growth factor beta-binding protein 4	LTBP4	12	24	24	1	1	1	1	1	7	8	7	8	9	8	6	9	4	4	6	7	4	6	8	7	11	13	1	1	1	1	7	8	7	8	9	8	6	9	4	4	6	7	4
Q8N2S1-2	Q8N2S1-2	24	1	1	Latent-transforming growth factor beta-binding protein 4	LTBP4	1	24	1	1	1	1	1	1	7	8	7	8	9	8	6	9	4	4	6	7	4	6	8	7	11	13	0	0	0	0	0	0	0	0	0	0	0	0	0	0	0	0	0
Q8N3J6-4;Q8N3J6-5;Q8N3J6-2;Q8N3J6;Q8N3J6-3	Q8N3J6-4;Q8N3J6-5;Q8N3J6-2;Q8N3J6;Q8N3J6-3	5;5;5;5;5	5;5;5;5;5	5;5;5;5;5	Cell adhesion molecule 2	CADM2	5	5	5	5	0	0	0	0	3	3	3	1	3	3	3	3	1	0	2	1	1	1	2	3	3	5	0	0	0	0	3	3	3	1	3	3	3	3	1	0	2	1	1
Q8N474	Q8N474	2	2	2	Secreted frizzled-related protein 1	SFRP1	1	2	2	2	0	0	0	0	1	1	0	0	0	1	2	1	0	0	0	0	0	0	2	2	1	1	0	0	0	0	1	1	0	0	0	1	2	1	0	0	0	0	0
Q8N6C5-2;Q8N6C5;Q8N6C5-4	Q8N6C5-2;Q8N6C5;Q8N6C5-4	2;2;2	2;2;2	2;2;2	Immunoglobulin superfamily member 1	IGSF1	3	2	2	2	0	0	0	0	0	0	0	0	0	0	0	0	0	0	0	0	1	1	0	0	0	1	0	0	0	0	0	0	0	0	0	0	0	0	0	0	0	0	1
Q8N7X4	Q8N7X4	1	1	1	Melanoma-associated antigen B6	MAGEB6	1	1	1	1	0	0	0	0	0	0	1	1	0	0	0	0	0	0	0	0	0	0	0	0	1	1	0	0	0	0	0	0	1	1	0	0	0	0	0	0	0	0	0
Q8NBJ4-2;Q8NBJ4;F8WAT9;C9JYM4;C9J941	Q8NBJ4-2;Q8NBJ4	15;15;3;3;2	15;15;3;3;2	15;15;3;3;2	Golgi membrane protein 1	GOLM1	5	15	15	15	0	0	0	0	10	9	10	11	12	13	12	11	6	5	11	9	11	11	11	9	12	13	0	0	0	0	10	9	10	11	12	13	12	11	6	5	11	9	11
Q8NC51-4;Q8NC51-3;Q8NC51-2;Q8NC51	Q8NC51-4;Q8NC51-3;Q8NC51-2;Q8NC51	2;2;2;2	2;2;2;2	2;2;2;2	Plasminogen activator inhibitor 1 RNA-binding protein	SERBP1	4	2	2	2	1	0	0	0	0	0	0	0	0	0	0	0	1	1	0	0	0	0	0	0	0	2	1	0	0	0	0	0	0	0	0	0	0	0	1	1	0	0	0
Q8NCC3;H3BMU8;Q8NCC3-2;H3BM47;B4DPU0;B4DJW4;H3BPT3	Q8NCC3;H3BMU8;Q8NCC3-2	8;5;4;3;3;3;3	8;5;4;3;3;3;3	8;5;4;3;3;3;3	Group XV phospholipase A2	PLA2G15	7	8	8	8	0	0	0	0	3	2	4	4	4	4	3	5	2	2	1	1	2	2	2	4	6	6	0	0	0	0	3	2	4	4	4	4	3	5	2	2	1	1	2
Q8NCW5;Q8NCW5-2;Q5T3I4;Q5T3I3	Q8NCW5;Q8NCW5-2	8;7;3;2	8;7;3;2	8;7;3;2	NAD(P)H-hydrate epimerase	APOA1BP	4	8	8	8	0	1	1	0	0	0	2	2	1	1	1	2	2	2	1	0	1	1	5	3	6	5	0	1	1	0	0	0	2	2	1	1	1	2	2	2	1	0	1
Q8ND94	Q8ND94	2	2	2	LRRN4 C-terminal-like protein	LRRN4CL	1	2	2	2	0	0	0	0	0	0	0	0	0	0	0	0	0	0	0	0	0	0	0	1	2	2	0	0	0	0	0	0	0	0	0	0	0	0	0	0	0	0	0
Q8NDA2;A0A096LP30;Q8NDA2-3;Q8NDA2-2;H0Y3X1;A0A096LPG1	Q8NDA2;A0A096LP30;Q8NDA2-3;Q8NDA2-2	28;27;24;23;3;2	28;27;24;23;3;2	28;27;24;23;3;2	Hemicentin-2	HMCN2	6	28	28	28	0	0	0	0	11	12	9	9	9	8	12	10	5	3	7	5	2	2	8	9	17	18	0	0	0	0	11	12	9	9	9	8	12	10	5	3	7	5	2
Q8NDC0	Q8NDC0	1	1	1	MAPK-interacting and spindle-stabilizing protein-like	MAPK1IP1L	1	1	1	1	0	0	0	0	1	1	1	1	0	0	1	0	0	0	0	1	0	0	1	1	1	1	0	0	0	0	1	1	1	1	0	0	1	0	0	0	0	1	0
Q8NES3-3;Q8NES3	Q8NES3-3;Q8NES3	1;1	1;1	1;1	Beta-1,3-N-acetylglucosaminyltransferase lunatic fringe	LFNG	2	1	1	1	0	0	0	0	0	0	1	1	0	0	0	0	0	0	0	0	0	0	0	1	0	0	0	0	0	0	0	0	1	1	0	0	0	0	0	0	0	0	0
Q8NF91-4;Q8NF91;Q5JV20;F8WAI0;H0Y326;H0Y325;E7ENN3;Q8NF91-9;Q8NF91-3;Q8NF91-8;Q8NF91-2;Q8NF91-7	Q8NF91-4;Q8NF91;Q5JV20;F8WAI0;H0Y326;H0Y325;E7ENN3;Q8NF91-9;Q8NF91-3;Q8NF91-8;Q8NF91-2;Q8NF91-7	2;2;1;1;1;1;1;1;1;1;1;1	2;2;1;1;1;1;1;1;1;1;1;1	2;2;1;1;1;1;1;1;1;1;1;1	Nesprin-1	SYNE1	12	2	2	2	1	1	2	0	0	0	0	0	0	0	0	0	0	0	0	0	0	0	0	0	1	1	1	1	2	0	0	0	0	0	0	0	0	0	0	0	0	0	0
Q8NFT8	Q8NFT8	2	2	2	Delta and Notch-like epidermal growth factor-related receptor	DNER	1	2	2	2	0	0	0	0	1	0	0	1	0	1	2	2	1	0	0	0	0	0	2	1	1	1	0	0	0	0	1	0	0	1	0	1	2	2	1	0	0	0	0
Q8NFZ8	Q8NFZ8	11	11	11	Cell adhesion molecule 4	CADM4	1	11	11	11	0	0	0	1	8	9	8	9	10	9	10	9	4	5	6	6	3	3	8	7	9	9	0	0	0	1	8	9	8	9	10	9	10	9	4	5	6	6	3
Q8NHP8;Q8NHP8-2	Q8NHP8;Q8NHP8-2	10;8	10;8	10;8	Putative phospholipase B-like 2;Putative phospholipase B-like 2 32 kDa form;Putative phospholipase B-like 2 45 kDa form	PLBD2	2	10	10	10	1	0	0	0	4	4	5	5	4	4	2	3	3	4	3	3	2	2	2	2	8	8	1	0	0	0	4	4	5	5	4	4	2	3	3	4	3	3	2
Q8NI38-3;Q8NI38;Q8NI38-2	Q8NI38-3;Q8NI38;Q8NI38-2	1;1;1	1;1;1	1;1;1	NF-kappa-B inhibitor delta	NFKBID	3	1	1	1	0	0	0	0	1	1	1	1	1	1	1	1	1	1	1	1	1	1	1	1	1	1	0	0	0	0	1	1	1	1	1	1	1	1	1	1	1	1	1
Q8TB96;F5GXC5;H3BUJ1	Q8TB96;F5GXC5	6;5;2	6;5;2	6;5;2	T-cell immunomodulatory protein	ITFG1	3	6	6	6	0	0	0	0	2	1	1	2	1	1	2	2	0	0	0	0	0	0	0	1	3	4	0	0	0	0	2	1	1	2	1	1	2	2	0	0	0	0	0
Q8TBP5	Q8TBP5	1	1	1	Membrane protein FAM174A	FAM174A	1	1	1	1	0	0	0	0	0	0	1	1	1	1	1	1	1	1	1	1	1	1	0	0	1	1	0	0	0	0	0	0	1	1	1	1	1	1	1	1	1	1	1
X6RK58;Q8TCA0-2;Q8TCA0;Q8TCA0-3	X6RK58;Q8TCA0-2;Q8TCA0;Q8TCA0-3	3;3;3;2	3;3;3;2	3;3;3;2	Leucine-rich repeat-containing protein 20	LRRC20	4	3	3	3	0	0	0	0	0	0	0	0	0	0	0	0	2	2	0	0	0	0	0	0	2	0	0	0	0	0	0	0	0	0	0	0	0	0	2	2	0	0	0
Q8TDM6-4;Q8TDM6;Q8TDM6-5;Q8TDM6-3;Q8TDM6-2	Q8TDM6-4;Q8TDM6;Q8TDM6-5;Q8TDM6-3;Q8TDM6-2	2;2;1;1;1	2;2;1;1;1	2;2;1;1;1	Disks large homolog 5	DLG5	5	2	2	2	0	0	0	0	0	0	1	1	0	0	0	0	0	0	0	0	0	0	0	0	1	0	0	0	0	0	0	0	1	1	0	0	0	0	0	0	0	0	0
Q8TDY8;Q8TDY8-2	Q8TDY8	3;1	3;1	3;1	Immunoglobulin superfamily DCC subclass member 4	IGDCC4	2	3	3	3	0	0	0	0	1	1	1	1	1	1	1	1	0	0	1	1	0	0	1	1	1	2	0	0	0	0	1	1	1	1	1	1	1	1	0	0	1	1	0
Q8TE56	Q8TE56	1	1	1	A disintegrin and metalloproteinase with thrombospondin motifs 17	ADAMTS17	1	1	1	1	0	0	0	0	0	0	0	0	0	0	1	0	0	0	0	0	0	0	1	0	1	1	0	0	0	0	0	0	0	0	0	0	1	0	0	0	0	0	0
Q8TEA8	Q8TEA8	1	1	1	D-tyrosyl-tRNA(Tyr) deacylase 1	DTD1	1	1	1	1	0	0	0	0	0	0	0	0	0	0	0	0	0	0	0	0	0	0	0	0	1	0	0	0	0	0	0	0	0	0	0	0	0	0	0	0	0	0	0
Q8TF30	Q8TF30	1	1	1	WASP homolog-associated protein with actin, membranes and microtubules	WHAMM	1	1	1	1	1	1	1	0	0	0	0	0	0	0	0	0	1	1	1	0	0	0	0	0	1	1	1	1	1	0	0	0	0	0	0	0	0	0	1	1	1	0	0
Q8TF66;Q8TF66-2	Q8TF66;Q8TF66-2	5;5	5;5	5;5	Leucine-rich repeat-containing protein 15	LRRC15	2	5	5	5	0	0	0	0	1	1	2	1	1	1	3	3	2	1	1	1	0	0	0	0	3	5	0	0	0	0	1	1	2	1	1	1	3	3	2	1	1	1	0
Q8WU39;Q8WU39-3	Q8WU39;Q8WU39-3	2;1	2;1	2;1	Marginal zone B- and B1-cell-specific protein	MZB1	2	2	2	2	0	0	0	0	0	0	0	0	0	0	0	0	0	0	0	0	0	0	1	0	1	0	0	0	0	0	0	0	0	0	0	0	0	0	0	0	0	0	0
Q8WUM4;Q8WUM4-2;Q8WUM4-3;F8WEQ7;F8WBR8;C9IZF9;F8WDK9	Q8WUM4;Q8WUM4-2	12;12;3;2;2;2;1	12;12;3;2;2;2;1	12;12;3;2;2;2;1	Programmed cell death 6-interacting protein	PDCD6IP	7	12	12	12	0	0	0	0	4	4	3	3	4	4	3	3	2	2	2	2	2	2	1	1	8	2	0	0	0	0	4	4	3	3	4	4	3	3	2	2	2	2	2
Q8WUT4	Q8WUT4	3	3	3	Leucine-rich repeat neuronal protein 4	LRRN4	1	3	3	3	0	0	0	0	0	0	0	0	0	0	0	0	2	2	0	0	0	0	1	2	0	1	0	0	0	0	0	0	0	0	0	0	0	0	2	2	0	0	0
R4GMV7;Q8WVF2	R4GMV7;Q8WVF2	1;1	1;1	1;1	Unique cartilage matrix-associated protein;Unique cartilage matrix-associated protein C-terminal fragment	UCMA	2	1	1	1	0	0	0	0	1	1	1	1	1	1	1	1	0	0	0	0	0	0	1	1	1	1	0	0	0	0	1	1	1	1	1	1	1	1	0	0	0	0	0
Q8WVQ1-3;Q8WVQ1;K7EN15;Q8WVQ1-2	Q8WVQ1-3;Q8WVQ1	7;7;2;2	7;7;2;2	7;7;2;2	Soluble calcium-activated nucleotidase 1	CANT1	4	7	7	7	0	0	0	1	2	1	3	3	3	3	3	2	1	1	1	3	2	2	2	2	4	3	0	0	0	1	2	1	3	3	3	3	3	2	1	1	1	3	2
Q8WW59	Q8WW59	4	4	4	SPRY domain-containing protein 4	SPRYD4	1	4	4	4	0	0	0	0	0	1	1	1	0	0	0	0	0	0	0	0	1	2	4	3	0	0	0	0	0	0	0	1	1	1	0	0	0	0	0	0	0	0	1
Q8WWA0	Q8WWA0	8	8	5	Intelectin-1	ITLN1	1	8	8	5	3	3	3	1	2	2	3	1	3	3	4	3	3	3	3	3	4	3	1	1	7	6	3	3	3	1	2	2	3	1	3	3	4	3	3	3	3	3	4
Q8WWA1-2;Q8WWA1	Q8WWA1-2;Q8WWA1	1;1	1;1	1;1	Transmembrane protein 40	TMEM40	2	1	1	1	0	0	0	0	0	0	1	0	0	0	0	1	0	0	1	0	0	0	1	0	0	0	0	0	0	0	0	0	1	0	0	0	0	1	0	0	1	0	0
Q8WWV6-4;Q8WWV6;Q8WWV6-3	Q8WWV6-4;Q8WWV6;Q8WWV6-3	1;1;1	1;1;1	1;1;1	High affinity immunoglobulin alpha and immunoglobulin mu Fc receptor	FCAMR	3	1	1	1	0	0	0	0	0	0	0	0	1	1	1	1	1	1	0	1	0	0	0	1	1	1	0	0	0	0	0	0	0	0	1	1	1	1	1	1	0	1	0
Q8WWY7	Q8WWY7	3	3	3	WAP four-disulfide core domain protein 12	WFDC12	1	3	3	3	0	0	0	0	1	1	0	0	0	0	0	0	0	0	0	0	0	1	0	0	2	0	0	0	0	0	1	1	0	0	0	0	0	0	0	0	0	0	0
Q8WY21-4;Q8WY21;Q8WY21-3;Q8WY21-2;X6R7D6;A0A087WTI0;A0A087WTQ9	Q8WY21-4;Q8WY21;Q8WY21-3;Q8WY21-2	4;4;4;4;1;1;1	4;4;4;4;1;1;1	4;4;4;4;1;1;1	VPS10 domain-containing receptor SorCS1	SORCS1	7	4	4	4	0	1	0	0	0	0	0	0	0	0	0	0	0	0	0	0	0	0	1	2	1	2	0	1	0	0	0	0	0	0	0	0	0	0	0	0	0	0	0
Q8WZ42-12;Q8WZ42-5;Q8WZ42-11;Q8WZ42-4;Q8WZ42-7;Q8WZ42-2;Q8WZ42;Q8WZ42-8;Q8WZ42-13;Q8WZ42-3;Q8WZ42-10;Q8WZ42-9;Q8WZ42-6;H7C1P9	Q8WZ42-12;Q8WZ42-5;Q8WZ42-11;Q8WZ42-4;Q8WZ42-7;Q8WZ42-2;Q8WZ42;Q8WZ42-8;Q8WZ42-13;Q8WZ42-3;Q8WZ42-10;Q8WZ42-9	21;20;20;20;20;20;20;20;20;13;13;13;7;1	21;20;20;20;20;20;20;20;20;13;13;13;7;1	21;20;20;20;20;20;20;20;20;13;13;13;7;1	Titin	TTN	14	21	21	21	0	1	0	1	2	3	4	2	2	2	2	2	1	1	1	3	6	6	6	5	6	11	0	1	0	1	2	3	4	2	2	2	2	2	1	1	1	3	6
Q8WZ75-2;Q8WZ75;Q8WZ75-3;B4DYV8	Q8WZ75-2;Q8WZ75;Q8WZ75-3;B4DYV8	13;13;9;8	13;13;9;8	13;13;9;8	Roundabout homolog 4	ROBO4	4	13	13	13	0	0	1	2	7	6	12	10	12	11	12	11	10	10	10	9	12	12	10	12	12	13	0	0	1	2	7	6	12	10	12	11	12	11	10	10	10	9	12
Q92484-2;Q92484	Q92484-2;Q92484	9;9	9;9	9;9	Acid sphingomyelinase-like phosphodiesterase 3a	SMPDL3A	2	9	9	9	2	2	0	0	4	3	3	4	2	1	2	2	4	4	2	2	2	2	1	1	5	3	2	2	0	0	4	3	3	4	2	1	2	2	4	4	2	2	2
Q92485;Q5T0Y8;Q92485-2;F8VWW8	Q92485;Q5T0Y8;Q92485-2;F8VWW8	5;4;4;3	5;4;4;3	5;4;4;3	Acid sphingomyelinase-like phosphodiesterase 3b	SMPDL3B	4	5	5	5	2	2	2	1	0	0	0	0	0	0	0	0	2	2	0	0	1	1	0	0	2	0	2	2	2	1	0	0	0	0	0	0	0	0	2	2	0	0	1
Q92520	Q92520	15	15	8	Protein FAM3C	FAM3C	1	15	15	8	8	7	12	10	10	10	12	12	11	12	11	11	12	12	12	12	10	11	13	13	13	14	8	7	12	10	10	10	12	12	11	12	11	11	12	12	12	12	10
Q92542-2;Q92542;H0Y6T7;Q5T205;H0Y3Z4	Q92542-2;Q92542;H0Y6T7;Q5T205;H0Y3Z4	7;7;5;4;4	7;7;5;4;4	7;7;5;4;4	Nicastrin	NCSTN	5	7	7	7	3	1	1	1	5	5	6	6	3	3	2	2	3	4	2	3	4	4	2	1	5	6	3	1	1	1	5	5	6	6	3	3	2	2	3	4	2	3	4
Q92626;H7C1W1;Q92626-2	Q92626	9;4;4	9;4;4	9;4;4	Peroxidasin homolog	PXDN	3	9	9	9	0	0	1	1	3	2	1	2	2	2	3	3	1	3	1	2	1	2	2	1	7	4	0	0	1	1	3	2	1	2	2	2	3	3	1	3	1	2	1
Q92673;E9PKB0;E9PS32;E9PP43;E9PPB3	Q92673	7;1;1;1;1	7;1;1;1;1	7;1;1;1;1	Sortilin-related receptor	SORL1	5	7	7	7	0	0	0	0	1	0	0	1	2	2	1	0	0	0	0	0	0	0	0	0	4	5	0	0	0	0	1	0	0	1	2	2	1	0	0	0	0	0	0
Q92692-2;Q92692	Q92692-2;Q92692	13;13	13;13	4;4	Nectin-2	PVRL2	2	13	13	4	2	3	6	5	8	9	9	9	11	10	10	10	8	9	8	10	9	9	12	10	13	13	2	3	6	5	8	9	9	9	11	10	10	10	8	9	8	10	9
Q92743	Q92743	2	2	2	Serine protease HTRA1	HTRA1	1	2	2	2	1	1	1	1	1	1	2	2	2	2	2	2	1	2	2	2	2	2	2	2	1	1	1	1	1	1	1	1	2	2	2	2	2	2	1	2	2	2	2
Q92765	Q92765	2	2	2	Secreted frizzled-related protein 3	FRZB	1	2	2	2	0	0	0	1	2	2	2	2	2	2	2	2	2	1	2	2	1	2	2	2	2	2	0	0	0	1	2	2	2	2	2	2	2	2	2	1	2	2	1
Q92797;A0A087WUE9	Q92797;A0A087WUE9	2;1	2;1	2;1	Symplekin	SYMPK	2	2	2	2	1	1	1	1	1	0	1	1	1	1	1	1	1	1	1	1	1	1	2	0	0	1	1	1	1	1	1	0	1	1	1	1	1	1	1	1	1	1	1
Q92820	Q92820	11	11	11	Gamma-glutamyl hydrolase	GGH	1	11	11	11	2	3	2	2	5	6	7	7	7	7	8	6	5	5	4	3	4	4	3	4	11	10	2	3	2	2	5	6	7	7	7	7	8	6	5	5	4	3	4
Q92859-3;Q92859-2;Q92859-4;Q92859;Q59FP8	Q92859-3;Q92859-2;Q92859-4;Q92859	13;13;13;13;4	13;13;13;13;4	13;13;13;13;4	Neogenin	NEO1	5	13	13	13	0	0	0	0	3	4	4	6	9	7	7	7	0	0	1	1	1	1	3	2	7	11	0	0	0	0	3	4	4	6	9	7	7	7	0	0	1	1	1
Q92876;Q92876-2	Q92876;Q92876-2	4;3	4;3	4;3	Kallikrein-6	KLK6	2	4	4	4	0	1	1	1	0	0	0	0	2	2	2	2	2	2	1	1	1	1	1	1	3	1	0	1	1	1	0	0	0	0	2	2	2	2	2	2	1	1	1
Q92890-3;Q92890;Q92890-1;C9J6N9;C9JNP9;C9IZG3	Q92890-3;Q92890;Q92890-1;C9J6N9;C9JNP9;C9IZG3	3;3;3;2;2;2	3;3;3;2;2;2	3;3;3;2;2;2	Ubiquitin fusion degradation protein 1 homolog	UFD1L	6	3	3	3	0	0	0	0	0	0	1	1	1	1	1	1	0	0	0	1	1	1	1	2	2	2	0	0	0	0	0	0	1	1	1	1	1	1	0	0	0	1	1
Q92932-2;E7EM83;Q92932-4;Q92932;Q92932-3	Q92932-2;E7EM83;Q92932-4;Q92932;Q92932-3	2;1;1;1;1	2;1;1;1;1	2;1;1;1;1	Receptor-type tyrosine-protein phosphatase N2;Protein-tyrosine-phosphatase	PTPRN2	5	2	2	2	0	0	0	0	0	0	1	1	0	1	1	1	0	0	1	1	0	0	1	1	0	2	0	0	0	0	0	0	1	1	0	1	1	1	0	0	1	1	0
Q92954-6;Q92954;Q92954-5;Q92954-3;Q92954-2;E9PLR3;J3KP74;Q92954-4	Q92954-6;Q92954;Q92954-5;Q92954-3;Q92954-2	5;5;3;3;3;1;1;1	5;5;3;3;3;1;1;1	5;5;3;3;3;1;1;1	Proteoglycan 4;Proteoglycan 4 C-terminal part	PRG4	8	5	5	5	2	2	2	2	3	3	4	4	3	1	1	1	3	2	2	4	2	2	3	3	3	4	2	2	2	2	3	3	4	4	3	1	1	1	3	2	2	4	2
Q93088;E5RJH0;Q9H2M3-2;Q9H2M3	Q93088;E5RJH0	8;6;3;3	8;6;3;3	8;6;3;3	Betaine--homocysteine S-methyltransferase 1	BHMT	4	8	8	8	0	0	1	0	0	0	0	0	0	0	3	1	0	2	0	0	1	0	0	0	3	1	0	0	1	0	0	0	0	0	0	0	3	1	0	2	0	0	1
Q969E1	Q969E1	5	5	5	Liver-expressed antimicrobial peptide 2	LEAP2	1	5	5	5	0	0	1	1	2	3	3	3	3	3	5	5	2	3	3	3	3	2	3	4	3	3	0	0	1	1	2	3	3	3	3	3	5	5	2	3	3	3	3
Q969H8;M0QYN0;M0QXF7	Q969H8;M0QYN0;M0QXF7	6;5;4	6;5;4	6;5;4	Myeloid-derived growth factor	MYDGF	3	6	6	6	3	3	4	3	5	5	5	5	4	4	5	5	3	3	3	5	4	4	6	6	5	6	3	3	4	3	5	5	5	5	4	4	5	5	3	3	3	5	4
Q969S9-5;Q969S9-4;Q969S9-3;Q969S9;D6RAL1;Q969S9-2	Q969S9-5;Q969S9-4;Q969S9-3;Q969S9;D6RAL1;Q969S9-2	2;2;2;2;1;1	2;2;2;2;1;1	2;2;2;2;1;1	Ribosome-releasing factor 2, mitochondrial	GFM2	6	2	2	2	0	0	0	0	0	0	0	1	1	1	0	1	1	1	1	0	0	0	0	0	1	2	0	0	0	0	0	0	0	1	1	1	0	1	1	1	1	0	0
Q969Z4;F5H2T5;F5GYS9	Q969Z4;F5H2T5;F5GYS9	6;3;3	6;3;3	6;3;3	Tumor necrosis factor receptor superfamily member 19L	RELT	3	6	6	6	0	0	0	0	2	2	1	1	1	3	3	2	2	2	2	1	1	1	3	4	4	4	0	0	0	0	2	2	1	1	1	3	3	2	2	2	2	1	1
Q96A83-2;Q96A83	Q96A83-2;Q96A83	1;1	1;1	1;1	Collagen alpha-1(XXVI) chain	COL26A1	2	1	1	1	0	0	0	0	1	1	0	0	0	1	1	1	0	0	0	0	0	1	1	1	1	1	0	0	0	0	1	1	0	0	0	1	1	1	0	0	0	0	0
Q96AM1	Q96AM1	1	1	1	Mas-related G-protein coupled receptor member F	MRGPRF	1	1	1	1	0	0	0	0	0	0	0	0	0	0	0	1	0	0	0	0	0	1	0	1	0	0	0	0	0	0	0	0	0	0	0	0	0	1	0	0	0	0	0
Q96B86-3;Q96B86;Q96B86-4;G3V4C2;F5H7G2	Q96B86-3;Q96B86;Q96B86-4;G3V4C2;F5H7G2	4;4;4;2;2	4;4;4;2;2	3;3;3;1;2	Repulsive guidance molecule A	RGMA	5	4	4	3	0	0	0	0	0	0	0	2	1	1	1	2	0	0	1	0	0	0	1	0	2	4	0	0	0	0	0	0	0	2	1	1	1	2	0	0	1	0	0
Q96C19;H0Y4Y4	Q96C19;H0Y4Y4	3;2	3;2	2;1	EF-hand domain-containing protein D2	EFHD2	2	3	3	2	0	0	0	0	0	0	0	0	0	0	0	0	2	2	0	0	1	0	0	0	0	1	0	0	0	0	0	0	0	0	0	0	0	0	2	2	0	0	1
Q96C23;F8WB82;B8ZZ75;H7C320;H7C1B5	Q96C23;F8WB82;B8ZZ75	5;3;3;2;1	5;3;3;2;1	5;3;3;2;1	Aldose 1-epimerase	GALM	5	5	5	5	2	1	1	0	2	2	1	1	1	1	1	1	1	1	0	0	1	2	2	1	4	2	2	1	1	0	2	2	1	1	1	1	1	1	1	1	0	0	1
Q96CG8-3;Q96CG8;Q96CG8-2;E5RK99;E7EVQ5	Q96CG8-3;Q96CG8;Q96CG8-2;E5RK99	5;5;4;3;1	5;5;4;3;1	5;5;4;3;1	Collagen triple helix repeat-containing protein 1	CTHRC1	5	5	5	5	0	0	1	0	2	2	2	3	3	3	3	2	2	2	3	2	2	3	2	3	5	5	0	0	1	0	2	2	2	3	3	3	3	2	2	2	3	2	2
Q96CX2	Q96CX2	4	4	4	BTB/POZ domain-containing protein KCTD12	KCTD12	1	4	4	4	0	0	0	0	0	0	0	0	0	0	0	0	0	0	1	0	0	0	0	1	1	3	0	0	0	0	0	0	0	0	0	0	0	0	0	0	1	0	0
Q96D15;M0QZH0;M0QYB8	Q96D15;M0QZH0;M0QYB8	4;3;2	4;3;2	4;3;2	Reticulocalbin-3	RCN3	3	4	4	4	0	0	0	0	1	1	1	1	3	2	2	1	0	0	1	2	1	1	2	1	3	4	0	0	0	0	1	1	1	1	3	2	2	1	0	0	1	2	1
Q96DA0;I3L1H9;I3L3X0	Q96DA0	5;1;1	5;1;1	5;1;1	Zymogen granule protein 16 homolog B	ZG16B	3	5	5	5	2	1	1	1	3	3	4	4	3	3	0	1	2	1	1	3	3	3	0	0	4	5	2	1	1	1	3	3	4	4	3	3	0	1	2	1	1	3	3
Q96FE7-4;Q96FE7-2;Q96FE7;C9JMK5;Q96FE7-5	Q96FE7-4;Q96FE7-2;Q96FE7;C9JMK5	9;8;8;7;1	9;8;8;7;1	9;8;8;7;1	Phosphoinositide-3-kinase-interacting protein 1	PIK3IP1	5	9	9	9	2	2	3	2	7	6	5	5	5	5	6	6	4	4	5	5	4	4	6	6	8	8	2	2	3	2	7	6	5	5	5	5	6	6	4	4	5	5	4
Q96FN5;R4GN27;B1ALC3	Q96FN5;R4GN27;B1ALC3	2;1;1	2;1;1	2;1;1	Kinesin-like protein KIF12;Kinesin-like protein	KIF12	3	2	2	2	0	0	0	0	0	0	0	0	0	0	0	0	0	0	0	0	0	0	0	0	2	0	0	0	0	0	0	0	0	0	0	0	0	0	0	0	0	0	0
Q96G03;E7ENQ8;E9PD70;Q96G03-2	Q96G03;E7ENQ8;E9PD70	13;8;7;2	13;8;7;2	13;8;7;2	Phosphoglucomutase-2	PGM2	4	13	13	13	0	0	0	0	0	0	0	0	0	1	0	0	8	7	2	2	2	2	1	0	9	1	0	0	0	0	0	0	0	0	0	1	0	0	8	7	2	2	2
Q96GM8-2;Q96GM8	Q96GM8-2;Q96GM8	1;1	1;1	1;1	Target of EGR1 protein 1	TOE1	2	1	1	1	0	0	0	0	0	0	0	0	0	1	1	0	0	0	0	0	0	0	0	0	0	0	0	0	0	0	0	0	0	0	0	1	1	0	0	0	0	0	0
Q96GW7;Q96GW7-2;Q5T3I6;Q5T3I8;V9GY88;Q5T3I7	Q96GW7;Q96GW7-2	6;4;2;1;1;1	6;4;2;1;1;1	5;3;1;1;1;1	Brevican core protein	BCAN	6	6	6	5	0	0	0	0	2	2	2	2	4	3	3	2	2	2	2	2	2	2	1	1	2	3	0	0	0	0	2	2	2	2	4	3	3	2	2	2	2	2	2
Q96HC4;H0Y929;H0YBI4;Q96HC4-3;Q96HC4-2;Q96HC4-7;Q96HC4-4;Q96HC4-6	Q96HC4;H0Y929;H0YBI4;Q96HC4-3;Q96HC4-2;Q96HC4-7;Q96HC4-4;Q96HC4-6	3;2;2;2;2;2;2;2	3;2;2;2;2;2;2;2	3;2;2;2;2;2;2;2	PDZ and LIM domain protein 5	PDLIM5	8	3	3	3	0	0	0	0	0	0	0	0	0	0	0	0	1	1	0	0	0	0	1	0	1	0	0	0	0	0	0	0	0	0	0	0	0	0	1	1	0	0	0
Q96HD1;Q96HD1-2;H7C2L3;F8WBY3	Q96HD1;Q96HD1-2	4;4;1;1	4;4;1;1	4;4;1;1	Cysteine-rich with EGF-like domain protein 1	CRELD1	4	4	4	4	1	1	1	0	1	1	1	1	1	1	1	0	0	0	0	0	1	1	0	0	2	3	1	1	1	0	1	1	1	1	1	1	1	0	0	0	0	0	1
Q96HE7;G3V2H0;G3V3E6;G3V503;G3V5B3;Q5TAE8;Q86YB8	Q96HE7	12;4;2;1;1;1;1	12;4;2;1;1;1;1	12;4;2;1;1;1;1	ERO1-like protein alpha	ERO1L	7	12	12	12	0	0	0	0	0	0	0	0	0	0	0	0	8	7	4	4	3	2	5	3	11	3	0	0	0	0	0	0	0	0	0	0	0	0	8	7	4	4	3
Q96I82-2;Q96I82	Q96I82-2;Q96I82	4;4	4;4	4;4	Kazal-type serine protease inhibitor domain-containing protein 1	KAZALD1	2	4	4	4	0	0	0	0	3	3	3	2	3	3	4	4	3	2	2	2	3	3	2	2	4	3	0	0	0	0	3	3	3	2	3	3	4	4	3	2	2	2	3
Q96ID5;H0Y415	Q96ID5;H0Y415	2;1	2;1	2;1	Immunoglobulin superfamily member 21	IGSF21	2	2	2	2	0	0	0	0	1	1	0	1	1	0	0	1	0	0	1	0	0	0	0	0	2	2	0	0	0	0	1	1	0	1	1	0	0	1	0	0	1	0	0
Q96IQ7-2;Q96IQ7	Q96IQ7-2;Q96IQ7	3;3	3;3	3;3	V-set and immunoglobulin domain-containing protein 2	VSIG2	2	3	3	3	0	0	0	0	0	0	0	0	0	0	0	0	0	0	0	0	1	1	0	0	3	1	0	0	0	0	0	0	0	0	0	0	0	0	0	0	0	0	1
Q96J84;Q96J84-2;Q96J84-3;Q5W0G0;Q5W0F9	Q96J84;Q96J84-2;Q96J84-3	10;10;6;4;4	10;10;6;4;4	10;10;6;4;4	Kin of IRRE-like protein 1	KIRREL	5	10	10	10	0	0	0	0	3	3	4	4	4	3	4	5	3	3	4	4	4	3	4	5	7	6	0	0	0	0	3	3	4	4	4	3	4	5	3	3	4	4	4
Q96JB6	Q96JB6	2	2	2	Lysyl oxidase homolog 4	LOXL4	1	2	2	2	0	0	0	0	0	0	1	1	2	2	1	1	1	1	1	1	1	1	1	1	2	2	0	0	0	0	0	0	1	1	2	2	1	1	1	1	1	1	1
Q96JF0-2;Q96JF0	Q96JF0-2;Q96JF0	4;4	4;4	4;4	Beta-galactoside alpha-2,6-sialyltransferase 2	ST6GAL2	2	4	4	4	0	0	1	0	3	3	2	3	2	2	1	2	2	2	2	2	2	2	3	2	2	2	0	0	1	0	3	3	2	3	2	2	1	2	2	2	2	2	2
Q96JQ0	Q96JQ0	19	19	19	Protocadherin-16	DCHS1	1	19	19	19	0	0	0	0	5	4	7	8	7	8	11	10	2	2	7	6	5	4	5	5	7	13	0	0	0	0	5	4	7	8	7	8	11	10	2	2	7	6	5
Q96K78	Q96K78	4	4	4	Probable G-protein coupled receptor 128	GPR128	1	4	4	4	1	2	1	0	0	0	0	0	0	0	0	0	1	1	0	0	0	0	0	0	2	0	1	2	1	0	0	0	0	0	0	0	0	0	1	1	0	0	0
Q96KP4;J3QKT2;J3KSV5;A0A087WYZ1;Q96KP4-2;J3QQN6;J3QR27;J3QLU1;J3QKQ0;J3QRD0;J3QL02;A0A087WVS2;J3KRD5;J3QRA8;J3KSS4;J3QRP4;J3QRH4	Q96KP4;J3QKT2;J3KSV5;A0A087WYZ1;Q96KP4-2;J3QQN6;J3QR27;J3QLU1;J3QKQ0;J3QRD0;J3QL02	11;8;7;7;7;6;6;6;6;6;6;5;4;4;3;2;2	11;8;7;7;7;6;6;6;6;6;6;5;4;4;3;2;2	11;8;7;7;7;6;6;6;6;6;6;5;4;4;3;2;2	Cytosolic non-specific dipeptidase	CNDP2	17	11	11	11	4	4	3	1	0	0	2	1	2	1	2	3	5	5	1	2	2	1	0	0	6	6	4	4	3	1	0	0	2	1	2	1	2	3	5	5	1	2	2
Q96L46	Q96L46	5	2	2	Calpain small subunit 2	CAPNS2	1	5	2	2	0	0	0	0	0	0	0	0	0	0	0	1	3	2	1	0	3	2	0	0	2	0	0	0	0	0	0	0	0	0	0	0	0	0	1	0	0	0	1
Q96NY8;Q96NY8-2	Q96NY8	11;1	11;1	11;1	Nectin-4;Processed poliovirus receptor-related protein 4	PVRL4	2	11	11	11	0	0	1	1	6	6	8	7	6	6	8	7	6	6	4	6	7	6	5	6	7	10	0	0	1	1	6	6	8	7	6	6	8	7	6	6	4	6	7
Q96P63;Q96P63-2	Q96P63;Q96P63-2	11;11	11;11	11;11	Serpin B12	SERPINB12	2	11	11	11	1	1	0	0	3	3	4	4	5	6	7	6	6	6	5	4	5	6	3	3	11	7	1	1	0	0	3	3	4	4	5	6	7	6	6	6	5	4	5
Q96PD5;Q96PD5-2;M0R2W8	Q96PD5;Q96PD5-2	11;10;1	11;10;1	10;9;1	N-acetylmuramoyl-L-alanine amidase	PGLYRP2	3	11	11	10	1	1	4	3	6	5	8	8	8	9	9	9	4	3	4	5	5	4	5	5	9	10	1	1	4	3	6	5	8	8	8	9	9	9	4	3	4	5	5
Q96PX8	Q96PX8	4	4	4	SLIT and NTRK-like protein 1	SLITRK1	1	4	4	4	0	0	0	0	0	0	1	1	1	2	3	3	1	1	1	2	1	1	0	1	0	2	0	0	0	0	0	0	1	1	1	2	3	3	1	1	1	2	1
Q96RW7-2;Q96RW7;Q5TCP6	Q96RW7-2;Q96RW7	13;13;5	13;13;5	13;13;5	Hemicentin-1	HMCN1	3	13	13	13	0	0	2	1	7	6	7	7	9	9	9	8	7	8	6	6	7	7	9	7	9	12	0	0	2	1	7	6	7	7	9	9	9	8	7	8	6	6	7
Q96S66-4;Q96S66-3;Q96S66-2;Q96S66	Q96S66-4;Q96S66-3;Q96S66-2;Q96S66	1;1;1;1	1;1;1;1	1;1;1;1	Chloride channel CLIC-like protein 1	CLCC1	4	1	1	1	0	0	0	0	0	0	0	0	0	0	0	0	0	0	0	0	0	0	1	1	0	0	0	0	0	0	0	0	0	0	0	0	0	0	0	0	0	0	0
Q96S96	Q96S96	6	6	6	Phosphatidylethanolamine-binding protein 4	PEBP4	1	6	6	6	1	1	3	3	5	5	5	4	2	1	3	4	4	3	3	2	2	2	2	2	4	6	1	1	3	3	5	5	5	4	2	1	3	4	4	3	3	2	2
Q96SM3	Q96SM3	3	3	3	Probable carboxypeptidase X1	CPXM1	1	3	3	3	0	0	0	0	0	0	0	0	3	2	1	1	0	0	0	0	0	0	0	0	1	1	0	0	0	0	0	0	0	0	3	2	1	1	0	0	0	0	0
Q96TA1-2;Q96TA1	Q96TA1-2;Q96TA1	1;1	1;1	1;1	Niban-like protein 1	FAM129B	2	1	1	1	0	0	0	0	1	1	1	1	1	0	0	1	0	0	0	0	0	0	1	1	1	1	0	0	0	0	1	1	1	1	1	0	0	1	0	0	0	0	0
Q99459	Q99459	2	2	2	Cell division cycle 5-like protein	CDC5L	1	2	2	2	0	0	0	0	1	2	1	1	1	1	1	1	2	2	2	1	1	1	1	1	1	2	0	0	0	0	1	2	1	1	1	1	1	1	2	2	2	1	1
Q99497;K7ELW0;K7EN27	Q99497;K7ELW0;K7EN27	11;9;7	11;9;7	11;9;7	Protein deglycase DJ-1	PARK7	3	11	11	11	1	1	3	4	5	4	8	7	8	8	5	6	6	6	4	4	1	3	7	8	8	7	1	1	3	4	5	4	8	7	8	8	5	6	6	6	4	4	1
Q99519;E9PIF4	Q99519;E9PIF4	6;5	6;5	6;5	Sialidase-1	NEU1	2	6	6	6	0	0	0	0	2	2	3	3	3	3	4	4	1	1	3	1	1	1	3	2	3	6	0	0	0	0	2	2	3	3	3	3	4	4	1	1	3	1	1
Q99523;Q99523-2	Q99523;Q99523-2	3;2	3;2	3;2	Sortilin	SORT1	2	3	3	3	0	0	0	0	2	2	1	1	2	2	2	2	0	0	1	0	0	0	1	1	1	1	0	0	0	0	2	2	1	1	2	2	2	2	0	0	1	0	0
Q99538-3;Q99538-2;Q99538;H0YJN9;G3V2T4;G3V4E4	Q99538-3;Q99538-2;Q99538	3;3;3;1;1;1	3;3;3;1;1;1	3;3;3;1;1;1	Legumain	LGMN	6	3	3	3	1	1	2	0	1	0	0	0	0	0	1	1	0	0	0	0	0	0	0	0	2	1	1	1	2	0	1	0	0	0	0	0	1	1	0	0	0	0	0
Q99574;H7C5T9;C9JDY5	Q99574	6;2;1	6;2;1	6;2;1	Neuroserpin	SERPINI1	3	6	6	6	2	2	2	1	2	0	2	2	1	2	3	3	2	2	2	2	1	2	1	1	5	6	2	2	2	1	2	0	2	2	1	2	3	3	2	2	2	2	1
Q99674;Q99674-4;Q99674-5;Q99674-2	Q99674;Q99674-4;Q99674-5	7;7;7;1	7;7;7;1	7;7;7;1	Cell growth regulator with EF hand domain protein 1	CGREF1	4	7	7	7	0	0	0	0	3	2	3	3	3	3	4	4	0	0	3	5	2	1	5	6	3	4	0	0	0	0	3	2	3	3	3	3	4	4	0	0	3	5	2
Q99895	Q99895	5	5	5	Chymotrypsin-C	CTRC	1	5	5	5	2	2	2	2	2	2	0	0	1	1	0	0	4	3	1	0	2	2	0	0	4	2	2	2	2	2	2	2	0	0	1	1	0	0	4	3	1	0	2
Q99969;C9J8S2	Q99969;C9J8S2	5;4	5;4	5;4	Retinoic acid receptor responder protein 2	RARRES2	2	5	5	5	4	3	4	2	0	0	0	0	0	0	0	0	0	0	0	0	0	0	0	0	4	4	4	3	4	2	0	0	0	0	0	0	0	0	0	0	0	0	0
Q99972;B6V6K7	Q99972;B6V6K7	4;2	4;2	4;2	Myocilin;Myocilin, N-terminal fragment;Myocilin, C-terminal fragment	MYOC	2	4	4	4	0	0	0	0	2	2	2	2	1	1	0	0	1	1	1	0	0	0	0	0	2	2	0	0	0	0	2	2	2	2	1	1	0	0	1	1	1	0	0
Q99983	Q99983	5	5	5	Osteomodulin	OMD	1	5	5	5	0	0	0	0	0	0	1	1	1	1	2	3	2	2	1	0	1	1	0	0	2	3	0	0	0	0	0	0	1	1	1	1	2	3	2	2	1	0	1
Q99988	Q99988	7	7	7	Growth/differentiation factor 15	GDF15	1	7	7	7	0	0	0	0	2	2	2	1	1	1	3	1	1	1	1	1	1	0	3	3	1	5	0	0	0	0	2	2	2	1	1	1	3	1	1	1	1	1	1
Q9BQ51;Q9BQ51-3;Q9BQ51-2	Q9BQ51;Q9BQ51-3;Q9BQ51-2	3;2;2	3;2;2	3;2;2	Programmed cell death 1 ligand 2	PDCD1LG2	3	3	3	3	0	0	0	0	0	0	0	0	0	0	0	0	0	0	0	0	0	0	0	0	0	3	0	0	0	0	0	0	0	0	0	0	0	0	0	0	0	0	0
Q9BQR3	Q9BQR3	5	5	5	Serine protease 27	PRSS27	1	5	5	5	0	0	0	0	0	0	0	0	1	1	1	1	3	4	4	1	1	1	1	1	5	2	0	0	0	0	0	0	0	0	1	1	1	1	3	4	4	1	1
Q9BQT9;Q9BQT9-2	Q9BQT9;Q9BQT9-2	2;2	2;2	2;2	Calsyntenin-3	CLSTN3	2	2	2	2	0	0	0	0	0	0	0	0	0	0	0	0	0	0	0	0	0	0	0	0	0	2	0	0	0	0	0	0	0	0	0	0	0	0	0	0	0	0	0
Q9BRA2;I3L0K2;I3L3M7;I3L2R6	Q9BRA2;I3L0K2;I3L3M7;I3L2R6	3;2;2;2	3;2;2;2	3;2;2;2	Thioredoxin domain-containing protein 17	TXNDC17	4	3	3	3	2	2	2	2	1	1	2	2	2	1	1	2	2	2	2	1	2	2	1	1	3	1	2	2	2	2	1	1	2	2	2	1	1	2	2	2	2	1	2
Q9BRF8-3;Q9BRF8-2;Q9BRF8	Q9BRF8-3;Q9BRF8-2;Q9BRF8	2;2;2	2;2;2	2;2;2	Serine/threonine-protein phosphatase CPPED1	CPPED1	3	2	2	2	1	1	1	1	0	0	0	0	1	2	0	0	0	0	0	0	0	0	0	0	2	2	1	1	1	1	0	0	0	0	1	2	0	0	0	0	0	0	0
Q9BRK3-3;Q9BRK3;Q9BRK3-2;Q9BRK3-4	Q9BRK3-3;Q9BRK3;Q9BRK3-2;Q9BRK3-4	17;17;17;13	17;17;17;13	17;17;17;13	Matrix-remodeling-associated protein 8	MXRA8	4	17	17	17	0	0	0	0	2	2	6	8	10	11	11	10	7	7	10	8	6	3	2	2	14	16	0	0	0	0	2	2	6	8	10	11	11	10	7	7	10	8	6
Q9BRK5;Q9BRK5-6;G3V1E2;Q9BRK5-4;Q9BRK5-3;H0Y3T6;Q9BRK5-2;Q9BRK5-5	Q9BRK5;Q9BRK5-6;G3V1E2;Q9BRK5-4;Q9BRK5-3	5;4;3;3;3;2;2;1	5;4;3;3;3;2;2;1	5;4;3;3;3;2;2;1	45 kDa calcium-binding protein	SDF4	8	5	5	5	0	0	0	0	0	0	1	1	1	1	2	1	0	0	0	0	1	1	1	2	0	3	0	0	0	0	0	0	1	1	1	1	2	1	0	0	0	0	1
Q9BRT3;J3KTI2	Q9BRT3;J3KTI2	5;3	5;3	5;3	Migration and invasion enhancer 1	MIEN1	2	5	5	5	1	0	1	2	4	4	3	3	2	2	2	2	2	2	2	2	3	3	3	3	3	2	1	0	1	2	4	4	3	3	2	2	2	2	2	2	2	2	3
Q9BS26	Q9BS26	8	8	8	Endoplasmic reticulum resident protein 44	ERP44	1	8	8	8	0	0	2	2	1	1	2	1	1	1	1	2	1	2	2	0	0	0	0	0	4	5	0	0	2	2	1	1	2	1	1	1	1	2	1	2	2	0	0
Q9BS40	Q9BS40	3	3	3	Latexin	LXN	1	3	3	3	1	1	1	1	1	1	1	1	0	0	0	1	2	1	1	0	1	0	0	0	2	1	1	1	1	1	1	1	1	1	0	0	0	1	2	1	1	0	1
Q9BSG0	Q9BSG0	3	3	3	Protease-associated domain-containing protein 1	PRADC1	1	3	3	3	0	0	0	0	0	0	0	0	0	2	1	0	1	1	1	1	1	1	1	0	3	3	0	0	0	0	0	0	0	0	0	2	1	0	1	1	1	1	1
Q9BT76-3;Q9BT76-2;Q9BT76	Q9BT76-3;Q9BT76-2;Q9BT76	2;1;1	2;1;1	2;1;1	Uroplakin-3b	UPK3B	3	2	2	2	0	0	0	0	0	0	1	1	0	0	0	0	0	0	0	0	0	0	0	0	0	1	0	0	0	0	0	0	1	1	0	0	0	0	0	0	0	0	0
Q9BTM9-3;Q9BTM9;Q9BTM9-2	Q9BTM9-3;Q9BTM9;Q9BTM9-2	1;1;1	1;1;1	1;1;1	Ubiquitin-related modifier 1	URM1	3	1	1	1	0	0	0	0	1	1	0	0	1	1	1	1	0	0	0	0	1	1	1	1	1	1	0	0	0	0	1	1	0	0	1	1	1	1	0	0	0	0	1
Q9BTY2;Q9BTY2-2	Q9BTY2	13;5	13;5	13;5	Plasma alpha-L-fucosidase	FUCA2	2	13	13	13	1	1	2	2	6	4	9	8	5	6	6	6	5	5	6	7	5	5	5	5	10	10	1	1	2	2	6	4	9	8	5	6	6	6	5	5	6	7	5
Q9BUD6;D6RBY3;D6RIH5;D6RB12	Q9BUD6;D6RBY3;D6RIH5;D6RB12	4;2;2;2	4;2;2;2	4;2;2;2	Spondin-2	SPON2	4	4	4	4	0	0	1	1	1	1	1	0	0	0	0	0	0	0	0	1	0	0	1	1	1	3	0	0	1	1	1	1	1	0	0	0	0	0	0	0	0	1	0
Q9BUH6	Q9BUH6	2	2	2	Protein PAXX	C9orf142	1	2	2	2	0	0	0	0	0	0	0	0	0	0	0	0	0	0	0	0	0	0	0	0	2	0	0	0	0	0	0	0	0	0	0	0	0	0	0	0	0	0	0
Q9BVM4;M0R0M3;M0R217	Q9BVM4	4;1;1	4;1;1	4;1;1	Gamma-glutamylaminecyclotransferase	GGACT	3	4	4	4	0	0	0	0	0	0	1	2	2	2	2	2	0	0	1	1	1	1	3	3	4	2	0	0	0	0	0	0	1	2	2	2	2	2	0	0	1	1	1
Q9BW04-2;Q9BW04	Q9BW04-2;Q9BW04	2;2	2;2	2;2	Specifically androgen-regulated gene protein	SARG	2	2	2	2	0	0	0	0	0	0	0	1	0	0	0	0	0	0	0	0	0	0	1	1	1	1	0	0	0	0	0	0	0	1	0	0	0	0	0	0	0	0	0
Q9BWV1;Q9BWV1-3;Q9BWV1-2;C9J2L7;Q96DN7	Q9BWV1;Q9BWV1-3	5;5;2;1;1	5;5;2;1;1	5;5;2;1;1	Brother of CDO	BOC	5	5	5	5	0	0	0	0	1	1	0	0	0	0	0	0	0	1	0	0	0	0	1	2	2	3	0	0	0	0	1	1	0	0	0	0	0	0	0	1	0	0	0
Q9BX67;Q9BX67-2	Q9BX67;Q9BX67-2	5;4	5;4	5;4	Junctional adhesion molecule C	JAM3	2	5	5	5	1	1	1	1	2	2	3	2	5	3	4	3	3	3	3	4	3	3	3	3	5	5	1	1	1	1	2	2	3	2	5	3	4	3	3	3	3	4	3
Q9BXJ7;H0YKJ5	Q9BXJ7;H0YKJ5	2;1	2;1	2;1	Protein amnionless	AMN	2	2	2	2	0	0	0	0	0	1	0	0	0	0	0	0	0	0	0	0	0	0	0	0	0	1	0	0	0	0	0	1	0	0	0	0	0	0	0	0	0	0	0
Q9BXN2-5;Q9BXN2-2;Q9BXN2	Q9BXN2-5;Q9BXN2-2;Q9BXN2	2;2;2	2;2;2	2;2;2	C-type lectin domain family 7 member A	CLEC7A	3	2	2	2	0	0	0	0	1	1	1	1	0	0	0	1	0	0	0	0	1	1	2	2	1	0	0	0	0	0	1	1	1	1	0	0	0	1	0	0	0	0	1
Q9BXP8;Q9BXP8-2	Q9BXP8	36;16	36;16	36;16	Pappalysin-2	PAPPA2	2	36	36	36	0	0	0	0	17	14	8	9	16	15	20	21	14	14	16	13	8	8	20	13	24	25	0	0	0	0	17	14	8	9	16	15	20	21	14	14	16	13	8
Q9BXX0	Q9BXX0	8	8	8	EMILIN-2	EMILIN2	1	8	8	8	0	0	0	2	2	3	5	4	0	0	0	0	0	0	0	0	0	0	1	2	4	3	0	0	0	2	2	3	5	4	0	0	0	0	0	0	0	0	0
Q9BYE4	Q9BYE4	4	1	1	Small proline-rich protein 2G	SPRR2G	1	4	1	1	2	2	2	2	2	2	2	2	2	2	2	2	2	2	2	2	2	3	3	2	3	3	0	0	0	0	0	0	0	0	0	0	0	0	0	0	0	0	0
Q9BYE9	Q9BYE9	19	19	19	Cadherin-related family member 2	CDHR2	1	19	19	19	10	8	6	6	11	11	6	6	6	6	8	9	11	10	7	7	11	12	9	6	14	12	10	8	6	6	11	11	6	6	6	6	8	9	11	10	7	7	11
Q9BYF1;Q9BYF1-2	Q9BYF1;Q9BYF1-2	7;4	7;4	7;4	Angiotensin-converting enzyme 2;Processed angiotensin-converting enzyme 2	ACE2	2	7	7	7	1	1	0	0	1	1	2	2	1	1	0	0	4	4	1	0	5	3	0	0	4	3	1	1	0	0	1	1	2	2	1	1	0	0	4	4	1	0	5
Q9BYJ0	Q9BYJ0	6	6	6	Fibroblast growth factor-binding protein 2	FGFBP2	1	6	6	6	0	0	0	0	0	2	4	4	4	4	4	4	4	3	4	3	3	3	3	3	6	6	0	0	0	0	0	2	4	4	4	4	4	4	4	3	4	3	3
Q9BYT8;E9PCB6	Q9BYT8;E9PCB6	2;1	2;1	2;1	Neurolysin, mitochondrial	NLN	2	2	2	2	1	1	1	0	0	0	1	1	1	0	0	1	0	0	0	0	0	0	0	0	0	1	1	1	1	0	0	0	1	1	1	0	0	1	0	0	0	0	0
Q9BZG9;Q9BZG9-3;H0YB12	Q9BZG9;Q9BZG9-3;H0YB12	4;3;2	4;3;2	3;3;2	Ly-6/neurotoxin-like protein 1	LYNX1	3	4	4	3	2	2	2	2	2	2	2	3	4	4	3	3	2	2	1	2	2	2	1	1	2	2	2	2	2	2	2	2	2	3	4	4	3	3	2	2	1	2	2
Q9BZM5;C9JAK3;Q6H3X3-2;Q5VY80;Q6H3X3	Q9BZM5;C9JAK3;Q6H3X3-2;Q5VY80;Q6H3X3	3;2;2;2;2	3;2;2;2;2	3;2;2;2;2	NKG2D ligand 2;Retinoic acid early transcript 1G protein;Retinoic acid early transcript 1L protein	ULBP2;RAET1G;RAET1L	5	3	3	3	0	0	0	0	0	0	1	1	1	1	0	0	1	1	0	0	0	0	0	0	2	3	0	0	0	0	0	0	1	1	1	1	0	0	1	1	0	0	0
Q9C0C2-2;Q9C0C2	Q9C0C2-2;Q9C0C2	1;1	1;1	1;1	182 kDa tankyrase-1-binding protein	TNKS1BP1	2	1	1	1	0	0	0	0	0	0	0	0	0	0	0	0	0	0	0	0	0	0	1	0	0	0	0	0	0	0	0	0	0	0	0	0	0	0	0	0	0	0	0
Q9C0H2-2;Q9C0H2;Q9C0H2-3;Q9C0H2-4	Q9C0H2-2;Q9C0H2;Q9C0H2-3;Q9C0H2-4	6;6;5;5	6;6;5;5	6;6;5;5	Protein tweety homolog 3	TTYH3	4	6	6	6	0	0	0	0	5	2	4	3	0	0	0	0	0	0	0	0	0	0	0	0	6	4	0	0	0	0	5	2	4	3	0	0	0	0	0	0	0	0	0
Q9GIY3;P13762	Q9GIY3	5;2	1;1	1;1	HLA class II histocompatibility antigen, DRB1-14 beta chain	HLA-DRB1	2	5	1	1	3	3	2	1	1	0	0	0	1	1	1	1	1	1	0	0	1	1	0	0	2	3	1	1	1	0	0	0	0	0	0	0	0	0	0	0	0	0	0
Q9GZM7-3;Q9GZM7	Q9GZM7-3;Q9GZM7	1;1	1;1	1;1	Tubulointerstitial nephritis antigen-like	TINAGL1	2	1	1	1	0	0	0	0	0	0	0	0	1	1	1	0	0	0	0	0	0	0	0	0	0	0	0	0	0	0	0	0	0	0	1	1	1	0	0	0	0	0	0
Q9GZP4-2;Q9GZP4;X6RHB9;X6R8S9	Q9GZP4-2;Q9GZP4;X6RHB9	4;4;2;1	4;4;2;1	4;4;2;1	PITH domain-containing protein 1	PITHD1	4	4	4	4	0	0	0	1	0	0	0	0	1	1	0	1	1	1	0	1	3	1	1	1	2	0	0	0	0	1	0	0	0	0	1	1	0	1	1	1	0	1	3
Q9GZX9;J3QS03;Q9GZX9-2	Q9GZX9;J3QS03	5;3;2	5;3;2	5;3;2	Twisted gastrulation protein homolog 1	TWSG1	3	5	5	5	1	1	1	3	4	4	4	4	5	4	5	5	4	2	5	4	3	3	4	3	5	4	1	1	1	3	4	4	4	4	5	4	5	5	4	2	5	4	3
Q9H2A7;I3L333	Q9H2A7;I3L333	2;1	2;1	2;1	C-X-C motif chemokine 16	CXCL16	2	2	2	2	0	0	0	0	0	0	1	1	1	1	0	0	0	0	0	1	0	0	0	0	2	2	0	0	0	0	0	0	1	1	1	1	0	0	0	0	0	1	0
Q9H2G2-2;Q9H2G2	Q9H2G2-2;Q9H2G2	1;1	1;1	1;1	STE20-like serine/threonine-protein kinase	SLK	2	1	1	1	0	0	0	0	0	0	0	0	0	0	0	0	0	0	0	0	0	0	0	0	0	1	0	0	0	0	0	0	0	0	0	0	0	0	0	0	0	0	0
Q9H2S6-3;Q9H2S6	Q9H2S6-3;Q9H2S6	2;2	2;2	2;2	Tenomodulin	TNMD	2	2	2	2	0	0	0	0	2	2	2	2	2	0	1	2	1	2	2	2	2	1	2	2	2	2	0	0	0	0	2	2	2	2	2	0	1	2	1	2	2	2	2
Q9H3G5;H7C0X5;H7C218;A0A087WVP6;A0A087WXJ9;C9JLV0;C9J6L4;C9JI22	Q9H3G5;H7C0X5;H7C218	8;5;4;3;2;2;1;1	8;5;4;3;2;2;1;1	8;5;4;3;2;2;1;1	Probable serine carboxypeptidase CPVL	CPVL	8	8	8	8	2	1	0	1	3	2	3	4	3	2	4	3	0	0	1	1	0	0	0	0	5	7	2	1	0	1	3	2	3	4	3	2	4	3	0	0	1	1	0
Q9H3K6-2;Q9H3K6;H3BV85;H3BTW0;H3BVE0	Q9H3K6-2;Q9H3K6;H3BV85;H3BTW0;H3BVE0	2;2;1;1;1	2;2;1;1;1	2;2;1;1;1	BolA-like protein 2	BOLA2;BOLA2B	5	2	2	2	0	0	0	0	1	0	0	0	1	0	2	0	0	0	1	1	0	0	1	1	0	1	0	0	0	0	1	0	0	0	1	0	2	0	0	0	1	1	0
Q9H3R2;C9IZG1	Q9H3R2	6;2	6;2	6;2	Mucin-13	MUC13	2	6	6	6	3	3	1	1	1	2	0	0	0	0	1	1	3	3	0	0	4	3	0	0	6	3	3	3	1	1	1	2	0	0	0	0	1	1	3	3	0	0	4
Q9H444	Q9H444	3	3	3	Charged multivesicular body protein 4b	CHMP4B	1	3	3	3	0	0	0	0	1	1	0	0	0	0	0	0	0	0	0	0	1	0	0	0	1	0	0	0	0	0	1	1	0	0	0	0	0	0	0	0	0	0	1
Q9H461	Q9H461	2	2	2	Frizzled-8	FZD8	1	2	2	2	0	0	0	0	1	1	1	1	1	2	2	2	1	1	1	1	1	1	1	1	1	1	0	0	0	0	1	1	1	1	1	2	2	2	1	1	1	1	1
Q9H6B4	Q9H6B4	6	6	6	CXADR-like membrane protein	CLMP	1	6	6	6	0	0	0	0	1	1	3	3	1	1	3	4	3	3	2	0	1	1	2	1	2	3	0	0	0	0	1	1	3	3	1	1	3	4	3	3	2	0	1
Q9H6S3;Q9H6S3-3;Q9H6S3-2;H0YD62;H0YF37;A0A087WX39	Q9H6S3;Q9H6S3-3;Q9H6S3-2	4;4;2;1;1;1	4;4;2;1;1;1	4;4;2;1;1;1	Epidermal growth factor receptor kinase substrate 8-like protein 2	EPS8L2	6	4	4	4	0	0	0	0	1	1	0	0	0	0	0	1	1	0	0	0	1	1	0	0	2	0	0	0	0	0	1	1	0	0	0	0	0	1	1	0	0	0	1
Q9H6X2-4;Q9H6X2-6;Q9H6X2-2;Q9H6X2-5;Q9H6X2;Q9H6X2-3;H0YC24	Q9H6X2-4;Q9H6X2-6;Q9H6X2-2;Q9H6X2-5;Q9H6X2;Q9H6X2-3	9;9;9;9;9;8;2	9;9;9;9;9;8;2	9;9;9;9;9;8;2	Anthrax toxin receptor 1	ANTXR1	7	9	9	9	0	0	2	1	5	5	6	6	6	6	7	6	6	6	6	6	4	4	4	5	9	8	0	0	2	1	5	5	6	6	6	6	7	6	6	6	6	6	4
Q9H756	Q9H756	2	2	2	Leucine-rich repeat-containing protein 19	LRRC19	1	2	2	2	0	0	0	0	1	0	1	2	2	2	2	1	1	1	0	0	1	1	0	0	2	1	0	0	0	0	1	0	1	2	2	2	2	1	1	1	0	0	1
Q9H8J5;Q9H8J5-2;F5H3M3;F5H6G8	Q9H8J5;Q9H8J5-2;F5H3M3	4;3;2;1	4;3;2;1	4;3;2;1	MANSC domain-containing protein 1	MANSC1	4	4	4	4	0	0	0	0	3	2	2	3	2	2	2	1	1	0	1	1	1	1	4	3	4	3	0	0	0	0	3	2	2	3	2	2	2	1	1	0	1	1	1
Q9H8L6;V9GY43;V9GYS9	Q9H8L6	3;1;1	3;1;1	3;1;1	Multimerin-2	MMRN2	3	3	3	3	0	0	0	0	2	2	2	2	1	2	2	2	0	0	1	1	0	0	2	2	3	3	0	0	0	0	2	2	2	2	1	2	2	2	0	0	1	1	0
Q9H8Y8-2;Q9H8Y8;Q9H8Y8-3	Q9H8Y8-2;Q9H8Y8;Q9H8Y8-3	1;1;1	1;1;1	1;1;1	Golgi reassembly-stacking protein 2	GORASP2	3	1	1	1	0	0	0	0	0	0	0	0	0	0	0	1	0	0	0	0	0	0	0	0	1	1	0	0	0	0	0	0	0	0	0	0	0	1	0	0	0	0	0
Q9H9P2-4;Q9H9P2;Q9H9P2-2;Q9H9P2-3	Q9H9P2-4;Q9H9P2;Q9H9P2-2;Q9H9P2-3	5;5;4;4	5;5;4;4	5;5;4;4	Chondrolectin	CHODL	4	5	5	5	0	0	0	0	4	4	3	3	3	3	2	3	2	2	2	2	2	2	3	1	4	2	0	0	0	0	4	4	3	3	3	3	2	3	2	2	2	2	2
Q9HAT2;Q9HAT2-2	Q9HAT2;Q9HAT2-2	11;10	11;10	11;10	Sialate O-acetylesterase	SIAE	2	11	11	11	4	4	4	1	4	4	3	3	3	5	5	5	4	4	3	5	3	3	1	1	9	9	4	4	4	1	4	4	3	3	3	5	5	5	4	4	3	5	3
Q9HB40-2;Q9HB40;I3L2N6;I3L4Z3	Q9HB40-2;Q9HB40;I3L2N6;I3L4Z3	2;2;1;1	2;2;1;1	2;2;1;1	Retinoid-inducible serine carboxypeptidase	SCPEP1	4	2	2	2	0	0	0	0	2	2	2	2	0	0	1	0	0	0	0	0	0	0	1	1	1	1	0	0	0	0	2	2	2	2	0	0	1	0	0	0	0	0	0
Q9HBB8-2;Q9HBB8-4;Q9HBB8	Q9HBB8-2;Q9HBB8-4;Q9HBB8	7;7;7	7;7;7	7;7;7	Cadherin-related family member 5	CDHR5	3	7	7	7	4	4	2	1	0	0	1	1	1	1	1	1	1	1	1	0	1	2	1	1	6	4	4	4	2	1	0	0	1	1	1	1	1	1	1	1	1	0	1
Q9HBR0;I3L0Q8;H0YF92;Q9HBR0-3	Q9HBR0	11;4;4;2	11;4;4;2	11;4;4;2	Putative sodium-coupled neutral amino acid transporter 10	SLC38A10	4	11	11	11	0	0	0	0	5	5	5	5	3	2	2	4	0	0	3	3	1	1	7	6	6	8	0	0	0	0	5	5	5	5	3	2	2	4	0	0	3	3	1
Q9HC10-4;Q9HC10-2;Q9HC10-3;Q9HC10-5;Q9HC10	Q9HC10-4;Q9HC10-2;Q9HC10-3;Q9HC10-5;Q9HC10	2;2;2;2;2	2;2;2;2;2	2;2;2;2;2	Otoferlin	OTOF	5	2	2	2	0	0	1	1	0	0	0	1	0	0	0	0	1	1	1	1	1	1	0	0	1	2	0	0	1	1	0	0	0	1	0	0	0	0	1	1	1	1	1
Q9HC57	Q9HC57	3	3	3	WAP four-disulfide core domain protein 1	WFDC1	1	3	3	3	0	0	1	2	1	1	0	0	0	0	0	0	1	1	1	2	1	1	1	1	1	1	0	0	1	2	1	1	0	0	0	0	0	0	1	1	1	2	1
Q9HC84	Q9HC84	28	24	24	Mucin-5B	MUC5B	1	28	24	24	14	12	9	10	0	0	0	0	2	4	1	1	15	17	3	2	8	9	0	0	18	7	11	9	7	8	0	0	0	0	2	3	0	0	12	14	2	2	6
Q9HCL0-2;Q9HCL0	Q9HCL0-2;Q9HCL0	3;3	3;3	3;3	Protocadherin-18	PCDH18	2	3	3	3	0	0	0	0	0	0	1	1	0	0	1	1	0	0	0	0	0	0	0	0	0	2	0	0	0	0	0	0	1	1	0	0	1	1	0	0	0	0	0
Q9HCN6-2;Q9HCN6;Q9HCN6-3;K7EIW7	Q9HCN6-2;Q9HCN6;Q9HCN6-3;K7EIW7	5;5;5;3	5;5;5;3	5;5;5;3	Platelet glycoprotein VI	GP6	4	5	5	5	0	0	0	0	2	1	0	0	2	2	2	2	1	2	1	1	1	1	2	1	4	2	0	0	0	0	2	1	0	0	2	2	2	2	1	2	1	1	1
Q9HCU0;Q9HCU0-2	Q9HCU0	14;2	14;2	14;2	Endosialin	CD248	2	14	14	14	3	3	3	5	10	10	10	11	10	9	11	11	10	10	10	9	8	8	11	10	12	13	3	3	3	5	10	10	10	11	10	9	11	11	10	10	10	9	8
Q9HCU4	Q9HCU4	1	1	1	Cadherin EGF LAG seven-pass G-type receptor 2	CELSR2	1	1	1	1	0	0	0	0	0	0	0	0	0	0	1	1	0	0	0	1	0	0	0	0	0	1	0	0	0	0	0	0	0	0	0	0	1	1	0	0	0	1	0
Q9HD89;Q9HD89-2	Q9HD89	5;2	5;2	5;2	Resistin	RETN	2	5	5	5	3	1	2	2	4	4	3	3	2	3	3	4	2	3	3	2	4	4	2	2	3	3	3	1	2	2	4	4	3	3	2	3	3	4	2	3	3	2	4
Q9NP80-3;Q9NP80-2;Q9NP80	Q9NP80-3;Q9NP80-2;Q9NP80	1;1;1	1;1;1	1;1;1	Calcium-independent phospholipase A2-gamma	PNPLA8	3	1	1	1	1	1	1	1	0	0	0	0	0	0	0	0	0	0	0	0	0	0	0	0	0	0	1	1	1	1	0	0	0	0	0	0	0	0	0	0	0	0	0
Q9NP84;I3L1J9	Q9NP84	5;2	5;2	5;2	Tumor necrosis factor receptor superfamily member 12A	TNFRSF12A	2	5	5	5	2	2	2	2	3	4	3	3	3	3	3	2	2	2	2	2	3	3	5	5	2	3	2	2	2	2	3	4	3	3	3	3	3	2	2	2	2	2	3
Q9NPF0;Q9NPF0-2;M0R100	Q9NPF0;Q9NPF0-2	3;2;1	3;2;1	3;2;1	CD320 antigen	CD320	3	3	3	3	0	0	0	0	3	3	3	3	3	2	3	3	0	0	0	1	1	1	3	3	3	3	0	0	0	0	3	3	3	3	3	2	3	3	0	0	0	1	1
Q9NPG4	Q9NPG4	15	15	14	Protocadherin-12	PCDH12	1	15	15	14	0	0	0	0	2	1	5	4	2	3	10	11	1	1	3	4	1	1	2	3	4	11	0	0	0	0	2	1	5	4	2	3	10	11	1	1	3	4	1
Q9NPH3-2;Q9NPH3;Q9NPH3-5;C9J1D9;Q9NPH3-3;C9JT28;H7C3W4;C9J9W1	Q9NPH3-2;Q9NPH3;Q9NPH3-5;C9J1D9;Q9NPH3-3;C9JT28	4;4;4;3;3;2;1;1	4;4;4;3;3;2;1;1	4;4;4;3;3;2;1;1	Interleukin-1 receptor accessory protein	IL1RAP	8	4	4	4	0	0	0	0	2	2	3	2	3	2	1	2	1	1	3	1	2	2	2	1	4	4	0	0	0	0	2	2	3	2	3	2	1	2	1	1	3	1	2
Q9NPY3	Q9NPY3	9	9	8	Complement component C1q receptor	CD93	1	9	9	8	1	0	2	2	5	5	7	5	2	3	4	5	3	3	4	3	3	5	4	3	8	7	1	0	2	2	5	5	7	5	2	3	4	5	3	3	4	3	3
Q9NQ36-3;Q9NQ36-2;Q9NQ36	Q9NQ36-3;Q9NQ36-2;Q9NQ36	8;8;8	8;8;8	8;8;8	Signal peptide, CUB and EGF-like domain-containing protein 2	SCUBE2	3	8	8	8	3	2	3	3	3	3	6	6	6	6	7	4	3	3	4	5	7	6	7	6	7	6	3	2	3	3	3	3	6	6	6	6	7	4	3	3	4	5	7
Q9NQ38;Q9NQ38-3;Q9NQ38-2;E7EWP9;E5RFU9	Q9NQ38;Q9NQ38-3;Q9NQ38-2;E7EWP9	37;37;32;30;8	37;37;32;30;8	37;37;32;30;8	Serine protease inhibitor Kazal-type 5;Hemofiltrate peptide HF6478;Hemofiltrate peptide HF7665	SPINK5	5	37	37	37	6	8	15	17	18	17	14	16	13	12	12	13	19	18	16	18	16	18	22	21	23	19	6	8	15	17	18	17	14	16	13	12	12	13	19	18	16	18	16
Q9NQR4;H7C579;F8WF70	Q9NQR4;H7C579	5;4;1	5;4;1	5;4;1	Omega-amidase NIT2	NIT2	3	5	5	5	0	0	0	0	0	0	0	0	0	0	0	0	0	1	0	0	0	0	0	0	4	2	0	0	0	0	0	0	0	0	0	0	0	0	0	1	0	0	0
Q9NQW7-2;Q9NQW7;Q9NQW7-4;Q9NQW7-3;Q5T6H7	Q9NQW7-2;Q9NQW7;Q9NQW7-4;Q9NQW7-3;Q5T6H7	3;3;3;3;2	2;2;2;2;2	2;2;2;2;2	Xaa-Pro aminopeptidase 1	XPNPEP1	5	3	2	2	1	1	1	0	0	0	1	1	1	0	0	1	2	1	1	1	1	1	0	0	2	1	0	0	0	0	0	0	0	0	0	0	0	1	1	0	0	0	0
Q9NR09	Q9NR09	1	1	1	Baculoviral IAP repeat-containing protein 6	BIRC6	1	1	1	1	1	1	1	1	1	1	1	1	1	1	1	1	1	1	1	1	1	1	1	1	1	1	1	1	1	1	1	1	1	1	1	1	1	1	1	1	1	1	1
Q9NR71-2;Q9NR71;E9PBM9;P0C7U1-2;P0C7U1	Q9NR71-2;Q9NR71;E9PBM9	9;9;8;4;2	1;1;0;0;0	1;1;0;0;0	Neutral ceramidase;Neutral ceramidase soluble form	ASAH2	5	9	1	1	3	5	4	2	0	0	0	0	0	0	0	0	4	4	0	0	0	0	0	0	8	0	1	1	1	0	0	0	0	0	0	0	0	0	1	1	0	0	0
Q9NRM1	Q9NRM1	2	2	2	Enamelin	ENAM	1	2	2	2	0	0	0	0	0	0	0	0	0	0	0	0	0	0	0	0	0	0	0	1	1	0	0	0	0	0	0	0	0	0	0	0	0	0	0	0	0	0	0
Q9NRR1;H0Y9X7;H0Y8Q4	Q9NRR1;H0Y9X7;H0Y8Q4	2;1;1	2;1;1	2;1;1	Cytokine-like protein 1	CYTL1	3	2	2	2	0	0	0	0	1	1	0	0	0	0	0	0	0	0	1	0	0	0	0	0	1	1	0	0	0	0	1	1	0	0	0	0	0	0	0	0	1	0	0
Q9NRX4;Q9NRX4-2	Q9NRX4;Q9NRX4-2	4;3	4;3	4;3	14 kDa phosphohistidine phosphatase	PHPT1	2	4	4	4	0	0	0	0	0	0	1	1	2	3	3	2	2	1	1	1	1	1	1	1	3	4	0	0	0	0	0	0	1	1	2	3	3	2	2	1	1	1	1
Q9NS15;H0YC99;E9PKW1;Q9NS15-2;E9PJR2;E9PR84;E9PPT7;E9PQR0;F5GWC4;E9PR75;H0YCX6;H0YCQ2	Q9NS15;H0YC99;E9PKW1;Q9NS15-2;E9PJR2;E9PR84	9;8;8;8;7;5;4;4;4;3;2;1	8;7;7;7;7;5;4;4;4;3;1;1	8;7;7;7;7;5;4;4;4;3;1;1	Latent-transforming growth factor beta-binding protein 3	LTBP3	12	9	8	8	0	0	0	0	1	1	1	1	2	3	3	1	1	2	0	0	0	0	1	0	6	5	0	0	0	0	1	1	1	1	2	3	3	1	1	2	0	0	0
Q9NS68-2;Q9NS68	Q9NS68-2;Q9NS68	4;4	4;4	4;4	Tumor necrosis factor receptor superfamily member 19	TNFRSF19	2	4	4	4	0	0	0	0	4	4	3	2	1	1	0	1	1	1	1	1	1	2	4	2	4	2	0	0	0	0	4	4	3	2	1	1	0	1	1	1	1	1	1
Q9NS69	Q9NS69	1	1	1	Mitochondrial import receptor subunit TOM22 homolog	TOMM22	1	1	1	1	0	0	0	0	1	1	1	1	1	0	0	0	0	0	0	0	0	0	1	1	1	1	0	0	0	0	1	1	1	1	1	0	0	0	0	0	0	0	0
Q9NT22-2;Q9NT22	Q9NT22-2;Q9NT22	4;4	4;4	4;4	EMILIN-3	EMILIN3	2	4	4	4	0	0	0	0	1	1	1	2	1	4	4	1	0	0	2	3	0	0	3	3	1	2	0	0	0	0	1	1	1	2	1	4	4	1	0	0	2	3	0
Q9NU53;Q5TFA5	Q9NU53;Q5TFA5	4;2	4;2	4;2	Glycoprotein integral membrane protein 1	GINM1	2	4	4	4	0	0	0	0	1	1	1	1	1	2	1	2	0	0	1	1	1	1	3	2	3	3	0	0	0	0	1	1	1	1	1	2	1	2	0	0	1	1	1
Q9NUM4	Q9NUM4	2	2	2	Transmembrane protein 106B	TMEM106B	1	2	2	2	1	1	1	1	2	2	1	1	1	1	2	2	2	2	1	0	1	1	1	1	1	1	1	1	1	1	2	2	1	1	1	1	2	2	2	2	1	0	1
Q9NWV4;B1ARP7	Q9NWV4;B1ARP7	4;2	4;2	4;2	UPF0587 protein C1orf123	C1orf123	2	4	4	4	0	0	0	0	0	0	1	1	0	0	0	2	1	1	1	1	1	1	1	1	1	4	0	0	0	0	0	0	1	1	0	0	0	2	1	1	1	1	1
Q9NX62;H0YBS3	Q9NX62	3;1	3;1	3;1	Inositol monophosphatase 3	IMPAD1	2	3	3	3	0	0	0	0	0	0	1	2	0	0	0	0	0	0	0	0	0	0	0	0	0	2	0	0	0	0	0	0	1	2	0	0	0	0	0	0	0	0	0
Q9NY15;Q9NY15-2	Q9NY15;Q9NY15-2	2;1	2;1	2;1	Stabilin-1	STAB1	2	2	2	2	0	0	0	0	0	0	0	0	0	0	0	0	0	0	0	0	0	0	0	0	1	1	0	0	0	0	0	0	0	0	0	0	0	0	0	0	0	0	0
Q9NY97-2;Q9NY97	Q9NY97-2;Q9NY97	3;3	3;3	3;3	N-acetyllactosaminide beta-1,3-N-acetylglucosaminyltransferase 2	B3GNT2	2	3	3	3	0	0	0	0	0	0	0	0	1	1	1	0	0	0	1	0	0	0	0	0	0	2	0	0	0	0	0	0	0	0	1	1	1	0	0	0	1	0	0
Q9NYQ7;Q9NYQ7-2	Q9NYQ7;Q9NYQ7-2	1;1	1;1	1;1	Cadherin EGF LAG seven-pass G-type receptor 3	CELSR3	2	1	1	1	0	0	0	0	0	0	0	0	0	1	1	1	0	0	0	0	0	0	1	1	1	0	0	0	0	0	0	0	0	0	0	1	1	1	0	0	0	0	0
Q9NYQ8;H0YBK2	Q9NYQ8	5;2	5;2	5;2	Protocadherin Fat 2	FAT2	2	5	5	5	0	0	0	0	0	0	0	0	0	0	1	1	0	0	0	0	0	0	0	0	2	5	0	0	0	0	0	0	0	0	0	0	1	1	0	0	0	0	0
Q9NZ53;Q9NZ53-2	Q9NZ53	4;1	4;1	4;1	Podocalyxin-like protein 2	PODXL2	2	4	4	4	0	0	0	0	2	2	1	1	2	0	2	1	0	0	0	0	0	0	1	1	4	2	0	0	0	0	2	2	1	1	2	0	2	1	0	0	0	0	0
Q9NZD4;H3BSK6	Q9NZD4	4;1	4;1	4;1	Alpha-hemoglobin-stabilizing protein	AHSP	2	4	4	4	0	0	0	1	2	2	1	1	0	0	0	1	3	3	2	3	2	3	4	3	2	2	0	0	0	1	2	2	1	1	0	0	0	1	3	3	2	3	2
Q9NZH0;Q9NZH0-2	Q9NZH0;Q9NZH0-2	3;3	3;3	3;3	G-protein coupled receptor family C group 5 member B	GPRC5B	2	3	3	3	0	0	0	0	1	1	2	2	1	1	1	1	0	0	0	0	0	1	1	0	1	2	0	0	0	0	1	1	2	2	1	1	1	1	0	0	0	0	0
Q9NZH8-2;Q9NZH8	Q9NZH8-2;Q9NZH8	2;2	2;2	2;2	Interleukin-36 gamma	IL36G	2	2	2	2	0	1	0	0	0	0	0	0	1	1	0	0	1	1	0	0	0	0	0	0	1	1	0	1	0	0	0	0	0	0	1	1	0	0	1	1	0	0	0
Q9NZJ5	Q9NZJ5	1	1	1	Eukaryotic translation initiation factor 2-alpha kinase 3	EIF2AK3	1	1	1	1	0	0	0	0	0	0	0	0	1	0	0	0	0	0	0	0	0	0	0	0	0	0	0	0	0	0	0	0	0	0	1	0	0	0	0	0	0	0	0
Q9NZP8;F5GWF3;F5H7C8;F5H6S5;H0YFL7;F5H2Z5	Q9NZP8;F5GWF3	9;5;4;4;3;1	9;5;4;4;3;1	8;5;4;4;2;1	Complement C1r subcomponent-like protein	C1RL	6	9	9	8	1	1	2	3	6	6	7	5	5	5	5	5	5	5	5	5	6	5	3	4	7	5	1	1	2	3	6	6	7	5	5	5	5	5	5	5	5	5	6
Q9NZT1	Q9NZT1	11	11	11	Calmodulin-like protein 5	CALML5	1	11	11	11	4	5	3	3	3	3	5	6	8	7	9	9	8	7	4	4	5	5	2	2	8	9	4	5	3	3	3	3	5	6	8	7	9	9	8	7	4	4	5
Q9NZT2-2;Q9NZT2	Q9NZT2-2;Q9NZT2	3;3	3;3	3;3	Opioid growth factor receptor	OGFR	2	3	3	3	0	0	0	0	0	0	0	0	0	0	0	0	0	0	0	0	0	0	2	2	0	0	0	0	0	0	0	0	0	0	0	0	0	0	0	0	0	0	0
Q9NZU0	Q9NZU0	4	4	4	Leucine-rich repeat transmembrane protein FLRT3	FLRT3	1	4	4	4	0	0	0	0	3	3	3	3	0	1	2	2	1	0	1	1	1	2	3	3	2	3	0	0	0	0	3	3	3	3	0	1	2	2	1	0	1	1	1
Q9NZU1	Q9NZU1	1	1	1	Leucine-rich repeat transmembrane protein FLRT1	FLRT1	1	1	1	1	0	0	0	0	0	0	0	0	0	0	0	0	0	0	0	0	0	0	0	0	1	1	0	0	0	0	0	0	0	0	0	0	0	0	0	0	0	0	0
Q9NZV1	Q9NZV1	1	1	1	Cysteine-rich motor neuron 1 protein;Processed cysteine-rich motor neuron 1 protein	CRIM1	1	1	1	1	0	0	0	0	0	0	0	0	0	0	0	0	0	0	0	0	0	0	0	0	1	0	0	0	0	0	0	0	0	0	0	0	0	0	0	0	0	0	0
Q9NZW4	Q9NZW4	2	2	2	Dentin sialophosphoprotein;Dentin phosphoprotein;Dentin sialoprotein	DSPP	1	2	2	2	0	0	0	0	0	0	0	0	1	0	0	0	0	0	0	0	0	0	0	0	1	1	0	0	0	0	0	0	0	0	1	0	0	0	0	0	0	0	0
Q9NZZ3-2;Q9NZZ3	Q9NZZ3-2;Q9NZZ3	2;2	2;2	2;2	Charged multivesicular body protein 5	CHMP5	2	2	2	2	0	0	0	0	0	0	0	0	1	1	0	0	1	1	0	0	1	1	1	0	1	1	0	0	0	0	0	0	0	0	1	1	0	0	1	1	0	0	1
Q9P121-4;Q9P121-3;Q9P121-2;Q9P121;F8W8Y1;F6WFR7;F8VTR5;H7BZ62	Q9P121-4;Q9P121-3;Q9P121-2;Q9P121;F8W8Y1;F6WFR7	8;7;7;7;5;4;3;2	8;7;7;7;5;4;3;2	6;5;5;5;5;4;1;2	Neurotrimin	NTM	8	8	8	6	0	0	0	0	2	1	4	3	4	4	4	4	2	2	3	3	1	2	2	1	5	5	0	0	0	0	2	1	4	3	4	4	4	4	2	2	3	3	1
Q9P1F3;Q5SZC9	Q9P1F3	3;1	3;1	3;1	Costars family protein ABRACL	ABRACL	2	3	3	3	0	0	0	0	0	0	0	1	0	0	1	0	0	0	0	0	0	0	2	1	1	3	0	0	0	0	0	0	0	1	0	0	1	0	0	0	0	0	0
Q9P232	Q9P232	3	3	3	Contactin-3	CNTN3	1	3	3	3	0	0	0	0	1	0	2	2	1	1	1	2	1	1	0	0	0	0	2	2	1	1	0	0	0	0	1	0	2	2	1	1	1	2	1	1	0	0	0
Q9P244	Q9P244	1	1	1	Leucine-rich repeat and fibronectin type III domain-containing protein 1	LRFN1	1	1	1	1	0	0	0	0	0	0	0	0	0	0	0	0	0	0	0	0	0	0	0	0	1	0	0	0	0	0	0	0	0	0	0	0	0	0	0	0	0	0	0
Q9P2B2	Q9P2B2	2	2	2	Prostaglandin F2 receptor negative regulator	PTGFRN	1	2	2	2	0	0	0	0	0	0	0	0	0	0	1	0	0	0	0	0	0	0	0	0	0	1	0	0	0	0	0	0	0	0	0	0	1	0	0	0	0	0	0
Q9TQE0;P79483	Q9TQE0;P79483	6;3	4;1	1;0	HLA class II histocompatibility antigen, DRB1-9 beta chain;HLA class II histocompatibility antigen, DR beta 3 chain	HLA-DRB1;HLA-DRB3	2	6	4	1	3	3	3	3	0	0	0	0	1	1	1	1	2	2	0	0	1	1	0	0	3	1	2	2	2	2	0	0	0	0	0	0	0	0	1	1	0	0	0
Q9UBC9;B1AN48	Q9UBC9;B1AN48	29;26	29;26	29;26	Small proline-rich protein 3	SPRR3	2	29	29	29	1	1	1	1	4	3	1	2	1	2	2	5	21	21	24	26	18	19	23	23	21	18	1	1	1	1	4	3	1	2	1	2	2	5	21	21	24	26	18
Q9UBG0;E7EME3	Q9UBG0	6;1	6;1	6;1	C-type mannose receptor 2	MRC2	2	6	6	6	0	0	0	0	1	0	2	2	1	0	0	1	0	0	0	0	0	0	1	3	3	4	0	0	0	0	1	0	2	2	1	0	0	1	0	0	0	0	0
Q9UBG3	Q9UBG3	18	18	18	Cornulin	CRNN	1	18	18	18	0	0	0	0	1	0	0	0	0	1	1	2	3	4	14	13	5	4	9	13	5	11	0	0	0	0	1	0	0	0	0	1	1	2	3	4	14	13	5
Q9UBI6	Q9UBI6	3	3	3	Guanine nucleotide-binding protein G(I)/G(S)/G(O) subunit gamma-12	GNG12	1	3	3	3	1	1	1	0	0	0	0	0	0	0	0	0	0	0	0	0	1	1	0	0	1	1	1	1	1	0	0	0	0	0	0	0	0	0	0	0	0	0	1
Q9UBP9-3;Q9UBP9;H7BZV7;Q9UBP9-4	Q9UBP9-3;Q9UBP9;H7BZV7;Q9UBP9-4	2;2;1;1	2;2;1;1	2;2;1;1	PTB domain-containing engulfment adapter protein 1	GULP1	4	2	2	2	1	1	1	1	1	1	1	1	1	1	1	0	1	1	0	0	0	0	1	1	1	1	1	1	1	1	1	1	1	1	1	1	1	0	1	1	0	0	0
Q9UBR2	Q9UBR2	13	13	13	Cathepsin Z	CTSZ	1	13	13	13	4	4	7	5	7	6	10	9	10	10	7	7	8	8	9	9	11	11	10	8	13	13	4	4	7	5	7	6	10	9	10	10	7	7	8	8	9	9	11
Q9UBX7-1;Q9UBX7-4;Q9UBX7;Q9UBX7-3;M0QZI8;M0QZV0;M0R151;M0QYW4	Q9UBX7-1;Q9UBX7-4;Q9UBX7;Q9UBX7-3;M0QZI8	3;3;3;3;2;1;1;1	3;3;3;3;2;1;1;1	3;3;3;3;2;1;1;1	Kallikrein-11;Kallikrein-11 inactive chain 1;Kallikrein-11 inactive chain 2	KLK11	8	3	3	3	0	0	0	0	0	0	0	0	0	0	1	0	0	0	0	1	1	1	0	0	2	1	0	0	0	0	0	0	0	0	0	0	1	0	0	0	0	1	1
Q9UGL1;Q9UGL1-2;C9JGA3;B3KV94;Q9BY66-2;Q9BY66;P41229-2;P41229-5;P41229;Q9BY66-3	Q9UGL1;Q9UGL1-2;C9JGA3;B3KV94;Q9BY66-2;Q9BY66;P41229-2;P41229-5;P41229;Q9BY66-3	2;2;1;1;1;1;1;1;1;1	2;2;1;1;1;1;1;1;1;1	2;2;1;1;1;1;1;1;1;1	Lysine-specific demethylase 5B;Lysine-specific demethylase 5D;Lysine-specific demethylase 5C	KDM5B;KDM5D;KDM5C	10	2	2	2	1	1	1	2	1	1	1	0	0	0	0	0	0	0	0	0	0	0	0	0	0	0	1	1	1	2	1	1	1	0	0	0	0	0	0	0	0	0	0
Q9UGM3-5;Q9UGM3-3;Q9UGM3;Q9UGM3-7;Q9UGM3-6;Q9UGM3-4;Q9UGM3-8;Q9UGM3-2;Q9UGM3-9	Q9UGM3-5;Q9UGM3-3;Q9UGM3;Q9UGM3-7;Q9UGM3-6;Q9UGM3-4;Q9UGM3-8;Q9UGM3-2;Q9UGM3-9	27;27;27;27;27;26;26;26;22	27;27;27;27;27;26;26;26;22	27;27;27;27;27;26;26;26;22	Deleted in malignant brain tumors 1 protein	DMBT1	9	27	27	27	15	14	13	12	6	6	2	2	7	5	8	9	21	20	4	3	10	10	3	3	24	14	15	14	13	12	6	6	2	2	7	5	8	9	21	20	4	3	10
Q9UGM5;Q9UGM5-2;E9PG08;F8WAW1;F8WEP7	Q9UGM5;Q9UGM5-2;E9PG08	5;4;3;1;1	5;4;3;1;1	5;4;3;1;1	Fetuin-B	FETUB	5	5	5	5	0	0	0	1	1	1	0	0	0	0	1	0	0	0	0	0	0	0	0	0	2	3	0	0	0	1	1	1	0	0	0	0	1	0	0	0	0	0	0
Q9UGN4	Q9UGN4	1	1	1	CMRF35-like molecule 8	CD300A	1	1	1	1	1	1	1	1	1	1	1	1	1	1	1	1	1	1	0	1	1	1	1	1	1	1	1	1	1	1	1	1	1	1	1	1	1	1	1	1	0	1	1
Q9UGT4	Q9UGT4	5	5	5	Sushi domain-containing protein 2	SUSD2	1	5	5	5	1	0	0	0	0	0	0	0	1	1	1	0	0	0	0	0	1	0	0	0	3	4	1	0	0	0	0	0	0	0	1	1	1	0	0	0	0	0	1
Q9UHD9;Q9UMX0-2;Q9UMX0;Q9NRR5	Q9UHD9;Q9UMX0-2;Q9UMX0	3;2;2;1	3;2;2;1	3;2;2;1	Ubiquilin-2;Ubiquilin-1	UBQLN2;UBQLN1	4	3	3	3	0	0	0	0	0	0	0	0	0	0	0	1	0	0	1	0	1	0	2	3	0	0	0	0	0	0	0	0	0	0	0	0	0	1	0	0	1	0	1
Q9UHG2	Q9UHG2	4	3	3	ProSAAS;KEP;Big SAAS;Little SAAS;Big PEN-LEN;PEN;Little LEN;Big LEN	PCSK1N	1	4	3	3	0	0	0	0	4	3	4	4	3	4	4	3	1	1	1	1	1	1	4	3	3	4	0	0	0	0	3	2	3	3	2	3	3	2	0	0	0	0	0
Q9UHI8	Q9UHI8	2	2	2	A disintegrin and metalloproteinase with thrombospondin motifs 1	ADAMTS1	1	2	2	2	0	0	0	0	1	1	1	1	1	1	1	1	1	0	1	1	1	1	2	2	1	1	0	0	0	0	1	1	1	1	1	1	1	1	1	0	1	1	1
Q9UHL4;R4GMR2;R4GNE8;R4GMV4;R4GN05;R4GMU5	Q9UHL4	13;6;4;2;2;1	13;6;4;2;2;1	13;6;4;2;2;1	Dipeptidyl peptidase 2	DPP7	6	13	13	13	3	2	1	0	5	5	5	4	6	4	6	5	5	4	3	4	2	4	4	3	9	9	3	2	1	0	5	5	5	4	6	4	6	5	5	4	3	4	2
Q9UHY7;D6RA00;A0A087WTH0;Q9UHY7-2	Q9UHY7;D6RA00;A0A087WTH0	3;2;2;1	3;2;2;1	3;2;2;1	Enolase-phosphatase E1	ENOPH1	4	3	3	3	0	0	0	1	1	0	2	1	1	2	1	1	0	0	1	1	0	1	2	2	3	2	0	0	0	1	1	0	2	1	1	2	1	1	0	0	1	1	0
Q9UI42-2;Q9UI42;B7Z5J4;C9J3P4;C9J6N7	Q9UI42-2;Q9UI42;B7Z5J4	4;4;3;1;1	4;4;3;1;1	4;4;3;1;1	Carboxypeptidase A4	CPA4	5	4	4	4	0	0	0	0	0	0	0	0	2	2	2	2	3	3	2	1	2	2	2	2	4	3	0	0	0	0	0	0	0	0	2	2	2	2	3	3	2	1	2
Q9UIB8-6;Q9UIB8-5;Q9UIB8-4;Q9UIB8-3;Q9UIB8-2;Q9UIB8	Q9UIB8-6;Q9UIB8-5;Q9UIB8-4;Q9UIB8-3;Q9UIB8-2;Q9UIB8	4;4;4;4;4;4	4;4;4;4;4;4	4;4;4;4;4;4	SLAM family member 5	CD84	6	4	4	4	0	0	0	0	2	2	2	2	1	2	2	2	0	0	0	0	0	1	1	0	2	4	0	0	0	0	2	2	2	2	1	2	2	2	0	0	0	0	0
Q9UIQ6-3;Q9UIQ6-2;Q9UIQ6	Q9UIQ6-3;Q9UIQ6-2;Q9UIQ6	4;4;4	4;4;4	4;4;4	Leucyl-cystinyl aminopeptidase;Leucyl-cystinyl aminopeptidase, pregnancy serum form	LNPEP	3	4	4	4	0	0	0	0	0	0	0	0	0	0	0	0	0	0	0	0	0	0	0	0	4	0	0	0	0	0	0	0	0	0	0	0	0	0	0	0	0	0	0
Q9UIV8;Q9UIV8-2;F8WE70;C9JL93;H7BZS9	Q9UIV8;Q9UIV8-2;F8WE70	16;15;9;7;2	16;15;9;7;2	16;15;9;7;2	Serpin B13	SERPINB13	5	16	16	16	0	0	0	0	0	0	0	1	1	1	1	0	10	10	5	4	4	3	8	7	12	8	0	0	0	0	0	0	0	1	1	1	1	0	10	10	5	4	4
Q9UKR3;M0R218;Q86VI7;Q9UKR3-2	Q9UKR3;M0R218;Q86VI7	6;3;3;2	6;3;3;2	6;3;3;2	Kallikrein-13	KLK13	4	6	6	6	0	0	0	0	0	0	0	0	1	0	3	2	4	4	2	0	1	1	0	0	5	4	0	0	0	0	0	0	0	0	1	0	3	2	4	4	2	0	1
Q9UKU6;H0YHU0	Q9UKU6	9;1	9;1	9;1	Thyrotropin-releasing hormone-degrading ectoenzyme	TRHDE	2	9	9	9	0	0	0	0	2	2	2	3	2	2	2	1	1	1	1	0	1	0	1	1	6	4	0	0	0	0	2	2	2	3	2	2	2	1	1	1	1	0	1
Q9UKU9;Q9UKU9-2	Q9UKU9;Q9UKU9-2	13;11	13;11	11;9	Angiopoietin-related protein 2	ANGPTL2	2	13	13	11	0	0	1	0	7	7	5	6	7	8	12	12	8	9	8	5	5	4	3	1	8	12	0	0	1	0	7	7	5	6	7	8	12	12	8	9	8	5	5
Q9UKY0	Q9UKY0	3	3	3	Prion-like protein doppel	PRND	1	3	3	3	0	0	0	0	3	3	3	3	2	2	3	2	2	2	2	2	2	2	3	3	3	3	0	0	0	0	3	3	3	3	2	2	3	2	2	2	2	2	2
Q9UL52	Q9UL52	5	5	5	Transmembrane protease serine 11E;Transmembrane protease serine 11E non-catalytic chain;Transmembrane protease serine 11E catalytic chain	TMPRSS11E	1	5	5	5	0	0	0	0	0	0	0	0	0	0	0	0	2	2	2	2	4	4	0	0	1	1	0	0	0	0	0	0	0	0	0	0	0	0	2	2	2	2	4
Q9ULC0-3;Q9ULC0-2;Q9ULC0	Q9ULC0-3;Q9ULC0-2;Q9ULC0	2;1;1	2;1;1	2;1;1	Endomucin	EMCN	3	2	2	2	0	0	0	0	0	0	0	1	1	0	0	0	0	0	0	0	0	0	0	1	1	0	0	0	0	0	0	0	0	1	1	0	0	0	0	0	0	0	0
Q9ULI3-2;Q9ULI3	Q9ULI3-2;Q9ULI3	11;11	11;11	11;11	Protein HEG homolog 1	HEG1	2	11	11	11	0	0	1	1	3	4	4	5	4	3	4	3	1	1	4	6	2	2	4	3	4	9	0	0	1	1	3	4	4	5	4	3	4	3	1	1	4	6	2
Q9ULL5-3;Q9ULL5-2;Q9ULL5	Q9ULL5-3;Q9ULL5-2;Q9ULL5	2;1;1	2;1;1	2;1;1	Proline-rich protein 12	PRR12	3	2	2	2	0	0	0	0	0	0	0	0	0	0	0	0	0	0	0	0	0	1	0	0	1	0	0	0	0	0	0	0	0	0	0	0	0	0	0	0	0	0	0
Q9ULV1	Q9ULV1	3	3	3	Frizzled-4	FZD4	1	3	3	3	0	0	0	0	1	0	0	0	0	0	0	1	1	1	0	1	0	1	1	0	0	0	0	0	0	0	1	0	0	0	0	0	0	1	1	1	0	1	0
Q9ULZ3-2;Q9ULZ3;Q9ULZ3-3;H3BP42	Q9ULZ3-2;Q9ULZ3;Q9ULZ3-3	3;3;2;1	3;3;2;1	3;3;2;1	Apoptosis-associated speck-like protein containing a CARD	PYCARD	4	3	3	3	0	0	0	0	0	0	0	0	0	0	0	0	1	1	1	0	1	1	2	2	3	2	0	0	0	0	0	0	0	0	0	0	0	0	1	1	1	0	1
Q9UM22;Q9UM22-3;D6RIH7;Q9UM22-2	Q9UM22;Q9UM22-3	5;3;2;2	5;3;2;2	5;3;2;2	Mammalian ependymin-related protein 1	EPDR1	4	5	5	5	1	1	1	1	0	0	1	1	1	0	0	0	2	2	0	0	1	1	0	0	3	5	1	1	1	1	0	0	1	1	1	0	0	0	2	2	0	0	1
Q9UM47;M0R3C9	Q9UM47;M0R3C9	10;6	10;6	10;6	Neurogenic locus notch homolog protein 3;Notch 3 extracellular truncation;Notch 3 intracellular domain	NOTCH3	2	10	10	10	0	0	0	0	4	4	4	4	4	4	5	4	4	4	4	4	3	3	4	4	7	8	0	0	0	0	4	4	4	4	4	4	5	4	4	4	4	4	3
Q9UMX5	Q9UMX5	5	5	5	Neudesin	NENF	1	5	5	5	0	0	1	1	4	3	2	2	2	1	1	1	3	4	3	2	1	2	5	2	3	3	0	0	1	1	4	3	2	2	2	1	1	1	3	4	3	2	1
Q9UN70-2;Q9UN70;A0A087X1P2	Q9UN70-2;Q9UN70	12;12;5	12;12;5	12;12;5	Protocadherin gamma-C3	PCDHGC3	3	12	12	12	0	0	0	0	4	3	2	1	1	2	8	9	1	0	4	4	2	1	4	4	3	9	0	0	0	0	4	3	2	1	1	2	8	9	1	0	4	4	2
Q9UNN8	Q9UNN8	3	3	3	Endothelial protein C receptor	PROCR	1	3	3	3	1	1	1	1	3	3	3	3	3	3	3	3	3	3	3	3	3	3	3	3	3	3	1	1	1	1	3	3	3	3	3	3	3	3	3	3	3	3	3
Q9UNZ2-4;Q9UNZ2;Q9UNZ2-5;F2Z2K0;Q9UNZ2-6;G3V4V8;R4GMY2;R4GNE6	Q9UNZ2-4;Q9UNZ2;Q9UNZ2-5;F2Z2K0;Q9UNZ2-6	5;5;5;3;3;2;2;2	5;5;5;3;3;2;2;2	5;5;5;3;3;2;2;2	NSFL1 cofactor p47	NSFL1C	8	5	5	5	0	0	1	0	1	0	0	0	1	2	1	2	3	3	1	2	2	1	3	2	4	1	0	0	1	0	1	0	0	0	1	2	1	2	3	3	1	2	2
Q9UP38	Q9UP38	3	2	2	Frizzled-1	FZD1	1	3	2	2	0	0	0	0	0	0	1	1	0	1	1	0	1	1	1	2	0	0	0	0	1	2	0	0	0	0	0	0	1	1	0	1	1	0	0	0	0	1	0
Q9Y279-2;Q9Y279;H7C062;Q9Y279-3	Q9Y279-2;Q9Y279;H7C062;Q9Y279-3	10;10;6;6	10;10;6;6	10;10;6;6	V-set and immunoglobulin domain-containing protein 4	VSIG4	4	10	10	10	0	1	3	6	4	3	5	5	4	4	5	4	3	3	2	4	4	4	4	4	4	7	0	1	3	6	4	3	5	5	4	4	5	4	3	3	2	4	4
Q9Y2I2-1;Q9Y2I2-5;Q9Y2I2-4;Q9Y2I2-6;Q9Y2I2	Q9Y2I2-1;Q9Y2I2-5;Q9Y2I2-4;Q9Y2I2-6;Q9Y2I2	1;1;1;1;1	1;1;1;1;1	1;1;1;1;1	Netrin-G1	NTNG1	5	1	1	1	0	0	0	0	0	0	0	0	0	0	0	0	0	0	0	0	0	0	0	0	1	1	0	0	0	0	0	0	0	0	0	0	0	0	0	0	0	0	0
Q9Y2J2-2;Q9Y2J2-4;Q9Y2J2	Q9Y2J2-2;Q9Y2J2-4;Q9Y2J2	1;1;1	1;1;1	1;1;1	Band 4.1-like protein 3;Band 4.1-like protein 3, N-terminally processed	EPB41L3	3	1	1	1	0	0	0	0	0	0	0	0	0	0	0	0	0	0	0	0	0	0	0	1	0	0	0	0	0	0	0	0	0	0	0	0	0	0	0	0	0	0	0
Q9Y2T3;Q9Y2T3-3;Q5SZC6;Q9Y2T3-2;H0YDZ7;Q5SZC3	Q9Y2T3;Q9Y2T3-3;Q5SZC6;Q9Y2T3-2	7;7;5;4;1;1	7;7;5;4;1;1	7;7;5;4;1;1	Guanine deaminase	GDA	6	7	7	7	1	0	0	0	0	0	0	0	0	0	0	0	2	3	0	0	0	0	0	0	6	0	1	0	0	0	0	0	0	0	0	0	0	0	2	3	0	0	0
Q9Y490	Q9Y490	2	2	2	Talin-1	TLN1	1	2	2	2	0	0	0	0	0	0	1	1	0	0	1	1	0	0	0	0	0	0	0	0	1	1	0	0	0	0	0	0	1	1	0	0	1	1	0	0	0	0	0
Q9Y4F3-3;Q9Y4F3-4;Q9Y4F3-5;Q9Y4F3;F8VVB8;G8JLP4;Q86UP2-2;Q86UP2-3;Q86UP2-4;Q86UP2	Q9Y4F3-3;Q9Y4F3-4;Q9Y4F3-5;Q9Y4F3;F8VVB8;G8JLP4;Q86UP2-2;Q86UP2-3;Q86UP2-4;Q86UP2	2;2;2;2;1;1;1;1;1;1	2;2;2;2;1;1;1;1;1;1	2;2;2;2;1;1;1;1;1;1	Meiosis arrest female protein 1;Kinectin	KIAA0430;KTN1	10	2	2	2	1	1	1	1	2	2	1	1	1	1	1	1	1	1	2	1	1	1	1	1	1	1	1	1	1	1	2	2	1	1	1	1	1	1	1	1	2	1	1
Q9Y5E4;A0A096LP94;A0A096LNH7;F5H446;Q9Y5F2-2;Q9Y5E9-2;Q96TA0;Q9NRJ7;Q9Y5E8;Q9Y5E2;Q9Y5E3;Q9Y5E5;Q9Y5E6;Q9Y5F2;Q9Y5E1;Q9Y5F0;Q9Y5E9;Q9Y5E7;Q9UN67;Q9UN66;Q9Y5G3-2;Q9Y5G2-2;Q9Y5G0-2;Q9Y5G0;Q9Y5G3;Q9Y5G2	Q9Y5E4;A0A096LP94;A0A096LNH7;F5H446;Q9Y5F2-2;Q9Y5E9-2;Q96TA0;Q9NRJ7;Q9Y5E8;Q9Y5E2;Q9Y5E3;Q9Y5E5;Q9Y5E6;Q9Y5F2;Q9Y5E1;Q9Y5F0;Q9Y5E9;Q9Y5E7;Q9UN67;Q9UN66;Q9Y5G3-2;Q9Y5G2-2;Q9Y5G0-2;Q9Y5G0;Q9Y5G3;Q9Y5G2	2;1;1;1;1;1;1;1;1;1;1;1;1;1;1;1;1;1;1;1;1;1;1;1;1;1	2;1;1;1;1;1;1;1;1;1;1;1;1;1;1;1;1;1;1;1;1;1;1;1;1;1	2;1;1;1;1;1;1;1;1;1;1;1;1;1;1;1;1;1;1;1;1;1;1;1;1;1	Protocadherin beta-5;Protocadherin beta-11;Protocadherin beta-14;Putative protocadherin beta-18;Protocadherin beta-16;Protocadherin beta-15;Protocadherin beta-7;Protocadherin beta-6;Protocadherin beta-4;Protocadherin beta-3;Protocadherin beta-9;Protocadherin beta-13;Protocadherin beta-2;Protocadherin beta-10;Protocadherin beta-8;Protocadherin gamma-B1;Protocadherin gamma-B2;Protocadherin gamma-B5	PCDHB5;PCDHB6;PCDHB3;PCDHB11;PCDHB14;PCDHB18P;PCDHB16;PCDHB15;PCDHB7;PCDHB4;PCDHB9;PCDHB13;PCDHB2;PCDHB10;PCDHB8;PCDHGB1;PCDHGB2;PCDHGB5	26	2	2	2	0	0	0	0	0	0	1	1	0	1	2	0	0	0	0	0	0	0	0	0	0	1	0	0	0	0	0	0	1	1	0	1	2	0	0	0	0	0	0
Q9Y5Y7	Q9Y5Y7	10	10	10	Lymphatic vessel endothelial hyaluronic acid receptor 1	LYVE1	1	10	10	10	2	1	2	4	7	7	8	8	7	7	7	6	6	6	6	5	7	7	7	6	9	8	2	1	2	4	7	7	8	8	7	7	7	6	6	6	6	5	7
Q9Y5Z4;Q9Y5Z4-2;Q5THN1;C9IZA0	Q9Y5Z4;Q9Y5Z4-2	7;6;2;1	7;6;2;1	7;6;2;1	Heme-binding protein 2	HEBP2	4	7	7	7	1	0	1	1	4	4	4	5	4	4	3	4	5	5	2	4	4	5	5	5	7	5	1	0	1	1	4	4	4	5	4	4	3	4	5	5	2	4	4
Q9Y624;Q9Y624-2;A0A087WY82	Q9Y624;Q9Y624-2;A0A087WY82	7;5;4	7;5;4	7;5;4	Junctional adhesion molecule A	F11R	3	7	7	7	4	4	5	4	4	5	4	4	3	4	4	4	4	4	2	3	3	3	5	5	7	5	4	4	5	4	4	5	4	4	3	4	4	4	4	4	2	3	3
Q9Y6C2	Q9Y6C2	6	6	6	EMILIN-1	EMILIN1	1	6	6	6	0	0	0	0	3	2	2	1	2	3	3	3	0	0	1	2	1	1	4	4	3	3	0	0	0	0	3	2	2	1	2	3	3	3	0	0	1	2	1
Q9Y6Q6-4;Q9Y6Q6-2;Q9Y6Q6-3;Q9Y6Q6-5;Q9Y6Q6	Q9Y6Q6-4;Q9Y6Q6-2;Q9Y6Q6-3;Q9Y6Q6-5;Q9Y6Q6	2;2;2;2;2	2;2;2;2;2	2;2;2;2;2	Tumor necrosis factor receptor superfamily member 11A	TNFRSF11A	5	2	2	2	0	0	0	0	0	0	1	1	1	1	1	1	0	0	0	1	0	0	0	0	2	0	0	0	0	0	0	0	1	1	1	1	1	1	0	0	0	1	0
Q9Y6R7;A0A087WXI2;A0A087WUZ2	Q9Y6R7;A0A087WXI2	102;97;32	102;97;32	102;97;32	IgGFc-binding protein	FCGBP	3	102	102	102	72	67	51	46	49	47	5	2	14	15	14	15	66	64	8	9	49	50	14	9	95	57	72	67	51	46	49	47	5	2	14	15	14	15	66	64	8	9	49
Q9Y6U3-2;Q9Y6U3;E5RHN8;F8WBX5;E5RHX6;C9JGB6	Q9Y6U3-2;Q9Y6U3	3;2;1;1;1;1	3;2;1;1;1;1	3;2;1;1;1;1	Adseverin	SCIN	6	3	3	3	0	0	0	0	1	1	1	1	1	1	1	1	1	1	1	1	1	1	1	1	2	3	0	0	0	0	1	1	1	1	1	1	1	1	1	1	1	1	1
[truncated: 4 more rows]
[truncated: 204 more columns]

## Sheet: Supplementary table S2
Supplementary table S2. List of differentially expressed proteins (DEPs) in discovery phase
[truncated: 469 more rows]

## Sheet: Supplementary tabke S3
Supplementary table S3. Results of data-independent analysis (DIA) in verification phase
[truncated: 175 more rows]
[truncated: 19 more columns]
